# Supplementary material for: Transcriptome and metabolome analyses of anthocyanin biosynthesis in post-harvest fruits of a full red-type kiwifruit (Actinidia arguta) ‘Jinhongguan’
Source: Front Plant Sci. 2023 Oct 9;14:1280970. doi: 10.3389/fpls.2023.1280970 (PMC10591155; doi:10.3389/fpls.2023.1280970)
Supplement: Supplementary file 2 [file Table_1.xlsx]

## Sheet: Table S1
Table S1 RNA sequencing data analysis.
sample	library	raw_reads	raw_bases	clean_reads	clean_bases	error_rate	Q20 (%)	Q30 (%)	GC_pct
FP1_1	FRAS210152085-1r	23803423	7.1	23188723	7	0.02	98.14	94.61	46.75
FP1_2	FRAS210152086-1r	23673728	7.1	23307997	7	0.02	98.14	94.58	46.53
FP1_3	FRAS210152087-1r	23271773	7	22587296	6.8	0.02	98.16	94.62	46.51
FP2_1	FRAS210152093-1r	23560903	7.1	22822159	6.8	0.02	98.04	94.46	47.21
FP2_2	FRAS210152094-1r	23938447	7.2	23078508	6.9	0.02	98.06	94.51	47.34
FP2_3	FRAS210152096-1r	22205628	6.7	21497119	6.4	0.02	98.07	94.48	46.96
FP3_1	FRAS210152101-1r	22284899	6.7	21546622	6.5	0.02	98.13	94.62	47.26
FP3_2	FRAS210152102-1r	20712013	6.2	19980145	6	0.02	98.03	94.39	47.43
FP3_3	FRAS210152103-1r	22363818	6.7	21651417	6.5	0.02	98.03	94.44	47.12
FP4_1	FRAS210152109-1r	23159132	6.9	22278506	6.7	0.02	98.09	94.62	47.66
FP4_2	FRAS210152110-1r	22924125	6.9	21931372	6.6	0.02	98.14	94.8	47.57
FP4_3	FRAS210152111-1r	23072437	6.9	22456800	6.7	0.02	98.04	94.36	47.24
FF1_1	FRAS210152089-1r	22971278	6.9	22231205	6.7	0.02	98.23	94.86	47.08
FF1_2	FRAS210152090-1r	22924713	6.9	22208040	6.7	0.02	98.08	94.49	46.69
FF1_3	FRAS210152091-1r	22934572	6.9	22200250	6.7	0.02	98.15	94.68	46.71
FF2_1	FRAS210152097-1r	23140830	6.9	22495133	6.7	0.02	97.95	94.29	47.08
FF2_2	FRAS210152098-1r	21993417	6.6	21393708	6.4	0.02	98	94.36	47.17
FF2_3	FRAS210152100-1r	23199131	7	22623500	6.8	0.02	97.99	94.33	46.79
FF3_1	FRAS210152105-1r	20962463	6.3	20391052	6.1	0.02	98.08	94.56	47.25
FF3_2	FRAS210152106-1r	22030392	6.6	21468297	6.4	0.02	98	94.4	47.35
FF3_3	FRAS210152107-1r	21626013	6.5	20879295	6.3	0.03	97.88	94.11	47.46
FF4_1	FRAS210152113-1r	23772684	7.1	23084017	6.9	0.02	98.08	94.57	47.03
FF4_2	FRAS210152114-1r	22262092	6.7	21615686	6.5	0.02	98.1	94.58	47.1
FF4_3	FRAS210152115-1r	21694010	6.5	21075095	6.3	0.02	98.12	94.61	47.17

## Sheet: Table S2
Table S2 The Summary of 82525 genes identified by gene annotation of RNA sequencing data.
gene_id	sample_fpkm(FP1_1)	sample_fpkm(FP1_2)	sample_fpkm(FP1_3)	sample_fpkm(FP2_1)	sample_fpkm(FP2_2)	sample_fpkm(FP2_3)	sample_fpkm(FP3_1)	sample_fpkm(FP3_2)	sample_fpkm(FP3_3)	sample_fpkm(FP4_1)	sample_fpkm(FP4_2)	sample_fpkm(FP4_3)	sample_fpkm(FF1_1)	sample_fpkm(FF1_2)	sample_fpkm(FF1_3)	sample_fpkm(FF2_1)	sample_fpkm(FF2_2)	sample_fpkm(FF2_3)	sample_fpkm(FF3_1)	sample_fpkm(FF3_2)	sample_fpkm(FF3_3)	sample_fpkm(FF4_1)	sample_fpkm(FF4_2)	sample_fpkm(FF4_3)	Gene Length	UP_DOWN_REGULATION(FP2vsFP1)	log2FC(FP2vsFP1)	q value(FP2vsFP1)	UP_DOWN_REGULATION(FP3vsFP1)	log2FC(FP3vsFP1)	q value(FP3vsFP1)	UP_DOWN_REGULATION(FP4vsFP1)	log2FC(FP4vsFP1)	q value(FP4vsFP1)	UP_DOWN_REGULATION(FF2vsFF1)	log2FC(FF2vsFF1)	q value(FF2vsFF1)	UP_DOWN_REGULATION(FF3vsFF1)	log2FC(FF3vsFF1)	q value(FF3vsFF1)	UP_DOWN_REGULATION(FF4vsFF1)	log2FC(FF4vsFF1)	q value(FF4vsFF1)	CDS_flag
Cluster-927.16467	7.91	7.51	10.76	13.6	13.29	11.9	11.18	10.47	14.39	8.46	9.02	10.35	9.81	11.62	12.35	16.92	19.87	17.93	15.39	17.73	12.65	11.84	10.6	14.43	1639	UP	1.1349	0.003479	UP	1.3184	0.00021591	UP	1.0191	0.0016385	UP	1.0373	1.6082e-05	UP	1.0597	2.3057e-05	FALSE	0.84655	0.010767	blast,frame:-2 start:837 end:427
Cluster-927.21165	0.2	0.3	0.23	0.69	0.51	1.12	2.5	1.73	1.06	1.2	1.06	1.15	0.04	0.23	0.36	0.34	0.61	1	1.18	1.06	1.37	1.43	1.04	1.39	2819	UP	2.2025	0.0009944	UP	3.7166	1.0653e-11	UP	3.1719	7.9231e-11	UP	1.942	0.038365	UP	3.1583	3.7648e-07	UP	3.339	6.939e-08	blast,frame:-2 start:2785 end:338
Cluster-927.14029	0.84	0.62	1.11	0.14	0.03	0	0.12	0	0	0.09	0	0.03	0.09	0.41	0.41	0.18	0.25	0.15	0.03	0	0	0.12	0.24	0.03	2246	DOWN	-3.3001	0.0044747	DOWN	-3.5629	0.0070977	DOWN	-3.5177	0.0027438	FALSE	-0.27399	0.93789	FALSE	-4.0753	0.061936	FALSE	-0.5485	0.89381	--
Cluster-927.16464	3.98	2.46	4.22	0.29	0.12	0.15	0.06	0.1	0	0	0.03	0.09	0.26	0.96	0.38	0	0.09	0	0	0	0	0	0	0	2234	DOWN	-3.6965	6.7455e-10	DOWN	-5.2301	1.1505e-09	DOWN	-5.5635	8.8603e-10	DOWN	-3.7535	0.019037	DOWN	-5.8628	0.00091334	DOWN	-5.8713	0.0008677	blast,frame:3 start:3 end:2012
Cluster-927.16463	1.06	1.6	1.01	0	0.36	0.47	0.48	0.41	0.18	0	0.09	0.18	0.8	1.43	1.17	0.55	0.3	0.74	0.41	0	0.4	0	0.19	0.29	900	FALSE	-1.6041	0.39613	FALSE	-0.9054	0.68324	FALSE	-2.791	0.084688	FALSE	-0.77909	0.77374	FALSE	-1.4673	0.43802	FALSE	-2.1163	0.21276	blast,frame:-3 start:592 end:440
Cluster-927.16462	17.87	15.94	26.85	22.27	21.44	24.42	20.74	19.13	20.75	17.24	16.88	17.32	18.94	19.79	17.95	25.47	23.87	23.18	27.32	19.7	26.82	17.64	17.43	17.04	1143	FALSE	0.71602	0.12745	FALSE	0.85535	0.036039	FALSE	0.69232	0.080531	FALSE	0.69178	0.015355	FALSE	0.99266	0.00011591	FALSE	0.57025	0.061491	blast,frame:-2 start:971 end:336
Cluster-927.16461	9.77	9.92	11.09	5.14	5.45	4.68	3.08	2.7	3.11	1.96	1.05	2.17	8.94	9.37	7.97	5.27	8.24	8.07	3.95	5.68	5.74	2.05	3.12	2.7	2070	FALSE	-0.43936	0.45245	FALSE	-0.93437	0.0078014	DOWN	-1.6355	1.1373e-05	FALSE	0.038748	0.96596	FALSE	-0.15681	0.85986	DOWN	-1.0422	0.0027384	blast,frame:-1 start:1464 end:226
Cluster-927.16460	10.14	9.18	4.92	5.41	4.68	6.5	2.49	3.41	5.28	2.22	2.08	1.9	10.9	17.87	13.23	10.14	12.57	9.31	7.33	8.82	5.15	3.98	2.47	1.97	1601	FALSE	0.02776	0.97502	FALSE	-0.22868	0.89124	DOWN	-1.0088	0.022617	FALSE	-0.034904	0.96596	FALSE	-0.34932	0.54968	DOWN	-1.635	2.0003e-06	blast,frame:-1 start:1601 end:111
Cluster-927.16389	1.6	2.6	0.13	0.06	0	0.07	0	0	0	0.06	0.13	0	0.57	0.19	0	0.19	3.23	0	0.43	1.59	1.06	0.19	0	0.13	1171	DOWN	-4.4862	0.012625	DOWN	-5.9568	0.0022052	DOWN	-3.4989	0.04005	FALSE	2.4639	0.73362	UP	2.59	0.049044	FALSE	-0.5692	0.93592	blast,frame:-2 start:1089 end:1
Cluster-12977.0	1.2	0.35	0	0	0	0.18	0	0	0	0	0	0.27	0.61	0.44	0.26	0	0	0	0	0	0	0	0	0.09	917	FALSE	-2.5867	0.56825	FALSE	-3.9784	0.31343	FALSE	-1.5659	0.78341	FALSE	-4.3888	0.13712	FALSE	-4.035	0.16637	FALSE	-3.082	0.31255	--
Cluster-927.16465	30.78	30.45	40.77	66.92	70.46	75.93	123.03	124.22	139.55	40.11	40.39	44	32.44	31.36	36.83	88.34	89.6	84.15	132.99	145.25	137.54	52.21	57.88	52.91	767	UP	1.6297	2.0874e-07	UP	2.7966	1.3999e-22	UP	1.2267	1.2555e-05	UP	1.6924	9.5138e-14	UP	2.6448	8.142e-45	UP	1.3755	3.624e-08	blast,frame:3 start:3 end:365
Cluster-927.16469	0.68	0.59	0.35	0.16	0.22	0.39	0.13	0.05	0.03	0.11	0.14	0.06	0.28	0.3	0.9	0.2	0.4	0.42	0.25	0.15	0.18	0.08	0.1	0.09	4430	FALSE	-0.52677	0.73382	DOWN	-2.1166	0.024629	FALSE	-1.4339	0.079696	FALSE	-0.22421	0.92556	FALSE	-0.73285	0.60022	FALSE	-1.7535	0.06232	blast,frame:-3 start:4350 end:3766
Cluster-927.16468	0.52	0.84	0.14	0.2	0.07	0.34	0.28	0.23	0.13	0.27	0.21	0.13	0.2	0.13	0.13	0.07	0.43	0	0.3	0.14	0.22	0.13	0.07	0.21	1128	FALSE	-0.75025	0.89071	FALSE	-0.33735	0.94784	FALSE	-0.32769	0.93552	FALSE	0.43564	0.95246	FALSE	1.1095	0.7639	FALSE	0.54606	0.91308	blast,frame:2 start:2 end:145
Cluster-927.24109	8.19	2.65	4.58	1.29	2.55	5.37	10.36	1.47	2.2	0	1.9	1.98	3.34	1.67	1.14	0.65	0	0	0.72	0	2.12	4.63	1.79	1.86	354	FALSE	-0.11127	0.97227	FALSE	0.74818	0.82255	FALSE	-1.0116	0.7528	FALSE	-2.9899	0.46134	FALSE	-0.72316	0.89291	FALSE	0.91996	0.79314	--
Cluster-13697.0	0.94	1.16	0.08	0	0	0	0	0	0	0	0	0	0	0.15	0	0.15	0	0	0	0	0	0.15	0	0	1041	DOWN	-5.1014	0.032822	FALSE	-4.7338	0.060419	FALSE	-4.7285	0.050397	FALSE	0.58794	0.96596	FALSE	-1.0452	0.9381	FALSE	0.65893	0.95747	--
Cluster-6487.0	0	1.52	0	1.47	0	0	0	0	0	0	0	0	0.63	0.63	0	0	0	0	0	0	0	0	0	0	342	FALSE	0.69552	0.96846	FALSE	-0.83988	0.94784	FALSE	-0.83864	0.94469	FALSE	-1.4738	0.92556	FALSE	-1.1223	0.9381	FALSE	-1.1297	0.93592	--
Cluster-927.33544	5.61	3.26	13.39	9.47	7.52	8.69	10.94	8.82	12.01	4.76	4.76	5.08	1.14	1.43	1.15	10.4	8	9.46	10.55	10.01	11.4	9.06	9.05	6.76	3077	FALSE	0.72829	0.40531	UP	1.3408	0.022434	FALSE	0.30039	0.84075	UP	3.2629	1.2533e-32	UP	3.7263	3.9026e-58	UP	3.429	9.0158e-41	blast,frame:-2 start:3043 end:194
Cluster-927.10004	0	0.83	1.62	0	0	0	0	0	0	0	0	0	0	0	0	0	0	0	0	0	0	0	0	0	335	FALSE	-1.9213	0.92352	FALSE	-1.5237	0.91697	FALSE	-1.5223	0.90812	FALSE	NA	NA	FALSE	NA	NA	FALSE	NA	NA	--
Cluster-19409.0	0.66	0.69	0	0	0	0	0.72	0	0	0	0	0	0.58	0	2.37	0	0.73	0	0	0	1.47	0	0	0	350	FALSE	-1.1902	0.93514	FALSE	0.13614	0.99714	FALSE	-0.81759	0.94469	FALSE	-1.839	0.89671	FALSE	-0.57409	0.95109	FALSE	-2.4545	0.83474	--
Cluster-927.17785	0.78	0	0.2	0	0	0	0	0	0	0.4	0.2	0	0.38	0.19	0.58	0	0	0	0	0	0	0.4	0	0	554	FALSE	-2.5407	0.85534	FALSE	-2.1631	0.87709	FALSE	0.30535	0.97428	FALSE	-3.0654	0.67751	FALSE	-2.708	0.69407	FALSE	-0.97371	0.89381	--
Cluster-927.14028	1	2.33	1.39	0.26	0.26	0.21	0.09	0.23	0.06	0.03	0.09	0.12	1.54	1.27	1.59	0.61	0.4	0.41	0.42	0.3	0.48	0.2	0.12	0.09	2268	DOWN	-2.1361	0.002974	DOWN	-2.7917	0.0011413	DOWN	-3.4121	6.2784e-05	FALSE	-1.2712	0.055081	DOWN	-1.266	0.042767	DOWN	-2.7475	0.00010208	--
Cluster-1212.1	0	0	0	0	0	0.6	0	0	0	0	0	0	0	0	0	0	0	0.95	0.69	0	0.68	0	0	0	454	FALSE	2.3131	0.89754	FALSE	NA	NA	FALSE	NA	NA	FALSE	2.6411	0.89173	FALSE	3.6361	0.57259	FALSE	NA	NA	--
Cluster-1212.0	0	0	0	0	0	0	3.81	0.81	0	0	0	0	0	0	0	0	0	0	0	0.62	0	0	1.31	0	345	FALSE	NA	NA	FALSE	4.3833	0.33346	FALSE	NA	NA	FALSE	NA	NA	FALSE	1.7067	0.89291	FALSE	2.5255	0.86482	--
Cluster-927.59686	0.12	0	0	0	0	0	0.51	0.27	0.48	0	0	0	0.23	0.12	0.48	0	0	0.25	0.14	0	0.27	0.24	0.98	0	745	FALSE	-0.36127	0.97227	FALSE	4.1737	0.11178	FALSE	0.024574	0.99807	FALSE	-1.5594	0.88568	FALSE	-0.46478	0.94054	FALSE	1.1633	0.81762	--
Cluster-927.45552	0.86	1.16	0.58	0.27	0.3	0.36	0.36	0.22	0.16	0.12	0.04	0.39	2.56	2.46	5.07	1.09	1.54	1.21	2.5	1.81	2.09	0.57	0.67	0.33	1758	FALSE	-0.90856	0.52004	FALSE	-0.95107	0.51691	FALSE	-1.3188	0.33657	FALSE	-1.0556	0.071961	FALSE	-0.033045	0.98117	DOWN	-2.0048	0.00046112	--
Cluster-927.47525	1.33	0.7	0.69	0	0	0	0	0	0	0	0	0	0	0.58	0	0	0	0	0	0	0	0	0	0	349	FALSE	-2.239	0.87455	FALSE	-1.8599	0.89124	FALSE	-1.8541	0.86443	FALSE	-0.57231	0.96596	FALSE	-0.21688	0.98117	FALSE	-0.22694	0.98248	--
Cluster-8701.0	0.94	0	0	0	0	0.39	0.21	0	0	0	0	0	1.11	0.19	0	0	0	0	0	0	0	0	0.58	0	565	FALSE	-0.76709	0.95075	FALSE	-1.163	0.91966	FALSE	-2.1116	0.88225	FALSE	-3.3383	0.66938	FALSE	-2.9873	0.69941	FALSE	-0.60849	0.9377	--
Cluster-927.35712	1.9	0.48	0	0	0	0.97	0	0	0	0	0.25	0	0	0.23	0	0	0	0	0	0	0	0	0	0	503	FALSE	-0.77325	0.93459	FALSE	-3.1302	0.63124	FALSE	-2.1614	0.72095	FALSE	-0.57231	0.96596	FALSE	-0.21688	0.98117	FALSE	-0.22694	0.98248	--
Cluster-927.35713	6.15	5.64	6.77	4.05	3.39	3.88	2.14	2.84	3.76	1.65	1.23	1.84	9.71	10.63	11.24	4.62	4.27	4.33	3.08	3.17	2.87	2.04	1.31	2.59	1707	FALSE	-0.15137	0.92352	FALSE	-0.21768	0.87541	DOWN	-1.0372	0.0091846	FALSE	-0.91198	0.002484	DOWN	-1.1722	1.5905e-05	DOWN	-1.6871	1.0169e-05	--
Cluster-927.35710	3.99	1.63	0.28	0	0.27	0.81	0	0.31	0.26	0.27	0.28	1.11	0.77	2.82	1.04	1.39	0	1.12	0.31	0	0.3	0.28	0.27	0	478	FALSE	-1.8523	0.59938	FALSE	-2.4018	0.445	FALSE	-0.85057	0.84075	FALSE	-0.58058	0.92556	FALSE	-2.3793	0.40925	FALSE	-2.4608	0.3986	--
Cluster-993.0	0	0	0	0.39	0	0	3.36	0	0	0.39	0	0.4	0	0	0	0	0	0	0	0	0	0	0	0	413	FALSE	1.5623	0.92352	FALSE	4.7529	0.31215	FALSE	2.836	0.79726	FALSE	NA	NA	FALSE	NA	NA	FALSE	NA	NA	blast,frame:-2 start:412 end:2
Cluster-927.35716	17.75	15.51	18.98	5.46	4.95	5.14	7.08	6.51	4.52	3.94	3.68	3.76	12.03	12.72	9.93	5.4	7.88	8.52	3.58	4.95	6.06	2.35	1.42	3.02	1724	DOWN	-1.1826	0.00047443	FALSE	-0.66603	0.11598	DOWN	-1.2591	5.7753e-06	FALSE	-0.3523	0.46212	FALSE	-0.63514	0.09116	DOWN	-1.6322	4.3972e-05	blast,frame:-3 start:1626 end:256
Cluster-927.35717	26.06	21.11	34.2	61.45	55.57	39.33	12.37	19.96	32.65	17.25	15.76	17.45	18.98	17.84	21.7	65.1	74.26	46.78	21.63	49.6	29.82	14.56	14.95	14.91	1755	UP	1.5226	0.00012724	FALSE	0.5395	0.45564	FALSE	0.24267	0.7163	UP	2.0267	7.9937e-14	UP	1.3985	3.3248e-05	FALSE	0.30144	0.49439	blast,frame:-1 start:837 end:199|blast,frame:-2 start:1649 end:945
Cluster-927.35714	3.03	2.54	3.46	2.67	1.79	2.31	2.39	0.93	2.5	2.3	2.95	4.37	0.56	1.47	1.05	2.54	1.77	2.95	1.56	1.5	1.62	2.74	4.33	2.24	1830	FALSE	0.14539	0.92552	FALSE	0.21246	0.89124	UP	1.0212	0.020214	UP	1.5916	0.0028813	UP	1.2426	0.031904	UP	2.2897	1.3598e-06	blast,frame:3 start:3 end:110
Cluster-927.35715	7.86	7.36	9.02	20.64	20.01	19.9	17.24	21.93	25.81	19.13	19.03	16.81	13.57	13.05	14.15	22.58	22	21.82	25.2	28.77	27.03	26.44	23.64	25.66	2050	UP	1.8873	2.4981e-10	UP	2.289	1.415e-13	UP	2.1203	3.993e-18	UP	1.0495	5.3626e-06	UP	1.608	2.6936e-17	UP	1.5955	1.0355e-11	blast,frame:3 start:1311 end:1622|blast,frame:2 start:464 end:1393
Cluster-927.49962	0	0	0	0	0	0	0.08	0	0	0.16	0.16	0.08	0	0	0	0	0	0.08	0	0	0.09	0.38	0.31	0.24	1015	FALSE	NA	NA	FALSE	1.9435	0.89124	FALSE	4.1752	0.24859	FALSE	1.3512	0.92556	FALSE	1.7067	0.89291	UP	5.1544	0.031877	--
Cluster-927.49963	0.2	1.01	0.83	0	0	0	0	0	0	0	0	0	0	0.39	0.2	0	0	0.21	0.69	0	0	0.41	0	0	548	FALSE	-3.6029	0.41149	FALSE	-3.218	0.49967	FALSE	-3.2156	0.44157	FALSE	-1.0417	0.93036	FALSE	0.84293	0.9381	FALSE	0.065432	0.99031	--
Cluster-927.35718	28.45	34.25	25.22	20.36	18.46	26.23	29.57	30	26.59	25.83	24.74	29.57	23.69	30.26	39.52	32.26	34.83	36.67	28.62	30.53	29.63	29.78	31.02	32.82	1317	FALSE	0.125	0.92352	FALSE	0.84468	0.0060842	FALSE	0.81088	0.0015085	FALSE	0.48538	0.14195	FALSE	0.54746	0.066163	FALSE	0.7124	0.027492	blast,frame:3 start:3 end:596|blast,frame:1 start:916 end:1044
Cluster-927.35719	36.1	38.5	39.68	44.65	46.5	47.3	25.93	30.46	41.32	19.51	15.47	19.26	47.23	45.22	50.24	40.15	47.01	38.86	34.83	33.25	32.35	21.02	16.36	17.85	1290	FALSE	0.84622	0.0061204	FALSE	0.64367	0.1031	FALSE	-0.13385	0.85542	FALSE	0.15603	0.86254	FALSE	0.10554	0.88091	FALSE	-0.68034	0.01297	blast,frame:1 start:688 end:933|blast,frame:2 start:80 end:694|blast,frame:3 start:675 end:779
Cluster-6830.0	0	0	0	0	0	0	0	0	0	0	0.63	0	0	0	0	0	0	2.68	0	0	0	0	0	0.62	354	FALSE	NA	NA	FALSE	NA	NA	FALSE	1.9481	0.88225	FALSE	3.0514	0.85619	FALSE	NA	NA	FALSE	1.6966	0.89381	--
Cluster-927.49967	6.58	6.93	13.64	22.15	15.28	14.89	14.42	3.84	18.83	9.93	8.59	13.11	15.59	14.47	13.62	13.58	10.24	22.4	11.31	23.71	20.63	15.21	13.65	21.9	350	FALSE	1.5768	0.054627	FALSE	1.4383	0.2011	FALSE	1.1902	0.19302	FALSE	0.17296	0.92702	FALSE	0.87142	0.27672	FALSE	0.82736	0.33333	blast,frame:-2 start:349 end:2
Cluster-927.49964	0	0	1.55	0.76	0	0.69	0.82	0	0	0	1.49	0.78	0	1.29	0	2.31	0	1.59	0	0	0	0	0	0	339	FALSE	0.43543	0.97227	FALSE	-0.020448	0.99714	FALSE	1.4758	0.88048	FALSE	1.7838	0.88363	FALSE	-1.0452	0.9381	FALSE	-1.0511	0.93592	--
Cluster-927.49965	0.37	0	0	0	0	0	0	0	0	0.13	0	0	0.49	0.86	0.37	0	0	0.13	0.14	0	0	0	0	0	727	FALSE	-1.7562	0.92352	FALSE	-1.3888	0.91697	FALSE	-0.41748	0.98475	FALSE	-3.3002	0.32352	FALSE	-2.9463	0.35584	FALSE	-3.9164	0.2099	--
Cluster-927.33718	10.87	7.78	6.38	2.31	3.02	7.49	4.92	2.24	1.59	2.56	3.93	3.64	4.02	9.08	2.05	1.37	1.9	2.6	1.51	1.09	1.39	5.13	3.65	1.25	1545	FALSE	-0.44589	0.68721	FALSE	-0.65725	0.39354	FALSE	-0.36211	0.58139	FALSE	-1.0403	0.14624	FALSE	-1.2895	0.060993	FALSE	0.06022	0.98248	--
Cluster-927.33719	5.27	1.63	2.86	0.71	1.87	1.87	1.5	2.68	0.45	1.18	0.48	1.43	1.11	3.57	2.48	0	0	1.69	0	0	0.26	0.24	0.23	0.24	512	FALSE	-0.53953	0.89071	FALSE	-0.18382	0.94788	FALSE	-0.6975	0.77501	FALSE	-1.9225	0.4686	DOWN	-4.1251	0.048015	FALSE	-2.6569	0.1481	--
Cluster-4711.0	0	0	5.33	0	0	0	0	0	0	0	0	0	0	0	0	0	0	5.52	0	0	0	0	0	0	301	FALSE	-2.4027	0.89706	FALSE	-1.9894	0.89124	FALSE	-1.9879	0.88225	FALSE	3.0514	0.85619	FALSE	NA	NA	FALSE	NA	NA	--
Cluster-4287.0	0	0.25	0	0.51	0	0	0	0	0	0	0	0	0.72	0.48	0	0	1.38	1.3	0	0.75	0	0	0	0	494	FALSE	1.5431	0.92352	FALSE	0.019988	0.99714	FALSE	0.024574	0.99807	FALSE	1.3107	0.86364	FALSE	-0.074583	0.98751	FALSE	-2.4685	0.82774	--
Cluster-15659.0	0.32	0	0	0	0	0	0	0	0	0	0	0	0	0	1.47	0	0	0.17	0	0	0	0	0	0	612	FALSE	-1.1751	0.93514	FALSE	-0.80711	0.94784	FALSE	-0.7963	0.94469	FALSE	-2.6685	0.76107	FALSE	-3.266	0.70448	FALSE	-3.2822	0.67396	--
Cluster-6398.1	0	0.4	0	0	0	0.77	0	0	0	0	0	0	0.36	0	0.37	0	0	0	0	0.37	0	0.41	0	0	411	FALSE	1.3534	0.93459	FALSE	0.019988	0.99714	FALSE	0.024574	0.99807	FALSE	-1.5051	0.92556	FALSE	-0.18376	0.98117	FALSE	-0.19638	0.98248	--
Cluster-15136.2	0	0	0	0	0.26	0	1.12	0.6	0.25	0	0	0	0	0	0	0	0	1.35	0.3	0	0	0.27	0.52	0	486	FALSE	1.5623	0.92352	FALSE	4.6372	0.1579	FALSE	NA	NA	FALSE	3.3728	0.77567	FALSE	1.7067	0.89291	FALSE	3.0812	0.75456	--
Cluster-927.33711	10.9	10.33	11.11	6.67	5.29	7.17	5.04	5.29	4.14	5.23	6.42	6.26	9.79	8.5	7.05	5.77	5.26	7.46	4.62	3.91	5.41	7.98	9.21	4.22	3725	FALSE	-0.20585	0.81959	FALSE	-0.29726	0.60029	FALSE	0.082912	0.90812	FALSE	-0.12303	0.91253	FALSE	-0.24479	0.69732	FALSE	0.41628	0.40525	blast,frame:1 start:100 end:2403
Cluster-927.33712	29.36	35.1	7.84	0.32	0.16	0.08	0	0.27	0	0	0	0.08	55.99	81.62	59.41	0.33	0.26	0.33	0.27	0	0.54	0.08	0	0.09	981	DOWN	-6.3752	4.8309e-16	DOWN	-7.2102	8.8646e-12	DOWN	-8.713	2.7123e-10	DOWN	-7.4214	1.2232e-48	DOWN	-7.3462	1.7164e-39	DOWN	-9.5381	3.9488e-18	blast,frame:1 start:1 end:672
Cluster-927.33713	17.15	17.75	13.81	10.31	7.65	12.35	11.58	7.87	8.27	8.62	9.02	8.65	13.62	14.86	15.39	9.93	12.02	14.7	10.73	9.8	10.32	10.21	10.53	7.97	3193	FALSE	-0.13325	0.91308	FALSE	0.045511	0.96295	FALSE	0.05475	0.94469	FALSE	0.071404	0.92556	FALSE	0.1178	0.85443	FALSE	0.080508	0.8962	blast,frame:-1 start:3193 end:1763
Cluster-927.33714	2.17	1.93	1.45	1.21	1.13	1.79	0.49	0.34	0.64	0.3	0.26	0.64	1.01	2.07	1.1	0.77	1.28	1.46	0.57	0.53	0.7	1.18	1.26	0.54	1625	FALSE	0.13285	0.93514	FALSE	-1.0468	0.21719	FALSE	-1.2699	0.093032	FALSE	0.075344	0.96596	FALSE	-0.58231	0.64794	FALSE	0.18814	0.92008	blast,frame:-3 start:228 end:1
Cluster-927.23612	2.64	2.22	3.79	3.37	2.31	3.45	3.66	3.3	2.71	4.08	3.74	3.59	1.83	1.01	3.81	6.57	3.86	5.73	2.34	3.57	2.7	3	6.28	3.16	882	FALSE	0.63316	0.56277	FALSE	1.0271	0.13801	UP	1.3411	0.0099891	UP	1.6042	0.016602	FALSE	0.96953	0.29465	UP	1.5697	0.02689	--
Cluster-7747.0	0.49	0	0	0.17	0.34	0.51	0	0.19	0	0	0	0.34	0.65	0.49	0.17	0	0.18	0	0.38	0.17	0.19	0.17	0	0.35	607	FALSE	1.6394	0.82939	FALSE	-0.42839	0.98714	FALSE	0.43255	0.97844	FALSE	-2.5199	0.67209	FALSE	-0.25845	0.96829	FALSE	-0.61844	0.9303	--
Cluster-927.33717	7.73	5.37	5.17	2.39	1.51	2.27	1.24	1.3	1.38	1.12	1.21	1.66	3.45	3.86	3.1	1.94	2.08	3.67	1.35	1.31	1.79	1.41	2.21	1.09	5407	DOWN	-1.0041	0.0065343	DOWN	-1.3513	3.6027e-05	DOWN	-1.2537	5.2885e-05	FALSE	-0.11829	0.92556	FALSE	-0.60366	0.067489	FALSE	-0.46316	0.33249	blast,frame:-2 start:5364 end:1639|blast,frame:-1 start:1291 end:539
Cluster-927.14147	2.62	2.15	5.44	1.81	1.83	1.2	1.07	0.84	0.64	0.66	0.6	0.74	1.27	1.25	0.66	6.12	1.72	2.36	0.9	0.87	1.63	1.88	1.53	0.65	4593	FALSE	-0.51545	0.64248	DOWN	-1.1675	0.044144	DOWN	-1.4366	0.0048864	UP	2.0964	0.0001051	FALSE	0.71158	0.26472	FALSE	1.0021	0.065607	blast,frame:-3 start:2002 end:392|blast,frame:-1 start:4503 end:4282
Cluster-927.25947	8.01	7.11	11.62	6.22	6.38	6.34	3.6	3.88	5.37	3.25	4.3	3.89	9.73	8.14	8.89	6.61	8.37	7.67	4.93	6.01	4.75	4.08	4.53	4.97	2444	FALSE	0.055943	0.97227	FALSE	-0.20483	0.87709	FALSE	-0.29837	0.67064	FALSE	0.092378	0.92556	FALSE	-0.15583	0.85443	FALSE	-0.2731	0.68234	blast,frame:1 start:79 end:561|blast,frame:2 start:1607 end:1870
Cluster-927.25944	0.51	0.65	0	0.4	0	0	0.7	0.3	0.39	0	0	0.13	0.26	0.39	0	0.13	0.29	0.54	0	0	0	0.53	0	0	703	FALSE	-0.87636	0.92352	FALSE	1.1524	0.77862	FALSE	-2.0259	0.74623	FALSE	0.8227	0.92373	FALSE	-2.4289	0.84009	FALSE	0.27994	0.98248	--
Cluster-927.25945	3.41	2.8	4.32	9.15	5.71	5.32	8.4	8.06	8.83	8.63	9.09	8.98	5.03	3.44	5.08	9.11	7.01	9.56	9.17	7.66	8.62	8.87	9.9	12.08	1719	UP	1.513	0.0010057	UP	2.1233	6.2884e-10	UP	2.2778	5.1331e-14	UP	1.2534	0.00022952	UP	1.5191	7.1012e-07	UP	1.8955	3.9784e-08	blast,frame:-1 start:1557 end:832
Cluster-927.25942	7.28	7.15	2.21	0.93	1.85	0.31	0	0	0.58	0	0	0	6.63	6.94	4.4	0.63	1.35	1.6	0.35	2.4	1.03	0	0	0	452	FALSE	-1.7487	0.2601	DOWN	-3.7661	0.041495	DOWN	-5.592	0.0017214	DOWN	-2.1312	0.048674	FALSE	-1.6515	0.18092	DOWN	-6.0789	0.00021606	--
Cluster-927.25943	5.21	4.77	6.42	3.35	4.64	2.52	3.24	2.29	3.07	1.86	2.17	2.64	4.84	4.95	5.86	2.43	4.13	5.61	4.17	3.27	4.33	3.06	1.65	3.52	1516	FALSE	-0.050754	0.97227	FALSE	-0.075408	0.94784	FALSE	-0.36739	0.59854	FALSE	-0.06623	0.96596	FALSE	0.20589	0.83928	FALSE	-0.20828	0.89008	blast,frame:2 start:284 end:1144|blast,frame:3 start:30 end:290
Cluster-927.25940	43.97	49.93	42.11	52.07	50.76	66.96	46.68	47.09	37.25	41.79	49.71	50.21	35.96	43.16	41.02	41.57	48.22	56.67	51.81	38.13	49.72	55.65	51.97	37.61	1292	FALSE	0.87897	0.0015288	FALSE	0.81784	0.0069487	UP	1.0016	5.9098e-06	FALSE	0.60741	0.0037622	FALSE	0.83606	0.00028594	FALSE	0.95166	1.4166e-05	--
Cluster-927.25941	14.2	11.71	9.65	2.6	1.77	2.3	1.49	2.25	1.97	0.57	1.6	1.23	10.48	11.56	11.58	2.6	5.03	3.52	2.7	4.36	4.53	2.48	1.81	1.03	2287	DOWN	-1.8417	3.8834e-08	DOWN	-1.7598	9.7265e-07	DOWN	-2.442	7.9097e-10	DOWN	-1.2611	3.0534e-05	FALSE	-0.91715	0.0024046	DOWN	-1.9901	3.8771e-10	blast,frame:2 start:2 end:2083
Cluster-4723.0	0	1.88	0	0	0	2.42	0	0	0	0	0	0	0	0	0	0	0	0	1.01	0	0	0	0	0	326	FALSE	1.0898	0.93514	FALSE	-0.83988	0.94784	FALSE	-0.83864	0.94469	FALSE	NA	NA	FALSE	1.7067	0.89291	FALSE	NA	NA	--
Cluster-927.29778	7.52	5.78	5.18	4.28	3.46	3.77	3.02	2.96	2.84	2.61	2.54	2.06	10.69	9.32	7.9	3.81	3.35	3.95	3.5	3.55	3.4	3.41	3.51	2.88	2285	FALSE	-0.10444	0.93514	FALSE	-0.19647	0.85105	FALSE	-0.40683	0.40329	FALSE	-0.99066	0.0013054	FALSE	-0.80315	0.0090001	FALSE	-0.82508	0.011663	--
Cluster-927.17787	1.49	1.42	1	0.24	0.35	0.41	0.21	0.07	0.16	0.12	0.2	0.24	0.93	1.17	0.84	0.44	0.28	0.52	0.69	0.44	0.31	0.31	0.45	0.25	3165	DOWN	-1.4056	0.018945	DOWN	-2.2981	0.00068351	DOWN	-1.8563	0.0014397	FALSE	-0.89701	0.22934	FALSE	-0.40959	0.75701	FALSE	-0.84336	0.25547	--
Cluster-927.51660	0.7	0.58	0.07	0.2	0.07	0.2	0	0.15	0.2	0	0	0	0.39	0.98	0.85	0.13	0.21	0.07	0.07	0	0.22	0.13	0.27	0.07	1140	FALSE	-0.94696	0.85534	FALSE	-1.025	0.82779	FALSE	-4.2127	0.12641	FALSE	-2.0692	0.23558	FALSE	-2.3107	0.21004	FALSE	-1.5577	0.39995	--
Cluster-11116.0	1.13	0	0	0	0	0	0	0	0	0	1.11	0	0.93	0.93	3.84	0	0	0	0	0	0	0	0	0	309	FALSE	-0.36127	0.97227	FALSE	0.019988	0.99714	FALSE	0.98635	0.94469	FALSE	-3.0501	0.69038	FALSE	-2.6907	0.70706	FALSE	-2.7036	0.71037	--
Cluster-927.25949	7.8	5.16	5.18	60.42	44.86	52.52	40.51	41.02	55.65	36.35	35.85	34.45	5.22	3.4	0.57	41.27	34.95	32.83	45.33	64.3	39.14	42.41	41.72	37.05	662	UP	3.7109	5.7394e-28	UP	3.8143	1.0763e-27	UP	3.5126	4.4841e-32	UP	3.8598	3.1831e-14	UP	4.5871	2.4155e-18	UP	4.366	1.0684e-18	--
Cluster-924.0	0	0	0	0	0	0	3.39	0	0	0.51	0	0	0	0	0	0	0	0	0	0	0	0	0	0	609	FALSE	NA	NA	FALSE	5.9951	0.36843	FALSE	3.4601	0.72388	FALSE	NA	NA	FALSE	NA	NA	FALSE	NA	NA	blast,frame:-1 start:432 end:1
Cluster-16521.0	1.12	0.81	0.33	0	0	0.07	0	0	0	0	0	0	0.63	0.76	0.06	0	0.07	0	0	0	0	0	0	0.2	1162	DOWN	-4.4243	0.033994	DOWN	-5.012	0.018233	DOWN	-5.0063	0.012577	FALSE	-4.0285	0.12508	FALSE	-4.6385	0.072491	FALSE	-2.0509	0.52561	--
Cluster-927.35271	7.76	7.72	9.68	4.3	4.35	5.54	4.21	3.41	3.71	3.06	4.3	3.86	5.46	6.04	6.41	4.29	5.63	5.68	4.7	4.33	3.66	5.3	3.86	2.92	4334	FALSE	-0.2848	0.70097	FALSE	-0.2997	0.6136	FALSE	-0.23432	0.70461	FALSE	0.1414	0.88128	FALSE	0.13112	0.86038	FALSE	0.11456	0.89381	blast,frame:-1 start:2552 end:921
Cluster-6497.0	0	0	1.46	0	0.36	0.35	0	0	0.33	0	0	0	1.32	0	0	0.73	0	0	0	0	0	0.73	0	0	427	FALSE	-0.55052	0.96855	FALSE	-1.0249	0.94603	FALSE	-1.9879	0.88225	FALSE	-0.56777	0.96596	FALSE	-2.2022	0.8895	FALSE	-0.48679	0.96969	--
Cluster-927.14144	0.66	0.67	0.34	0	0.33	0	0	0	0	0	0	0.34	0.31	0.31	0.32	0.68	0.37	0	0.76	0	0	0	0	0	438	FALSE	-1.5933	0.89071	FALSE	-2.1775	0.82779	FALSE	-1.2122	0.88225	FALSE	0.47971	0.96596	FALSE	0.2041	0.98117	FALSE	-1.7093	0.89381	--
Cluster-927.23618	6.22	4.26	6.59	1.58	2.33	3.08	0.94	1.1	1.79	1.16	1.91	0.9	5.82	5.53	8.06	1.89	2.72	1.57	2.37	1.93	2.16	1.62	2.06	1.46	977	FALSE	-0.73204	0.35755	FALSE	-1.2774	0.058461	FALSE	-1.1655	0.064598	DOWN	-1.3251	0.012498	FALSE	-0.9825	0.053347	DOWN	-1.2401	0.01732	--
Cluster-8715.0	0.32	0.21	0.22	0	0	0	0	0	0	0	0	0	0.75	0.53	0.54	0	0	0	0	0	0	0	0	0	795	FALSE	-3.0556	0.63015	FALSE	-2.675	0.69597	FALSE	-2.6698	0.636	FALSE	-4.5669	0.089901	FALSE	-4.2119	0.11387	FALSE	-4.2219	0.1177	blast,frame:1 start:1 end:723
Cluster-15885.0	0	0	0	0	0	0	0	0	0	0	0	0	1.08	1.63	0	0	0	0	0	0	0	0	0	0	357	FALSE	NA	NA	FALSE	NA	NA	FALSE	NA	NA	FALSE	-2.7802	0.8276	FALSE	-2.4289	0.84009	FALSE	-2.4358	0.83474	--
Cluster-927.41368	11.65	12.47	12.66	1.8	1.92	1.94	0.97	1.08	2.01	2	1.27	2.7	15.21	19.21	11.2	2.98	2.22	2.33	3.13	2.56	2.07	2.6	3.01	1.96	1890	DOWN	-2.1351	1.0044e-10	DOWN	-2.3133	9.19e-09	DOWN	-1.6872	2.5075e-06	DOWN	-2.2387	2.9318e-12	DOWN	-1.9315	1.9208e-09	DOWN	-1.9048	2.1465e-09	blast,frame:-3 start:1720 end:284
Cluster-927.23619	0	0	0	0	0	0.5	1.14	0	0.47	0	0	0.54	0	1.41	0.48	0	0	0.55	0	0	0	0.54	2.5	0	374	FALSE	1.5623	0.92352	FALSE	3.3469	0.70037	FALSE	1.9481	0.88225	FALSE	-1.4504	0.92373	FALSE	-2.055	0.89291	FALSE	1.2922	0.86482	--
Cluster-927.47140	2.93	2.19	0.96	0.64	0.54	0.35	0.22	0.28	0.31	0.06	0.28	0.03	1.55	1.35	1.6	0.31	0.43	0.37	0.24	0.26	0.51	0.33	0.16	0.23	2144	FALSE	-1.3668	0.074093	DOWN	-2.0158	0.0059881	DOWN	-3.0589	0.00050178	DOWN	-1.6882	0.0061139	DOWN	-1.552	0.018557	DOWN	-1.9581	0.0035932	blast,frame:2 start:2 end:1951
Cluster-927.29012	35.65	33.78	45.45	60.1	52.62	40.54	114.29	224.26	182.67	117.51	186.89	159.65	22.64	25.02	22.72	70.84	56.44	58.04	305.7	251.7	228.59	242.99	292.09	195.89	4502	FALSE	0.99307	0.011968	UP	3.0531	4.3916e-18	UP	2.9425	1.0906e-26	UP	1.7658	4.221e-15	UP	4.1098	1.8919e-102	UP	4.0672	2.0821e-95	blast,frame:-3 start:1320 end:1153|blast,frame:-2 start:2914 end:1814|blast,frame:-1 start:890 end:453
Cluster-927.30422	4.67	4.13	2.5	1.72	1.1	2.69	2.78	1.85	0.83	1.43	2.04	1.39	2.74	4.24	1.92	1.03	1.36	1.79	1	0.5	1.06	2.15	2.25	0.81	4225	FALSE	-0.49831	0.49477	FALSE	-0.18161	0.91697	FALSE	-0.26207	0.75452	FALSE	-0.7558	0.10819	DOWN	-1.1577	0.019707	FALSE	-0.10526	0.93592	blast,frame:-1 start:4180 end:3281|blast,frame:-2 start:3309 end:1
Cluster-927.60149	0.74	0.41	0	0.25	0.17	0.44	0.09	0	0	0	0	0	0.08	0.17	0.17	0.09	0.28	0.26	0.1	0	0.09	0.08	0.09	0	944	FALSE	0.15116	0.97227	FALSE	-2.6605	0.58232	FALSE	-3.6135	0.40964	FALSE	0.85757	0.91253	FALSE	-0.54071	0.9381	FALSE	-0.6504	0.93592	--
Cluster-927.47141	0.39	1.62	0	0.8	0	0	0	0	0	1.2	0	0	0	0.37	0	0	0	0	0	0	0	0	0	0	410	FALSE	-0.62296	0.95785	FALSE	-2.152	0.87709	FALSE	0.31684	0.97951	FALSE	-0.57231	0.96596	FALSE	-0.21688	0.98117	FALSE	-0.22694	0.98248	--
Cluster-6905.0	0	0.8	0	0	0.39	0	0	0	0.36	0	0	0	0	0	0	0	0	0	0	0	0	0	0.38	0	412	FALSE	-0.2438	0.98061	FALSE	0.1219	0.99714	FALSE	-0.83864	0.94469	FALSE	NA	NA	FALSE	NA	NA	FALSE	1.6966	0.89381	--
Cluster-16367.0	1.23	1.01	0	0	0	0	0	0	0	0	0	0	0	0.68	0	0	0	0	0	0	0	0	0	0	768	FALSE	-4.5047	0.17426	FALSE	-4.1387	0.24887	FALSE	-4.132	0.23272	FALSE	-2.9751	0.83713	FALSE	-2.6235	0.85443	FALSE	-2.6293	0.83847	--
Cluster-927.22607	8.99	8.81	7.81	10.01	11.81	11.34	13.23	13.05	12.9	13.07	12.58	11.97	11.24	10.84	10.7	11.86	14.02	12.17	13.99	13.98	12.67	13.9	12.94	14.86	1776	FALSE	0.94765	0.0043286	UP	1.4823	6.9268e-08	UP	1.4992	8.5926e-11	FALSE	0.55355	0.070129	FALSE	0.92642	4.5988e-05	UP	1.0515	0.00014677	blast,frame:-3 start:457 end:299|blast,frame:-2 start:1658 end:930
Cluster-4618.0	0	0.74	0	0	0	0	0.79	0	0	0.37	0	0	0	0	0	0	0	0	0	0	1.22	0.37	0.36	1.11	423	FALSE	-1.2051	0.93514	FALSE	0.93886	0.94784	FALSE	0.12285	0.99807	FALSE	NA	NA	FALSE	3.1975	0.78893	FALSE	4.0099	0.33481	--
Cluster-4615.2	0.62	0.63	0.16	0.16	0	0	0	0	0	0	0	0.33	0.15	0.16	0.31	0	0	0.16	0	0.16	0.53	0.32	0	0	626	FALSE	-2.4218	0.66865	FALSE	-3.0099	0.57932	FALSE	-1.1802	0.86043	FALSE	-1.5056	0.91253	FALSE	0.73991	0.90849	FALSE	-0.3841	0.97194	--
Cluster-15386.0	0	0	0	0	0	0	0	0	0	0	3.24	0.85	0	0	2.15	0	0	0	0	0	0	3.43	0	0	332	FALSE	NA	NA	FALSE	NA	NA	FALSE	4.1707	0.37597	FALSE	-2.0455	0.91253	FALSE	-1.6819	0.89291	FALSE	1.0077	0.92241	--
Cluster-4615.1	0	0	0	0	2.94	0	0	0	0	0	0	0	0	0	0	0	0	0	0	0	0.81	0	0	0	341	FALSE	3.5626	0.71962	FALSE	NA	NA	FALSE	NA	NA	FALSE	NA	NA	FALSE	1.7067	0.89291	FALSE	NA	NA	--
Cluster-927.51662	0.4	0.27	0.84	0	0.14	0.98	0.29	0	0.14	0	0	0.28	0.27	0	0.81	0	0	0.42	0	0.14	0.31	0.28	0	0	685	FALSE	-0.0037125	0.99893	FALSE	-0.97977	0.88927	FALSE	-1.5371	0.76139	FALSE	-1.198	0.91253	FALSE	-0.69229	0.93273	FALSE	-1.3973	0.87704	--
Cluster-4393.0	0	0	0	0	0	0	0	0	0	0	0	0	0.56	0	2.88	0	0	0	0	0	0	0.67	0	0	353	FALSE	NA	NA	FALSE	NA	NA	FALSE	NA	NA	FALSE	-3.0612	0.75692	FALSE	-2.6996	0.78268	FALSE	-1.7523	0.86482	--
Cluster-927.47145	0.87	0.2	0.21	0	0.41	0.28	0.15	0	0	0	0	0.28	0.34	0.27	0.21	0.14	0.07	0.28	0	0	0.08	0.48	0.07	0	1101	FALSE	-0.2803	0.96255	FALSE	-2.2774	0.52851	FALSE	-1.2578	0.78552	FALSE	-0.43961	0.92624	FALSE	-2.7456	0.4381	FALSE	0.017809	0.99511	blast,frame:1 start:259 end:408
Cluster-927.22527	40.56	26.4	37.91	30.79	32.44	33.3	21.46	25.63	17.07	16.33	20.51	25.21	36.95	25.18	19.97	28.54	31.93	41.63	25.32	26.14	25.73	26.34	17.67	18.03	651	FALSE	0.46063	0.4343	FALSE	0.17619	0.89124	FALSE	0.18711	0.85171	FALSE	0.5717	0.22923	FALSE	0.48545	0.35455	FALSE	0.23448	0.83687	--
Cluster-3890.0	0	0	0	0	0	2.02	0	0	0	0	0	0	0	1.88	0	0	0	0	0	0	0	0	0	0	342	FALSE	2.8911	0.85534	FALSE	NA	NA	FALSE	NA	NA	FALSE	-1.9781	0.91253	FALSE	-1.627	0.89291	FALSE	-1.6327	0.89381	--
Cluster-927.10421	0	0	0.4	3.93	0.39	0	1.68	0.9	1.07	0	0	0	0.71	0	0	9.96	4.7	8.53	3.98	9.73	4.34	0	0	0.39	413	FALSE	4.01	0.25849	FALSE	4.026	0.14544	FALSE	0.024574	0.99807	UP	5.2117	0.00045526	UP	5.1911	0.00059547	FALSE	-0.24186	0.98248	--
Cluster-927.33100	5.64	3.44	6.31	5.77	6.03	6.07	4.24	2.69	2.45	6.34	4.32	5.23	4.15	4.41	5.44	6.06	7.15	6.65	5.41	4.12	5.61	5.47	5.98	5.43	1932	FALSE	0.77518	0.12767	FALSE	0.13484	0.91752	FALSE	0.98328	0.019546	FALSE	0.84348	0.0072294	FALSE	0.73347	0.033418	FALSE	0.97002	0.0022605	blast,frame:3 start:3 end:1388
Cluster-927.22600	7.44	7.79	7.68	10.9	12.29	12.99	8.08	9.65	5.92	7.48	7.42	6.72	11.29	9.03	12	9.74	11.19	9.76	7.48	8.87	8.67	6.56	5.94	7.92	958	UP	1.2306	0.00067581	FALSE	0.92183	0.045699	FALSE	0.86296	0.013838	FALSE	0.23949	0.82914	FALSE	0.23049	0.78413	FALSE	0.032007	0.98248	--
Cluster-15383.0	0.41	0.31	0	0	0.31	0.32	0	0	0.1	0.11	0	0	0.31	0.52	0	0	0	0	0	0	0	0	0.11	0	813	FALSE	0.42529	0.95898	FALSE	-1.6645	0.8699	FALSE	-1.6585	0.83726	FALSE	-3.4541	0.60596	FALSE	-3.1028	0.6442	FALSE	-2.1482	0.76133	--
Cluster-6181.0	0	1.01	0	0	0.17	0.52	0.18	0	0	0	0	0	0.16	1.48	0	0	0	0	0	0	0	0.17	0.17	0	605	FALSE	-0.0086157	0.99844	FALSE	-1.4606	0.89272	FALSE	-2.4203	0.85171	FALSE	-3.7299	0.51969	FALSE	-3.3785	0.57377	FALSE	-1.6085	0.82586	--
Cluster-927.17780	2.75	1.18	0.87	0.32	0.34	0.71	0.12	0	0.06	0.1	0.06	0.04	1.28	1.63	0.81	0.19	0.25	0.29	0.23	0.18	0.25	0.34	0.06	0.06	3274	FALSE	-1.2552	0.093605	DOWN	-3.868	1.1027e-05	DOWN	-3.664	3.3106e-06	DOWN	-2.0104	0.00051665	DOWN	-1.849	0.0019193	DOWN	-2.3456	0.002303	blast,frame:-3 start:848 end:609
Cluster-927.30260	72.04	53.94	113.9	309.35	186.02	297.09	168.05	188.03	150.35	131.12	139.3	169.4	18.6	28.4	23.27	107.76	85.93	89.2	203.03	181.05	143.03	250.98	251.02	226.89	1442	UP	2.2554	6.1105e-09	UP	1.9343	2.1225e-07	UP	1.7973	3.6307e-07	UP	2.3709	8.5681e-23	UP	3.5346	7.202e-56	UP	4.0774	7.7448e-84	blast,frame:2 start:1124 end:1321|blast,frame:1 start:1 end:261|blast,frame:3 start:237 end:689
Cluster-927.33105	54.01	37.25	42.27	6.4	6.33	7.74	5.25	5.54	5.3	5.76	4.54	5.99	18.34	23.72	14.22	6.19	7.08	8.55	6.04	6.42	6.63	5.18	4.66	4.61	3042	DOWN	-2.1446	3.1359e-15	DOWN	-2.1848	2.1139e-15	DOWN	-2.0901	2.2472e-16	DOWN	-1.0299	7.5993e-05	FALSE	-0.93375	0.00058746	DOWN	-1.2563	7.8217e-06	blast,frame:2 start:323 end:1990
Cluster-4567.0	0	0.22	0	0	0	0	0.71	0	0.21	0.22	0	0.23	0	0	0	0	0	0.23	0	0	0	0.23	0	0.23	525	FALSE	-0.36127	0.97227	FALSE	2.8023	0.66558	FALSE	1.8749	0.85356	FALSE	1.3512	0.92556	FALSE	NA	NA	FALSE	2.6381	0.85395	--
Cluster-927.16383	1.06	0	0	0	0	0	0	0	0	0	0.83	0	0	0.26	0	0	0	0	0	0	0	0	0.27	0	478	FALSE	-2.1691	0.90234	FALSE	-1.8021	0.89124	FALSE	0.66399	0.94469	FALSE	-0.57231	0.96596	FALSE	-0.21688	0.98117	FALSE	0.73483	0.95747	--
Cluster-927.14272	1.67	0.4	0.25	8.98	6.24	28.82	20.9	7.44	5.9	11.74	16.6	11.64	2.56	1.05	3.17	6.32	6.65	13.01	5.61	1.78	5.44	17.06	26.02	7.61	970	UP	4.761	4.1391e-12	UP	4.7499	6.0795e-12	UP	5.0739	6.0458e-20	UP	2.2009	1.3828e-05	UP	1.5073	0.042637	UP	3.5228	7.5079e-13	--
Cluster-18511.0	0.14	0.14	0.15	0	0	0	0.46	0	0.14	0	0.15	0.44	0.56	0	0	0	0.47	0	0	0	0.48	0.14	0	1.35	668	FALSE	-1.8455	0.92321	FALSE	1.3284	0.86329	FALSE	1.375	0.80303	FALSE	-0.056881	0.99257	FALSE	0.25485	0.98117	FALSE	2.1786	0.62112	--
Cluster-927.26419	94.6	163.57	181.95	15.39	8.89	2.03	7.88	4.87	2.23	12.45	1.92	20.36	10.97	52.16	7.81	5.36	1.07	1.09	0.6	1.94	1.09	0.71	4.09	0.38	911	DOWN	-3.4468	1.427e-08	DOWN	-4.0273	1.0235e-18	DOWN	-2.7425	3.3667e-05	FALSE	-2.7701	0.069779	DOWN	-3.6388	3.5663e-07	DOWN	-3.1011	0.03739	blast,frame:3 start:3 end:707
Cluster-927.26418	109	95.28	59.32	13.17	6.7	31.58	22.64	15.6	6.92	9.67	14.67	13.16	70.08	86.42	51.86	4.19	6.76	8.39	7.2	3.04	8.67	11.66	11.93	1.66	591	DOWN	-1.8225	0.00044651	DOWN	-1.6626	0.00052371	DOWN	-1.8476	4.9704e-08	DOWN	-3.178	9.5407e-23	DOWN	-2.8888	2.3003e-13	DOWN	-2.4552	1.1454e-06	blast,frame:-1 start:435 end:1
Cluster-927.47526	0.24	0.21	0.47	0.03	0.06	0.03	0.75	0.56	0.22	88.08	64.34	75.26	0.16	1.03	0.25	0.13	0	0.16	0.35	0.78	2.24	34.05	36.77	68.35	2111	FALSE	-2.3302	0.22751	FALSE	1.5787	0.1435	UP	8.8897	3.2346e-119	FALSE	-1.948	0.30922	FALSE	1.8881	0.080385	UP	7.3986	1.9138e-17	blast,frame:-2 start:2077 end:212
Cluster-12677.0	0	0	0	0	0	0	0	0	0	0	0	0	0	0	0	0	0	2.2	2.35	0	1.14	0	0	0	315	FALSE	NA	NA	FALSE	NA	NA	FALSE	NA	NA	FALSE	2.065	0.91253	FALSE	3.2288	0.71179	FALSE	NA	NA	--
Cluster-927.33107	24.94	17.32	17.03	6.58	3.49	14.27	8.7	4.68	2.21	7.87	9.73	6.06	16.99	15.92	11.22	6.22	4.46	7.09	3.04	2.52	3.91	9.75	10.87	2.28	757	FALSE	-0.76209	0.31133	FALSE	-1.0621	0.098927	FALSE	-0.36668	0.58542	DOWN	-1.0145	0.023853	DOWN	-1.6301	0.00014182	FALSE	-0.34241	0.81891	--
Cluster-2263.0	0	0	0	1.26	0	0.4	0.9	0	0	0	0	0.43	0	0	0	0	0	0	0	0	0	0	0	0	403	FALSE	3.4597	0.67424	FALSE	2.7586	0.82779	FALSE	1.9481	0.88225	FALSE	NA	NA	FALSE	NA	NA	FALSE	NA	NA	--
Cluster-927.21064	2.54	5.57	10.93	2.32	2.04	1.34	1.5	1.35	0.91	1.81	0.61	1.17	1.66	2.73	1.44	3.38	4.6	3.14	1.42	3.28	2.35	1.39	1.23	1.1	1993	FALSE	-1.1868	0.12701	DOWN	-1.5046	0.027467	DOWN	-1.4902	0.044561	UP	1.2902	0.0028339	FALSE	0.90192	0.12398	FALSE	0.052673	0.98248	blast,frame:-2 start:1764 end:850
Cluster-927.26411	15.54	13.76	15.38	11.53	8.88	15.84	14.96	10.14	6.64	10.23	13.73	10.01	15.84	14.88	7.94	7.5	6.73	9.32	8.13	5.32	10.97	13.21	14.68	4.98	748	FALSE	0.24905	0.84717	FALSE	0.36607	0.69228	FALSE	0.554	0.19591	FALSE	-0.42191	0.65431	FALSE	-0.081517	0.95819	FALSE	0.38798	0.71496	blast,frame:-1 start:619 end:2
Cluster-927.26410	10.48	10.33	10.12	7.28	8.7	11.19	8.05	7.36	6.33	8.65	9.69	8.56	7.98	10.39	8.42	6.68	8.23	10.59	7.33	6.97	6.91	10.63	10.53	8.25	4064	FALSE	0.36032	0.46125	FALSE	0.35274	0.41932	FALSE	0.73884	0.0011229	FALSE	0.26238	0.54285	FALSE	0.29465	0.35161	FALSE	0.83237	0.00031046	blast,frame:-1 start:3890 end:1212
Cluster-927.26413	6.53	5.52	8.59	10.31	12.28	10.65	8.65	9.1	9.2	10.51	7.15	9.76	6.67	6.77	6.05	11.24	11.25	11.62	8.82	9.6	10.16	10.09	9.76	12.53	3432	UP	1.2501	0.00072512	UP	1.2407	0.00021832	UP	1.342	4.4158e-05	UP	1.1562	2.088e-07	UP	1.1734	1.7248e-08	UP	1.453	2.3484e-07	blast,frame:2 start:2525 end:2830
Cluster-927.26412	20.31	18.44	26.08	12.69	15.87	15.89	9.4	10.43	11.06	13.22	11.06	11.72	14.93	24.42	18.7	12.39	15.1	16.65	10.61	11.21	11.63	11.26	9.17	11.7	2434	FALSE	0.010302	0.98738	FALSE	-0.21124	0.81767	FALSE	0.085297	0.91618	FALSE	-0.050773	0.96101	FALSE	-0.16151	0.81635	FALSE	-0.12854	0.89381	blast,frame:-2 start:1647 end:1408|blast,frame:-1 start:2350 end:1742
Cluster-927.26415	11.29	11.21	8.91	5.53	5.64	9.57	6.55	5.48	4.64	3.51	4.65	4.22	10.26	10.15	12.88	5.61	5.47	8.07	4.86	3.87	6.56	3.98	5.54	3.42	1584	FALSE	-0.055376	0.97227	FALSE	-0.044536	0.97371	FALSE	-0.39697	0.35698	FALSE	-0.47608	0.24122	FALSE	-0.50665	0.25116	FALSE	-0.67734	0.074632	blast,frame:-2 start:836 end:3
Cluster-927.26414	11.47	10.52	13.73	13.06	13.79	19.67	13.68	14.52	11.51	13.84	12.09	14.11	8.87	7.37	14.07	11.07	14.02	16.44	13.58	14.21	9.68	14.08	13.95	13.77	1495	FALSE	0.92031	0.0106	UP	1.0168	0.003388	UP	1.1014	9.4513e-05	FALSE	0.76911	0.039769	FALSE	0.92312	0.016306	UP	1.1602	0.00079881	blast,frame:-3 start:806 end:408
Cluster-927.26417	2.69	1.92	3.68	4.83	5.21	4.59	2.56	3.8	4.43	5.95	5.69	3.07	6.12	6.38	3.89	3.04	3.65	3.33	4.71	6.91	5.67	2.56	3.11	3.88	2315	UP	1.3798	0.0018936	UP	1.2405	0.011819	UP	1.7638	6.587e-05	FALSE	-0.37329	0.57811	FALSE	0.69308	0.07574	FALSE	-0.058159	0.96334	blast,frame:3 start:1377 end:1751|blast,frame:1 start:1 end:252
Cluster-927.14275	2.02	2.73	1.93	4.15	6.46	5.5	13.62	9.67	10.45	5.58	4.05	6.24	4.81	2.99	1.01	8.43	5.58	10.87	6.63	5.39	9.78	9.56	7.28	13.56	600	UP	1.8811	0.0054148	UP	3.2193	5.5592e-11	UP	2.2094	9.9265e-05	UP	1.746	0.016413	UP	1.8588	0.0097425	UP	2.4586	0.00013227	--
Cluster-15723.0	0.94	2.46	0	0	0	0	0	0	0	0	0	0	0.43	0.43	0	0	0	0	0	0	0	0	0	0	385	FALSE	-2.9997	0.73215	FALSE	-2.6342	0.77862	FALSE	-2.6305	0.74623	FALSE	-1.4738	0.92556	FALSE	-1.1223	0.9381	FALSE	-1.1297	0.93592	--
Cluster-2332.0	0	0	0	2.35	0	1.1	0	1.34	0	1.16	0	1.21	0	0	0	0	0	0	0	0	0	0	0	0	363	FALSE	4.0285	0.44666	FALSE	2.9914	0.81767	FALSE	3.8359	0.4843	FALSE	NA	NA	FALSE	NA	NA	FALSE	NA	NA	blast,frame:-3 start:340 end:113
Cluster-927.24010	4.32	3.5	2.23	2.19	0	0	1.18	0	3.48	0	0	0	8.04	10.73	1.84	5.53	2.39	2.3	0	3.63	0	0	0	0	312	FALSE	-1.5161	0.85217	FALSE	0.092451	0.99714	FALSE	-3.022	0.49527	FALSE	-0.92007	0.84596	FALSE	-1.8237	0.57996	FALSE	-4.6416	0.057266	--
Cluster-927.51664	0	0	0	0	0	0	0	0.51	2.39	0	0	0	0	0	0	0.9	0	0	0	0.41	0.98	0	0	0	396	FALSE	NA	NA	FALSE	4.6104	0.25959	FALSE	NA	NA	FALSE	2.3831	0.91245	FALSE	3.1723	0.72649	FALSE	NA	NA	--
Cluster-927.30267	18.54	20.47	10.82	3.82	3.21	6.55	4.99	3.56	2.38	3.23	4.84	3.77	12.18	17.02	10.89	3.1	2.86	4.15	3.15	2.1	3.48	6.13	5.92	1.81	4928	DOWN	-1.3361	0.00028729	DOWN	-1.3207	0.0012976	DOWN	-1.1239	0.00099132	DOWN	-1.6429	1.7249e-11	DOWN	-1.5636	8.566e-08	FALSE	-0.87653	0.055988	--
Cluster-927.24017	0.21	0.11	0	0.06	0.11	0.17	0.06	0	0	0	0.06	0	0.6	0.49	0.83	0.11	0.06	0.11	0	0.06	0.06	0	0.17	0	1309	FALSE	0.63832	0.93047	FALSE	-1.4392	0.89124	FALSE	-1.4323	0.88225	FALSE	-2.4281	0.12935	FALSE	-3.3974	0.065281	FALSE	-2.8496	0.13527	--
Cluster-927.14277	0.32	0.11	0	1.39	0.88	1.72	2.35	1.7	1.68	0.9	0.63	0.39	0.22	0.06	0.61	0.96	0.3	0.9	1.19	0.46	1.17	2.16	0.91	1.3	1303	UP	3.7715	0.00015801	UP	4.6	8.5716e-08	UP	3.1266	0.01081	FALSE	1.6247	0.33613	UP	2.2795	0.045191	UP	2.9749	0.00083752	blast,frame:3 start:573 end:911
Cluster-927.50402	0.51	0.11	0.52	8.33	7.18	15.91	20.37	13.25	8.66	12.97	18.76	12.81	4.22	1.49	5.47	8.48	8.54	8.84	22.21	8.64	8.03	24.86	25.62	22.93	1265	UP	5.3086	1.6799e-22	UP	6.073	1.5522e-28	UP	6.2373	1.5987e-38	UP	1.5258	0.0022623	UP	2.4038	2.5074e-05	UP	3.3897	9.4102e-17	--
Cluster-18408.0	1.59	0	0	0	0.8	0	0	0.93	0	0	0.79	0	1.36	0.68	1.4	0	0	1.69	0	0	0	0	0	3.82	334	FALSE	-0.21407	0.9809	FALSE	0.15433	0.99714	FALSE	0.16498	0.99807	FALSE	-1.088	0.92556	FALSE	-2.45	0.77657	FALSE	0.92636	0.89381	--
Cluster-927.53340	0.24	0.18	0.43	0	0.12	0	0	0	0.18	0	0	0	0.48	0.24	0.3	0.25	0.66	0.37	0.07	0.44	0.14	0	0	0	1209	FALSE	-2.1857	0.60637	FALSE	-1.3179	0.82196	FALSE	-3.708	0.23034	FALSE	0.6082	0.90591	FALSE	-0.069926	0.98117	FALSE	-4.2313	0.11892	--
Cluster-2093.1	0	0	0.91	0	0	0	0	0	0	0	0	0	0	0	0	0	0	0	0	0	0	0	0	0	326	FALSE	-0.36127	0.97227	FALSE	0.019988	0.99714	FALSE	0.024574	0.99807	FALSE	NA	NA	FALSE	NA	NA	FALSE	NA	NA	--
Cluster-927.42056	0	0.19	0	0.38	0	0	0.61	0	0	0	0	0	0.36	0.37	0.37	0	0	0	0	0	0	0	0	0	570	FALSE	1.5431	0.92352	FALSE	2.3817	0.82779	FALSE	0.024574	0.99807	FALSE	-3.0546	0.6764	FALSE	-2.6992	0.6923	FALSE	-2.7093	0.69746	--
Cluster-927.42055	2.23	3.37	1.09	1.8	0.79	1.9	1.04	0.4	0.58	0.62	0.75	0.97	2.82	3.45	3.34	1.67	1.63	2.34	1.34	1.48	1.41	1.49	1.37	0.8	2706	FALSE	-0.013983	0.98948	FALSE	-0.87307	0.31041	FALSE	-0.56915	0.52397	FALSE	-0.43388	0.42444	FALSE	-0.55614	0.17464	FALSE	-0.7055	0.11486	blast,frame:-2 start:281 end:3|blast,frame:-1 start:2250 end:2068|blast,frame:-3 start:2626 end:2387
Cluster-2093.2	0	0	0.75	0	0	0	1.83	0	0	0.25	0	0	0	0	0	0	0	0	0	0	0	0	0	0	501	FALSE	-1.9845	0.92352	FALSE	2.0222	0.78556	FALSE	-0.60597	0.9612	FALSE	NA	NA	FALSE	NA	NA	FALSE	NA	NA	--
Cluster-927.42053	11.57	11.99	13.52	4.67	3.94	7.25	4.44	2.86	3.89	3.75	2.42	3.55	8.64	11.1	6.66	2.9	4.14	6.78	3.73	3.42	3.68	3.2	3.43	3.02	2558	FALSE	-0.70036	0.083065	FALSE	-0.87855	0.013031	FALSE	-0.99693	0.0021274	FALSE	-0.62826	0.15116	FALSE	-0.65966	0.055019	FALSE	-0.75063	0.032415	blast,frame:1 start:937 end:2229
Cluster-927.42052	1.64	1.64	4.1	19.94	18.93	27.16	43.84	45.82	50.22	15.05	12.44	23.73	0.53	1.48	1.22	20.78	15.54	18.12	43.52	30.6	33.43	14.03	26.92	23.26	2540	UP	3.6733	7.9854e-18	UP	5.0856	1.5002e-35	UP	3.7034	2.6003e-16	UP	4.4484	3.3527e-42	UP	5.6967	2.3687e-71	UP	5.0478	2.9711e-40	blast,frame:-1 start:2414 end:2166|blast,frame:-3 start:1590 end:700
Cluster-927.42051	0.71	0.99	0.42	0.24	0.11	0.21	0.1	0.09	0.13	0.15	0.11	0.17	0.61	1	0.75	0.16	0.18	0.47	0.29	0.11	0.19	0.17	0.37	0.14	5566	FALSE	-1.3621	0.053755	DOWN	-1.8535	0.007691	DOWN	-1.3258	0.04259	DOWN	-1.2277	0.048727	DOWN	-1.3481	0.022914	FALSE	-1.1084	0.081594	--
Cluster-14060.0	0.39	0.4	0.4	0	0	0	0	0	0	0	0	0	0.36	2.54	0	0	0	0	0	0	0	0	0	0	411	FALSE	-1.8455	0.92321	FALSE	-1.463	0.91697	FALSE	-1.4585	0.90812	FALSE	-3.4125	0.6404	FALSE	-3.0611	0.67967	FALSE	-3.0672	0.66458	--
Cluster-927.3625	0.5	0.67	0.12	0.11	0.09	0.03	0.03	0.03	0.09	0.03	0.03	0.06	0.77	2.1	1.53	0.5	0.71	0.26	1.03	0.78	0.29	0.54	0.03	0.18	2263	FALSE	-1.8448	0.28885	FALSE	-2.1987	0.21073	FALSE	-2.5056	0.11756	FALSE	-1.1957	0.1563	FALSE	-0.42006	0.82441	FALSE	-1.8464	0.052898	blast,frame:-2 start:1683 end:214
Cluster-927.25833	8.77	6.34	1.83	0.64	0.63	1.09	1.01	0.24	0.11	0.21	0.11	0.21	5.19	11.68	7.14	0.54	0.92	1.08	0.6	0.44	1.18	0	0	0.22	809	DOWN	-2.2567	0.0068624	DOWN	-2.7691	0.0072274	DOWN	-3.9994	0.00012065	DOWN	-2.9323	7.3743e-07	DOWN	-2.83	9.6021e-06	DOWN	-6.072	9.705e-07	--
Cluster-927.21062	21.87	28.71	13.54	56.28	39.71	86.62	38.71	25.4	17.21	11.11	15.65	14.62	8.75	15.51	14.66	7.55	9.56	8.1	24.42	20.01	13.16	17.78	24.09	21.77	926	UP	2.0632	2.773e-08	UP	1.2164	0.0083408	FALSE	0.32331	0.65355	FALSE	-0.29652	0.7566	UP	1.1893	0.0014214	UP	1.4185	2.2029e-05	blast,frame:2 start:2 end:616
Cluster-927.42059	20.17	20.12	19.7	15.8	20.14	12.91	11.33	12.27	17.93	13.68	14.96	15.78	23.49	22.61	27.14	24.63	27.94	23.75	19.71	23.75	19.3	20.16	16.75	20.9	1027	FALSE	0.30247	0.76833	FALSE	0.34533	0.60591	FALSE	0.50967	0.085159	FALSE	0.38578	0.33887	FALSE	0.38505	0.26202	FALSE	0.35503	0.45575	blast,frame:1 start:1 end:564
Cluster-927.42058	10.43	11.64	10.98	15.89	14.85	19.07	16.18	17.71	15.41	11.94	11.7	11.99	11.96	13.78	13.43	15.76	18.75	19.09	22.45	17.65	17.05	16.17	12.88	15.05	2185	UP	1.1458	4.328e-05	UP	1.4436	1.9235e-07	UP	1.0478	5.4101e-06	FALSE	0.7911	0.00021931	UP	1.1704	1.938e-07	FALSE	0.87813	0.00083433	blast,frame:1 start:91 end:1686
Cluster-6919.0	0	0.46	0.46	1.82	0	0.87	0.97	0	1.22	0	0	0	0	0	0	0	0	0	0	0.42	0	0.93	0	0	393	FALSE	2.1413	0.73267	FALSE	2.2093	0.68758	FALSE	-0.91093	0.94469	FALSE	NA	NA	FALSE	1.7067	0.89291	FALSE	2.4415	0.86838	--
Cluster-2308.0	0	0	0	0	0	1.44	0	0	1.97	0	0	0	0	0	0	0	0	0	0	0.68	0	0	0	0	336	FALSE	2.3131	0.89754	FALSE	3.3528	0.76649	FALSE	NA	NA	FALSE	NA	NA	FALSE	1.7067	0.89291	FALSE	NA	NA	--
Cluster-13544.0	0	0	0	1.66	0	0	0	0	0	0	0	0	0	0	0	0	0	0	0	0	0	0	0	0	332	FALSE	2.5061	0.89071	FALSE	NA	NA	FALSE	NA	NA	FALSE	NA	NA	FALSE	NA	NA	FALSE	NA	NA	--
Cluster-927.51704	1.04	1.04	0.57	0.17	0.25	0.23	0.17	0.12	0.23	0.07	0.02	0	0.81	0.77	0.93	0.37	0.34	0.63	0.31	0.12	0.13	0.13	0.08	0.09	4148	DOWN	-1.4708	0.02532	DOWN	-1.4966	0.033784	DOWN	-3.9217	2.1629e-05	FALSE	-0.58214	0.5071	DOWN	-1.5154	0.021158	DOWN	-2.3578	0.00020702	blast,frame:2 start:2111 end:2422|blast,frame:1 start:3436 end:3690
Cluster-927.26825	14.09	7.06	10.81	9.26	4.06	12.41	10.74	5.29	5.92	4.65	11.31	4.44	7.4	9.48	8.05	6.1	5.64	12.08	9.21	6.39	8.15	8.28	8.86	4.18	478	FALSE	0.25467	0.92352	FALSE	0.34601	0.84269	FALSE	0.32239	0.86043	FALSE	0.14835	0.9354	FALSE	0.49346	0.60089	FALSE	0.38979	0.78061	blast,frame:2 start:2 end:478
Cluster-927.46966	3.01	2.32	2.22	1.36	1.83	1.96	1.13	0.8	1.58	1.52	1.08	0.94	3.76	3.77	2.32	1.3	1.73	2.26	0.84	1.5	1.28	1.41	1	1.6	3091	FALSE	0.012611	0.98653	FALSE	-0.24143	0.85882	FALSE	-0.14012	0.90812	FALSE	-0.57622	0.27313	FALSE	-0.82816	0.082974	FALSE	-0.57832	0.33954	blast,frame:3 start:3 end:326
Cluster-927.1638	1.26	0	0	0.65	0	0	0.23	0	0	0.43	0	0	0.61	0.62	0	1.54	0	0	0	0	0	0.22	0	0.22	534	FALSE	-0.26885	0.97227	FALSE	-1.4255	0.90166	FALSE	-0.49234	0.9631	FALSE	0.74139	0.92556	FALSE	-2.7081	0.77117	FALSE	-0.82662	0.91527	--
Cluster-199.0	0	0	0	0	0	0	0	0	0	0	0	0	0	0	0	0	4.46	0	0	9.19	0	0	0	0	421	FALSE	NA	NA	FALSE	NA	NA	FALSE	NA	NA	FALSE	4.7608	0.28834	FALSE	6.2281	0.34064	FALSE	NA	NA	--
Cluster-927.53349	0	0	0	1.13	0.37	1.1	0	0	0	0	0	0	0	0	0	0	0.82	0.39	0	0	0	0	0.36	0	419	FALSE	4.2411	0.26632	FALSE	NA	NA	FALSE	NA	NA	FALSE	2.8077	0.86077	FALSE	NA	NA	FALSE	1.6966	0.89381	--
Cluster-2539.0	0	0	0	3.21	0	0	0	0	0	0	0	0	0	0	0	0	0	0	0	0	0	0	0	0	410	FALSE	4.509	0.38514	FALSE	NA	NA	FALSE	NA	NA	FALSE	NA	NA	FALSE	NA	NA	FALSE	NA	NA	--
Cluster-927.32478	25.28	17.84	19.87	7.65	5.57	9.64	9.27	7.43	3.62	16.86	9.15	13.91	1.21	11.95	4.85	2.72	5.45	8.46	2.05	1.65	2.64	2.5	1.59	3.19	2495	FALSE	-0.91724	0.0076045	FALSE	-0.76741	0.13893	FALSE	0.28949	0.65768	FALSE	0.22229	0.95332	FALSE	-0.83277	0.41529	FALSE	-0.52349	0.72209	blast,frame:-2 start:2341 end:248
Cluster-927.21068	8.11	8.31	9.73	4.1	5.13	4.03	3.08	3.22	5.77	2.95	3.34	3.96	8.62	9.81	8.63	6.11	5.43	5.45	6.47	8.02	5.83	4.08	3.23	2.91	956	FALSE	-0.40125	0.69028	FALSE	-0.2397	0.87714	FALSE	-0.41347	0.51671	FALSE	-0.34266	0.68323	FALSE	0.19677	0.85403	FALSE	-0.72855	0.11655	blast,frame:2 start:167 end:439
Cluster-927.47267	0.21	0.48	0.11	0.38	0.16	0.57	0.17	0.19	0.11	0.11	0	0.44	0.43	0.44	0.22	0.22	0.06	0.17	0.18	0.11	0.18	0.27	0.39	0.41	1314	FALSE	1.0096	0.73357	FALSE	0.10711	0.99714	FALSE	0.39679	0.9384	FALSE	-0.9289	0.84354	FALSE	-0.57506	0.89291	FALSE	0.67748	0.82052	--
Cluster-927.47266	1.39	2.04	0.91	1.08	1.66	3.02	1.7	0.75	1.03	0.6	0.74	0.9	2.01	2.68	3.17	3.35	3.5	3.17	3.16	3.49	2.92	2.56	1.59	1.33	1227	FALSE	0.94918	0.31821	FALSE	0.54374	0.73229	FALSE	-0.0020378	0.99847	FALSE	0.68977	0.28351	FALSE	0.90313	0.061415	FALSE	0.15734	0.92218	--
Cluster-927.6481	0.38	0.33	0.18	0.05	0.08	0.49	0.33	0.03	0.13	0.03	0.21	0.21	0.21	0.29	0.03	0.19	0.2	0.26	0.41	0.03	0.17	0.05	0.21	0.19	2470	FALSE	-0.067177	0.9798	FALSE	-0.013148	0.99714	FALSE	-0.044758	0.99807	FALSE	0.64259	0.89262	FALSE	0.85501	0.8179	FALSE	0.5502	0.89381	--
Cluster-927.6480	0.52	0.66	0.54	0.27	0.13	0	0	0	0	0	0	0	0	0.52	0.53	0	0	0	0.15	0	0	0	0	0	698	FALSE	-1.4721	0.77282	FALSE	-3.5755	0.32599	FALSE	-3.5713	0.26717	FALSE	-3.4264	0.61433	FALSE	-2.1085	0.77117	FALSE	-3.0796	0.64291	--
Cluster-927.6487	0.21	0.35	0.51	0.14	0.14	0.15	0.08	0.24	0	0.07	0.07	0	0	0	0.21	0	0.15	0.15	0	0	0.16	0	0.07	0.15	1074	FALSE	-0.74989	0.89754	FALSE	-0.88214	0.88122	FALSE	-1.9351	0.54311	FALSE	0.75095	0.94159	FALSE	0.18392	0.98117	FALSE	0.86473	0.93403	--
Cluster-927.6486	0	0	0	0.26	0.26	0	0	0	0.75	0	0	0	0	0	0	1.61	1.44	0.82	0	0.52	0.29	0	0	0	485	FALSE	2.5323	0.89071	FALSE	3.3528	0.76649	FALSE	NA	NA	UP	5.0958	0.042407	FALSE	3.1469	0.7343	FALSE	NA	NA	blast,frame:-1 start:485 end:81
Cluster-927.20819	9.18	7.48	9.98	7.27	9.74	13.13	2.28	5.37	3.47	5.96	4.7	4.8	7.32	7.35	3.15	4.33	5.58	12.83	5.77	4.79	6.6	3.05	4.09	2.55	401	FALSE	0.79084	0.46207	FALSE	-0.31268	0.8999	FALSE	0.19849	0.90963	FALSE	0.47805	0.88396	FALSE	0.46577	0.83472	FALSE	-0.27967	0.91125	--
Cluster-7672.0	0	0.45	0	0	0	0	0	0	0	0	0	0.91	0	0.4	0	2.25	0	0	0	0	0	0	0	0	396	FALSE	-0.36127	0.97227	FALSE	0.019988	0.99714	FALSE	1.8369	0.88225	FALSE	2.7465	0.77106	FALSE	-0.21688	0.98117	FALSE	-0.22694	0.98248	--
Cluster-927.20817	13.55	8.68	9.91	6.01	11.15	14.55	12.41	7.72	5.69	5.99	9.03	9.18	9.25	8.94	4.89	7.61	4.9	6.98	2.11	2.13	7.04	7.63	7.61	3.76	420	FALSE	0.5864	0.66613	FALSE	0.59456	0.61779	FALSE	0.56326	0.55766	FALSE	-0.032079	0.97989	FALSE	-0.51753	0.83125	FALSE	0.30243	0.89381	--
Cluster-927.20816	4.53	3.61	1.65	0.81	0.65	1.48	1.03	0.19	0.32	0.16	1.15	0.82	2.19	2.18	0.8	0	0.18	0.83	2.3	0.16	0.36	0.99	0.65	0	621	FALSE	-1.1766	0.41485	FALSE	-1.8087	0.20328	FALSE	-1.2428	0.38538	FALSE	-2.1728	0.2855	FALSE	-0.26628	0.94165	FALSE	-1.0851	0.69155	--
Cluster-927.6489	0.32	0.32	0.1	0.24	0.05	0.67	0.17	0.03	0.02	0.19	0.34	0.41	0.05	0.26	0.12	0.17	0.23	0.56	0.03	0	0.18	0.5	0.29	0.15	2677	FALSE	0.84451	0.76428	FALSE	-0.85771	0.81905	FALSE	1.2931	0.22421	FALSE	1.4701	0.35166	FALSE	-0.37565	0.9381	FALSE	1.8193	0.12801	--
Cluster-927.20814	5.4	6.19	6.85	2.25	2.38	1.52	1.59	1.03	0.59	1.51	0.77	2.13	2.32	2.77	3.52	1.98	1.3	1.69	0.34	0.91	1	2.41	2.57	2.19	651	FALSE	-0.98802	0.27033	DOWN	-1.6637	0.046128	FALSE	-1.1244	0.16094	FALSE	-0.48298	0.86392	FALSE	-1.3365	0.26199	FALSE	0.40643	0.83474	blast,frame:1 start:1 end:216
Cluster-11518.0	0	0.6	0	0	0	0	0.63	0	0.51	0	0	0	1.54	1.54	0	0	0	1.83	0	0.53	0	0	0.55	0	363	FALSE	-0.36127	0.97227	FALSE	1.8085	0.89124	FALSE	0.024574	0.99807	FALSE	-0.77757	0.92732	FALSE	-1.7457	0.85451	FALSE	-1.7531	0.85883	--
Cluster-927.20812	42.67	39.08	30.08	52.87	59.06	38.14	52.4	93.22	167.28	19.11	22.42	26.69	37.66	54.27	37.34	81.32	83.93	50.25	73.79	213.32	114.7	41.62	49.36	48.75	708	UP	1.0426	0.0093889	UP	2.3929	1.0931e-07	FALSE	0.24021	0.68032	UP	1.0741	0.0020433	UP	2.2409	5.2115e-09	FALSE	0.80585	0.011455	blast,frame:-3 start:649 end:155
Cluster-927.47269	0.58	0	0	0	0	0	0	0	0	0	0	0	0.56	0.56	0.57	0	0	0	0.34	0.29	0	0	0	0	459	FALSE	-1.1751	0.93514	FALSE	-0.80711	0.94784	FALSE	-0.7963	0.94469	FALSE	-3.0546	0.6764	FALSE	-0.84395	0.89291	FALSE	-2.7093	0.69746	--
Cluster-927.47268	0.72	0.36	0.75	0.37	0.18	0.37	0	0.84	0.18	0.56	0.19	0.56	0.53	1.07	0.18	1.13	0.4	0	1.04	0.19	0.82	1.11	1.11	0	579	FALSE	-0.42486	0.93514	FALSE	0.06209	0.99714	FALSE	0.4612	0.90812	FALSE	0.19003	0.96596	FALSE	0.7811	0.87252	FALSE	0.91249	0.85829	--
Cluster-927.32399	7.64	8.07	7.82	5.85	6.13	9.32	7.79	6.83	5.21	8.33	9.2	7.8	7.85	8.27	7.74	6.54	5.72	7.21	7.51	6.24	6.47	9.86	8.77	7.93	3550	FALSE	0.3935	0.42529	FALSE	0.61364	0.10327	UP	1.046	7.092e-06	FALSE	0.053541	0.95347	FALSE	0.3866	0.19019	FALSE	0.8511	0.00026325	blast,frame:3 start:3 end:758|blast,frame:2 start:2207 end:2923
Cluster-927.32398	77.17	48.03	86.88	220.18	224.64	157.37	280.33	297.57	394.32	82.02	170.78	114.39	172.08	84.88	171.59	261.22	224.48	247.85	354.09	265.34	311.31	228.08	213.83	165.61	2205	UP	2.0872	3.2826e-08	UP	3.0548	1.3371e-20	UP	1.7227	5.6553e-06	UP	1.1089	0.0010801	UP	1.7246	1.9136e-07	UP	1.17	0.00062256	blast,frame:3 start:33 end:560
Cluster-10579.0	0.63	0	0	0.65	0.32	1.53	0.11	0	0.16	0	0	0.11	0.32	0.32	0.11	0.11	0.23	0.33	0.24	0.33	0	0.43	0.22	0	800	FALSE	2.542	0.26721	FALSE	-0.014019	0.99714	FALSE	-1.4144	0.8917	FALSE	0.1238	0.97223	FALSE	0.24122	0.97873	FALSE	0.40256	0.94475	--
Cluster-927.32393	23.81	23.42	20.66	5.71	5.55	7.05	5.67	4.07	4.53	4.36	4.25	4.06	20.37	23.59	20.98	3.36	6.87	5.81	6.29	6.95	4.72	2.79	3.5	4.52	1292	DOWN	-1.3273	1.0759e-05	DOWN	-1.3851	1.1608e-05	DOWN	-1.4742	1.8434e-08	DOWN	-1.708	4.0524e-09	DOWN	-1.2372	4.8166e-06	DOWN	-1.8695	2.2836e-08	blast,frame:-3 start:1155 end:331
Cluster-927.32392	72.53	70.87	94.66	115.82	109.82	118.96	131.99	120.98	127.34	142.58	132.77	151.28	71.56	94.03	75.01	108.19	111.81	112.28	130.13	119.93	115.48	145.64	143.95	171.58	3427	UP	1.0874	0.00054934	UP	1.5288	3.0976e-08	UP	1.7724	4.4091e-13	FALSE	0.82267	4.8699e-05	UP	1.2342	1.477e-11	UP	1.6641	7.8004e-12	blast,frame:-1 start:1675 end:449
Cluster-1752.0	0	0	0	0	0.39	0	0.84	0	0	0	0	0	0	0	0	1.61	0.43	0	0	1.12	0	0	0	0	412	FALSE	1.5623	0.92352	FALSE	2.7586	0.82779	FALSE	NA	NA	FALSE	3.6916	0.59503	FALSE	3.1189	0.79915	FALSE	NA	NA	blast,frame:-1 start:406 end:53
Cluster-927.32390	62.65	49.72	115	39.91	36.99	42.21	36.87	31.15	29.94	52.52	52.2	50.32	38.12	35.47	37.05	50.28	41.67	55.67	37.69	39.41	52.28	59	55.17	48.64	2484	FALSE	-0.39864	0.6708	FALSE	-0.37401	0.65103	FALSE	0.36804	0.61202	FALSE	0.75616	0.0011184	FALSE	0.8427	0.00031408	UP	1.2476	1.3576e-09	blast,frame:2 start:11 end:1204
Cluster-927.32397	13.73	14.9	27.85	2.2	1.12	1.67	1.42	1.59	1.96	2.01	1.66	2.33	3.79	7.98	2.91	1.91	2.1	2.19	0.97	1.96	0.54	1.29	1.76	1.6	1334	DOWN	-2.9643	3.2152e-10	DOWN	-2.657	6.3179e-09	DOWN	-2.3144	9.9155e-08	FALSE	-0.89667	0.16977	DOWN	-1.4471	0.044148	FALSE	-0.94097	0.15946	--
Cluster-927.32396	22.75	23.07	20.27	12.41	13.23	13.87	12.74	13.25	15.5	12.04	13.03	10.53	33.74	40.96	29.27	15.96	20.55	19.85	17.43	18.21	16.17	16.14	13.5	13.31	2842	FALSE	-0.17357	0.85534	FALSE	0.19491	0.77862	FALSE	0.051949	0.94469	FALSE	-0.54199	0.034153	FALSE	-0.3796	0.18801	FALSE	-0.57461	0.038147	blast,frame:-1 start:2842 end:1922|blast,frame:-3 start:683 end:381
Cluster-927.32395	94.67	81.04	95.26	41.91	72.15	65.66	14.54	17.72	41.85	6.6	6.66	6.15	114.65	84.52	172.39	38.51	96.61	89.91	29.15	46.67	51.69	14.48	6.36	7.74	1497	FALSE	-0.025433	0.97358	FALSE	-1.0032	0.053724	DOWN	-2.8619	3.7114e-36	FALSE	-0.43242	0.5201	FALSE	-0.9341	0.014573	DOWN	-3.0311	2.1816e-17	--
Cluster-927.32394	17.42	22.92	15.93	15.53	24.34	15.06	1.84	3.96	11.37	0.98	1.26	2.02	48.99	57.56	58.83	24.46	28.78	31.23	9.9	11.62	10.75	4.31	3.26	4.45	2039	FALSE	0.56627	0.32576	FALSE	-0.83965	0.33194	DOWN	-2.7851	7.4929e-16	FALSE	-0.63411	0.0015073	DOWN	-1.7344	1.9161e-21	DOWN	-3.0708	9.508e-34	--
Cluster-927.32472	2.42	2.47	1.68	2.01	1.35	1.72	1.34	1.45	2.3	1.38	1.28	1.64	2.99	2.11	2.66	3.01	2.06	3.1	1.8	2.31	2.38	1.62	1.84	1.73	2198	FALSE	0.2051	0.90662	FALSE	0.50286	0.53258	FALSE	0.33488	0.66593	FALSE	0.41035	0.61852	FALSE	0.34661	0.65108	FALSE	0.11162	0.93592	blast,frame:1 start:1 end:333|blast,frame:3 start:1563 end:1790
Cluster-927.29273	14.59	12.39	23.56	4.15	5.15	5.46	3.04	3.35	3.31	4.71	2.8	4.73	7.54	10.41	7.73	3.53	6.55	6.22	3.51	4.17	3.48	4.94	3.84	5.88	2493	DOWN	-1.2367	0.0035572	DOWN	-1.5315	0.00011143	DOWN	-1.1199	0.010003	FALSE	-0.33	0.57548	FALSE	-0.57329	0.067631	FALSE	-0.078429	0.93592	blast,frame:2 start:1460 end:2209
Cluster-927.16387	7.36	11.09	7.06	0.54	1.07	0.4	0.57	0.18	1.09	0.23	0.16	0.31	12.8	14.62	11.79	1.18	0.84	1.26	0.35	1.6	0.86	0.85	0.63	0.16	1010	DOWN	-3.0539	1.8953e-07	DOWN	-2.9107	5.9518e-06	DOWN	-4.2283	3.6868e-10	DOWN	-3.2576	2.5993e-16	DOWN	-3.1842	2.9341e-11	DOWN	-3.9107	3.6908e-15	blast,frame:-1 start:995 end:297
Cluster-7703.0	0.71	0.32	0.08	0.33	0	0	0.17	0	0	0.08	0	0	0.24	0.4	0.24	0	0	0	0.09	0.08	0.09	0	0.25	0	970	FALSE	-1.1091	0.89071	FALSE	-1.8302	0.72084	FALSE	-2.6664	0.45298	FALSE	-3.9156	0.29784	FALSE	-1.1193	0.8299	FALSE	-1.1772	0.86482	--
Cluster-927.37481	1.62	3.4	0.84	0.62	0.42	0.89	0.36	0.39	0.22	0.35	0.18	0.39	2.59	2.99	4.58	0.57	0.81	1.06	0.48	0.68	0.73	0.49	0.51	0.48	2945	FALSE	-1.046	0.20621	DOWN	-1.7222	0.020988	DOWN	-1.7341	0.01765	DOWN	-1.7336	1.5128e-05	DOWN	-1.7982	1.2717e-05	DOWN	-2.0797	8.773e-07	--
Cluster-13764.0	0	0.31	0	0.11	0.53	0	0.34	0	0.21	0	0	0.32	0.1	0.1	0	0.22	0	0	0	0.55	0	0	0	0	808	FALSE	1.7358	0.84782	FALSE	1.6768	0.82779	FALSE	0.97254	0.92479	FALSE	0.50829	0.96596	FALSE	1.9951	0.79823	FALSE	-1.1297	0.93592	--
Cluster-927.60035	0.87	0.35	0	0	0	0	0	0	0	0	0	0	1.02	0	0.35	0.54	0.77	0	0	0	0	0	0	0	591	FALSE	-2.9859	0.73357	FALSE	-2.619	0.78146	FALSE	-2.6109	0.75186	FALSE	0.22306	0.96596	FALSE	-3.1763	0.62389	FALSE	-3.1866	0.61578	--
Cluster-927.56418	0	0	0	0	0.15	0	0	0	0	0.47	0.32	0	0.3	0.45	0.15	0.31	0.34	0	0	0	0	1.09	0.47	0.48	640	FALSE	1.5623	0.92352	FALSE	NA	NA	FALSE	4.191	0.35536	FALSE	-0.1094	0.9779	FALSE	-2.6904	0.69869	FALSE	1.821	0.42426	--
Cluster-927.54108	0.33	0.36	0.62	1.16	1.18	0.79	0.61	0.66	1.56	0.68	0.6	0.28	0.64	0.67	0.52	2.14	2.98	1.96	1.13	1.86	1.22	0.88	0.75	0.42	2142	UP	1.8445	0.009734	UP	1.9733	0.010294	FALSE	1.1932	0.2081	UP	2.2923	7.1651e-07	UP	1.8149	0.00040381	FALSE	0.83357	0.35653	blast,frame:-1 start:1911 end:661
Cluster-927.55439	0.36	0.36	0	0	0	0	0.13	0	0	0	0.38	0	0	0.24	0.48	0	0	0	0	0	0	0.12	0.12	0.13	735	FALSE	-2.7706	0.7968	FALSE	-1.445	0.89124	FALSE	0.055217	0.99807	FALSE	-3.0229	0.76107	FALSE	-2.6631	0.78376	FALSE	-0.23301	0.98248	--
Cluster-927.32471	81.4	65.99	129.3	35.2	43.95	24.55	4.42	7.94	10.25	5.66	4.84	4.4	80.64	80.97	89.72	64.64	61.4	58.67	9.61	24.56	11.61	7.63	8.93	8.63	1619	FALSE	-0.83514	0.14476	DOWN	-2.7516	1.3271e-10	DOWN	-3.2864	3.5535e-21	FALSE	-0.097493	0.91403	DOWN	-1.8444	1.8985e-07	DOWN	-2.6174	3.0135e-29	blast,frame:1 start:1 end:1017
Cluster-927.38948	5.18	5.94	5.96	4.59	5.22	4.82	5.52	5.31	6.43	4.06	3.75	3.56	6.38	6.52	6.37	5.75	6.83	6.32	6.14	8.02	7.39	5.5	3.9	5.45	2808	FALSE	0.34568	0.61761	FALSE	0.87482	0.0084105	FALSE	0.35224	0.40271	FALSE	0.31428	0.46794	FALSE	0.78143	0.0014853	FALSE	0.33456	0.53615	--
Cluster-18164.0	5.83	0	0	0	0	0	0	0	0	0	0	0	0	0	0	0	0	0	0	0	0	0	0	0	341	FALSE	-3.1672	0.76096	FALSE	-2.7998	0.80713	FALSE	-2.7881	0.7964	FALSE	NA	NA	FALSE	NA	NA	FALSE	NA	NA	--
Cluster-927.55438	0	0	0.28	0	0.27	0	0	0	0	0	0	0.28	0.77	0	0.78	0	0.3	0.28	0	0.27	0	0.28	0	0	478	FALSE	0.60051	0.97227	FALSE	0.019988	0.99714	FALSE	0.98635	0.94469	FALSE	-1.2799	0.91253	FALSE	-1.7715	0.85443	FALSE	-1.7838	0.85395	--
Cluster-927.38944	1.8	1.66	1.56	0.68	1.03	0.87	0.62	0.41	0.99	0.55	0.77	0.36	1.94	2.73	2.35	1.13	1.64	1.65	0.84	1.29	1.04	0.76	0.95	0.85	2802	FALSE	-0.38805	0.74407	FALSE	-0.45133	0.67991	FALSE	-0.63403	0.36048	FALSE	-0.33168	0.70459	FALSE	-0.51621	0.35575	FALSE	-0.74483	0.1344	--
Cluster-927.37484	2.1	2.48	2.24	0.25	0.34	0.28	0.03	0.06	0.23	0.1	0.18	0.1	1.56	1.6	1.55	0.38	0.43	0.43	0.17	0.55	0.19	0.15	0.08	0.08	2573	DOWN	-2.3903	4.9595e-06	DOWN	-3.5754	1.0823e-06	DOWN	-3.2307	3.3688e-08	DOWN	-1.5915	0.0024475	DOWN	-1.7518	0.006941	DOWN	-3.2629	1.4739e-06	blast,frame:-3 start:2571 end:484
Cluster-927.38946	9.63	8.5	19.93	28.32	28.61	23.59	24.34	24.46	30.24	28.67	25.82	37.37	5.91	8.23	5.44	32.14	27.83	30.91	28.45	27.38	24.29	28.77	25.94	39.52	1239	UP	1.6359	0.00051501	UP	1.9029	1.1181e-05	UP	2.1877	1.2859e-07	UP	2.5588	5.9784e-23	UP	2.6529	2.917e-27	UP	2.9962	1.5794e-20	blast,frame:3 start:183 end:698
Cluster-927.38947	40.23	41.5	33.04	2.21	1.37	1.63	4.7	0.63	1.82	0.83	0	0.84	17.53	23.09	16.4	1.68	2.4	4.57	1.86	1.34	1.83	2.51	0.54	0.56	476	DOWN	-3.8559	2.8439e-13	DOWN	-3.1161	1.8396e-07	DOWN	-5.1348	3.447e-12	DOWN	-2.515	5.2571e-06	DOWN	-2.9427	4.345e-07	DOWN	-3.3818	9.1258e-07	--
Cluster-927.38940	11.42	13.02	9.59	6.8	7.94	8.56	5.68	5.44	5.74	6.08	6.93	5.54	12.45	13.58	13.65	8.19	7.84	10.09	7.68	7.68	7.25	8.14	8.08	6.84	1975	FALSE	0.023482	0.97315	FALSE	-0.14381	0.89124	FALSE	0.070806	0.94102	FALSE	-0.26846	0.5628	FALSE	-0.1904	0.70097	FALSE	-0.091262	0.89381	blast,frame:1 start:1 end:891|blast,frame:2 start:839 end:1204
Cluster-927.38941	1.21	1.66	3.33	0.11	0	0.35	0	0.26	0	0.11	0	0	0.77	1.23	1.12	0	0	0	0.13	0	0.13	0.11	0.34	0	775	DOWN	-3.2746	0.027218	DOWN	-3.785	0.034941	DOWN	-4.7282	0.0078566	DOWN	-5.2654	0.012036	FALSE	-3.0407	0.13551	FALSE	-2.1145	0.3082	--
Cluster-927.38942	41.92	45.61	60.09	41.18	36.91	39.49	20.55	17.36	24.01	9.73	13.27	10.77	64.33	64.03	45.53	73.04	85.94	81.91	39.89	63.95	48.59	16.3	19.16	17.47	1487	FALSE	0.22928	0.82861	FALSE	-0.39827	0.44962	DOWN	-1.1969	0.00010795	FALSE	0.79949	0.0014831	FALSE	0.41884	0.30254	DOWN	-1.0218	0.00032179	blast,frame:-2 start:1408 end:2
Cluster-927.37485	7.59	7.5	5.9	2.78	3.14	2.78	2.27	2.04	2.51	2.74	2.73	1.84	8.58	9.63	11.23	4.2	5.09	5.14	3.74	4.09	2.91	3.39	3.77	3.5	2362	FALSE	-0.68695	0.11154	FALSE	-0.75217	0.054682	FALSE	-0.57166	0.16841	FALSE	-0.69019	0.014887	FALSE	-0.83013	0.0045823	FALSE	-0.75965	0.014597	blast,frame:-2 start:1104 end:376
Cluster-927.6739	0	0	0	0	0	0	0	0	0	0	0	0	0	1.89	0	0	0	0	0	0	0	0	0	0	373	FALSE	NA	NA	FALSE	NA	NA	FALSE	NA	NA	FALSE	-2.3913	0.91245	FALSE	-2.0403	0.89291	FALSE	-2.0459	0.89381	--
Cluster-927.6738	0.34	0.68	0	0	0	0.35	0	0	0	0.17	0	0.18	0.17	0	0	0.35	0	0	0	0	0	0	0.17	0	600	FALSE	-1.0396	0.92352	FALSE	-2.4103	0.82779	FALSE	-0.5596	0.94469	FALSE	1.4182	0.92556	FALSE	-0.21688	0.98117	FALSE	0.73483	0.95747	--
Cluster-14671.0	0.64	0.65	0	0	0.22	0	0	0	0	0	0	0	0.21	0.21	0.42	0	0	0	0	0	0.24	0	0.22	0	531	FALSE	-1.8119	0.88056	FALSE	-2.4044	0.82779	FALSE	-2.3985	0.79726	FALSE	-2.4674	0.85873	FALSE	-1.1483	0.89291	FALSE	-1.1597	0.89381	--
Cluster-927.37486	7.53	7.9	5.57	4.74	5.97	6.71	4.55	3.3	2.25	8.37	5.06	6.41	5.89	5.7	5.21	0.44	2.22	3.3	0.6	1.55	2.63	2.04	2.84	4.08	802	FALSE	0.31011	0.81772	FALSE	-0.18172	0.91697	FALSE	0.87664	0.063043	FALSE	-1.2617	0.12236	FALSE	-1.2216	0.10464	FALSE	-0.19741	0.89381	blast,frame:-2 start:708 end:1
Cluster-927.29279	258.83	137.14	438.18	4.58	2.6	2.6	2.18	1.27	1.58	1.3	0.75	0.85	6.27	21.95	1.29	1.37	1.45	1.59	0.75	1.17	1.18	0.84	2.87	0.71	1293	DOWN	-5.8608	4.7446e-36	DOWN	-6.5344	2.5954e-46	DOWN	-7.2458	3.875e-51	FALSE	-2.375	0.087519	DOWN	-2.6045	0.0020668	FALSE	-2.0458	0.22499	--
Cluster-927.36670	2.96	3.01	1.45	1.02	0	2.24	0.65	1.39	0.59	0.82	0.21	0.08	0.77	0.97	0	0.83	0.66	1.46	0.68	0	0.67	0.2	0.61	0	551	FALSE	-0.65523	0.89071	FALSE	-0.59182	0.86103	FALSE	-1.8622	0.32093	FALSE	0.9951	0.86324	FALSE	0.18873	0.98117	FALSE	-0.50727	0.93592	--
Cluster-927.6730	0	0	0	0.06	0	0.06	0.57	0.07	0.12	0.42	0.37	0.72	0	0	0	0	0	0	0.07	0	0.13	0.96	0.92	0.64	1225	FALSE	2.412	0.89754	UP	5.3654	0.040607	UP	6.4785	0.00019154	FALSE	NA	NA	FALSE	3.2131	0.7146	UP	6.9272	1.3508e-05	--
Cluster-927.36672	6.58	3.9	2.29	0	0.88	0.73	0	0.43	1.37	1.45	0	1.15	1.79	0.34	1.75	1.52	0	2.33	0.84	1.12	0.41	1.16	0.36	0	420	FALSE	-2.4666	0.19791	FALSE	-1.7716	0.44249	FALSE	-1.2665	0.57482	FALSE	0.18055	0.96596	FALSE	-0.1619	0.98117	FALSE	-0.85089	0.89381	--
Cluster-927.6732	0	0	0	0	0	0	0	0	0	0	1.72	0	0	0	0	0	0	2.78	0	0	3.87	0	3.2	0	327	FALSE	NA	NA	FALSE	NA	NA	FALSE	2.8613	0.79726	FALSE	2.6411	0.89173	FALSE	3.6126	0.69354	FALSE	3.5215	0.69541	--
Cluster-927.6735	0	0	0.92	0	0	0	0.19	0	0.18	0	0	0.18	0	0	0.35	0	0.39	0	1.02	0	0	0	0.18	0	585	FALSE	-2.7257	0.85534	FALSE	-0.51111	0.95563	FALSE	-1.3463	0.90798	FALSE	0.44512	0.96596	FALSE	2.1375	0.81026	FALSE	-0.15155	0.98736	--
Cluster-927.36675	0.53	0.27	0.09	0.14	0	0.43	0	0.21	0.09	0	0.09	0.05	0.14	0.05	0.28	0	0	0.19	0.1	0.05	0.05	0	0	0	1520	FALSE	-0.17368	0.97227	FALSE	-0.65015	0.89124	FALSE	-1.7095	0.56885	FALSE	-1.0983	0.91253	FALSE	-0.57588	0.91186	FALSE	-3.4578	0.40983	blast,frame:2 start:188 end:568
Cluster-927.36676	0.06	0.1	0	0.1	0.16	0.6	0.63	0.57	0.4	0.52	0.53	0.56	0.09	0.14	0.04	0	0.02	0.01	0.45	0.17	0.22	1.14	1.32	0.58	4257	UP	2.971	0.017713	UP	4.253	1.476e-07	UP	4.3435	3.3343e-09	FALSE	-2.8796	0.29697	UP	2.2521	0.015895	UP	4.1451	9.889e-13	blast,frame:-3 start:1507 end:1241
Cluster-927.36677	4.53	4.92	2.65	0.97	0.82	2.48	1.06	0.59	0.46	0.6	0.35	1.04	2.9	3.25	2.15	0.88	1.21	1.78	0.62	0.51	0.52	1.41	0.99	0.63	1906	FALSE	-0.97242	0.14682	DOWN	-1.647	0.0035755	DOWN	-1.6649	0.0024813	FALSE	-0.78708	0.18747	DOWN	-1.7158	0.00062153	FALSE	-0.78301	0.21043	--
Cluster-927.27755	1.69	1.57	1.76	0.94	0.27	1.09	0.57	0	0	0.81	0.82	0.41	0.78	0.52	1.44	1.22	0.29	2.05	0.6	1.09	0.44	1.47	0.4	0.28	698	FALSE	-0.59223	0.87025	FALSE	-2.319	0.26432	FALSE	-0.35049	0.89009	FALSE	0.64583	0.89173	FALSE	0.24174	0.94138	FALSE	0.26219	0.94039	--
Cluster-927.8395	0.2	0	0.28	0.21	0.21	0.58	0	0.16	0.07	0.07	0	0.21	0	0.21	0	0	0	0.36	0.16	0	0	0.14	0.07	0.22	1086	FALSE	1.5187	0.65764	FALSE	-0.20724	0.99471	FALSE	0.12467	0.99807	FALSE	1.0078	0.92556	FALSE	0.2802	0.98117	FALSE	1.8455	0.72405	--
Cluster-927.49961	0.11	1.54	0.09	4.74	2.48	7.16	2.36	1.8	1.71	0.72	0.76	0.39	0.09	1.12	0.12	0.27	0.03	0.42	1.12	0.59	0.42	1.46	1.4	1.57	2211	UP	3.5873	0.018542	UP	2.6226	0.0068871	FALSE	1.0494	0.58703	FALSE	-0.5054	0.92528	FALSE	1.3644	0.36151	UP	2.4989	0.0034478	blast,frame:-1 start:2211 end:688
Cluster-927.26949	5.63	2.19	4.74	0.05	0.11	0.25	0.2	0.03	0.11	0.08	0.06	0.16	0.56	1.11	0.57	0.52	0.35	0.38	0.3	0.2	0.18	0.21	0.05	0.17	2397	DOWN	-4.4177	1.4364e-11	DOWN	-4.3539	4.728e-10	DOWN	-4.4517	6.5221e-11	FALSE	-0.46289	0.84815	FALSE	-1.0864	0.29269	FALSE	-1.6225	0.11542	blast,frame:1 start:274 end:1278
Cluster-3003.0	0	0	0	0	0	0	0	0	0	0	0	0	0	6.71	0	0	0	0	0	0	0	0	0	0	307	FALSE	NA	NA	FALSE	NA	NA	FALSE	NA	NA	FALSE	-3.1973	0.7779	FALSE	-2.8457	0.81027	FALSE	-2.8516	0.79158	--
Cluster-927.49966	0.33	0.73	0.55	0	0.07	0.21	0	0	0	0.28	0	0	0.07	0.14	0.07	0.07	0.15	0.21	0.38	0.07	0.08	0	0	0	1108	FALSE	-2.0434	0.42231	FALSE	-4.4673	0.070514	FALSE	-1.5855	0.60237	FALSE	0.94592	0.91253	FALSE	1.5925	0.69354	FALSE	-2.1057	0.86482	--
Cluster-927.22723	11.5	14.98	9.5	7.35	7.34	8.75	5.13	3.9	5.46	3.96	4.39	5.76	9.65	12.9	15.39	8.29	11.4	13.96	8.56	7.79	7.58	7.64	8.9	5.24	1351	FALSE	-0.046768	0.97227	FALSE	-0.4413	0.46252	FALSE	-0.40517	0.44518	FALSE	0.14321	0.91253	FALSE	-0.041501	0.96848	FALSE	-0.11999	0.89381	blast,frame:2 start:2 end:223|blast,frame:3 start:3 end:290
Cluster-4354.0	0	0.15	0.31	0	0.31	0	0.33	0	0	0	0.16	0.78	0	0.6	0.15	0.32	0	0	0.35	0.16	0.17	0.31	0.16	0	639	FALSE	0.031304	0.99534	FALSE	0.26827	0.99714	FALSE	1.9026	0.6871	FALSE	-0.75872	0.94424	FALSE	0.48496	0.93963	FALSE	-0.050412	0.99031	--
Cluster-1319.0	0	0	0	0	0	0	1.18	0	0.48	0	0	0	0	0	0.49	0.56	1.2	0	1.24	0	0	0	0	0	370	FALSE	NA	NA	FALSE	3.3469	0.70037	FALSE	NA	NA	FALSE	1.9472	0.89832	FALSE	1.6957	0.89291	FALSE	-0.22694	0.98248	--
Cluster-17198.0	0.53	0.32	0.11	0	0	0.45	0.17	0.06	0.06	0.11	0.11	0.22	0.33	0.49	0	0.11	0.06	0	0	0	0.24	0.05	0.11	0	1312	FALSE	-0.6538	0.92352	FALSE	-0.85142	0.86949	FALSE	-0.15537	0.97645	FALSE	-1.8432	0.72626	FALSE	-1.1478	0.88032	FALSE	-1.648	0.73012	--
Cluster-927.29916	59.2	56.97	51.73	24.18	25.02	17.06	12.99	18.97	24.09	7.87	11.73	8.04	59.26	61.42	72.23	43.85	55.52	46.41	38.62	48.58	35	16.72	17.22	17.39	1638	FALSE	-0.7428	0.072646	FALSE	-0.70607	0.087315	DOWN	-1.6584	2.8989e-10	FALSE	-0.065618	0.92556	FALSE	-0.040841	0.95819	DOWN	-1.2079	4.0876e-07	blast,frame:-3 start:1636 end:644
Cluster-8938.0	0	0	0.38	0	0	0	0	0	0.18	0	0	0	0.35	0.36	0.18	0.19	0.2	0.19	0.42	0	0	0	0	0	578	FALSE	-1.3937	0.93459	FALSE	-0.020394	0.99714	FALSE	-0.98064	0.94469	FALSE	-0.34726	0.96596	FALSE	-0.53931	0.9458	FALSE	-2.4485	0.78256	--
Cluster-15424.0	0.3	0.26	0.05	0.27	0.31	0.14	0.09	0	0.18	0	0.05	0	0.04	0.09	0.27	0.09	0.14	0.18	0.05	0.09	0.2	0.13	0.09	0	1558	FALSE	0.87205	0.8329	FALSE	-0.25944	0.9645	FALSE	-2.6727	0.44318	FALSE	0.3731	0.94735	FALSE	0.39182	0.9381	FALSE	-0.19803	0.98248	--
Cluster-18591.0	0	0	0	0.21	0	0	0	0	0.21	0	0	0	0.61	0.41	0.21	0	0.7	0.22	0	0	0	0	0.21	0	536	FALSE	1.5623	0.92352	FALSE	1.9435	0.89124	FALSE	NA	NA	FALSE	-0.21472	0.96596	FALSE	-2.7164	0.69354	FALSE	-1.7627	0.82774	--
Cluster-927.7289	0	0.94	8.2	0	0	0	0	0	0	0	0	0	0	2.24	2.3	0	0	0	0	0	0	0	0	0	326	FALSE	-3.7056	0.49684	FALSE	-3.2978	0.5865	FALSE	-3.2965	0.55989	FALSE	-3.0115	0.76157	FALSE	-2.6538	0.78376	FALSE	-2.6647	0.77656	--
Cluster-927.7286	0	0	0	0.23	0.46	0	0.24	0.53	0	0	1.17	0	0	1.09	0.22	0	0	0.24	0	0.23	0.51	0.93	0	1.19	517	FALSE	3.1265	0.77734	FALSE	3.5018	0.64999	FALSE	4.1842	0.50036	FALSE	-2.0287	0.87267	FALSE	-0.21109	0.98117	FALSE	1.4386	0.77656	--
Cluster-927.29911	10.81	8.76	10.46	18.57	18	19.63	16.6	15.43	16.35	16.8	17.97	16.64	10.61	10.47	11.24	16.05	17.16	16.27	16.85	18.07	19.46	18.32	17.16	17.66	3914	UP	1.4665	1.0835e-07	UP	1.5478	2.0222e-09	UP	1.7148	3.104e-15	FALSE	0.966	6.5624e-06	UP	1.3735	7.7107e-14	UP	1.4228	1.3793e-10	blast,frame:-2 start:3628 end:2711|blast,frame:-3 start:990 end:592
Cluster-927.7284	1.28	0.09	0.1	0.28	0	0.48	0	0.11	0	0	0	0	0.18	0.46	0.19	0.29	0	0.1	0	0	0	0.09	0.1	0.1	877	FALSE	-0.3971	0.94929	FALSE	-2.8554	0.47769	FALSE	-3.8063	0.2855	FALSE	-0.71218	0.92556	FALSE	-3.2607	0.46838	FALSE	-0.82707	0.89381	--
Cluster-927.7285	0	0	0.94	0	0.26	0	0	0	0	0	0	0	0.39	0	0	0.41	0	0.41	0	0	0	0	0	0	701	FALSE	-1.2634	0.92352	FALSE	-2.7992	0.80718	FALSE	-2.7982	0.79535	FALSE	1.303	0.91253	FALSE	-1.7852	0.89291	FALSE	-1.7938	0.89381	--
Cluster-927.7282	0.74	0.5	0	0	0	0	0	0	0.72	0	0	0	0.71	0.24	1.45	0.26	1.1	0	0.28	0	1.4	0.26	0.25	0.26	495	FALSE	-2.5046	0.85534	FALSE	0.23819	0.99702	FALSE	-2.1311	0.85356	FALSE	-0.56591	0.92556	FALSE	0.013466	0.99577	FALSE	-1.012	0.86872	--
Cluster-927.7283	0.38	0.19	1.6	1.38	0.78	1.19	0.21	0.67	2.67	0.4	0.2	0.8	0.38	0.38	0.96	1.2	0.43	0.81	2.44	1.58	1.09	0.2	0.59	0.2	559	FALSE	1.1548	0.72986	FALSE	1.6055	0.53462	FALSE	0.26275	0.95067	FALSE	0.82361	0.89639	FALSE	2.1692	0.11228	FALSE	-0.12914	0.98248	--
Cluster-927.7280	0	0	0	0	0	0.94	0	0.36	0	0.32	0.32	0	0	0	0	0	0	0	0	0.31	0	0.32	0.62	0	447	FALSE	2.8911	0.85534	FALSE	1.9435	0.89124	FALSE	2.8673	0.79531	FALSE	NA	NA	FALSE	1.7067	0.89291	FALSE	3.0812	0.75456	--
Cluster-927.27974	3.42	3.12	4.27	2.52	2.96	4	4.08	2.54	3.18	2.09	2.52	1.98	2.76	2.56	1.55	2.83	2.6	3.68	3.12	2.77	3.73	2.43	2.21	2.24	2511	FALSE	0.3491	0.69646	FALSE	0.70843	0.13175	FALSE	0.22183	0.79726	FALSE	0.73571	0.1236	UP	1.1015	0.0055885	FALSE	0.6967	0.16423	--
Cluster-927.49148	0.64	2.71	0.67	1.97	0	0	0	0	0	0	0	0	0	1.14	0	0	0	0	0	0	0	0	0	0	352	FALSE	-0.33565	0.97227	FALSE	-2.4431	0.77862	FALSE	-2.4405	0.73158	FALSE	-1.3965	0.92556	FALSE	-1.0452	0.9381	FALSE	-1.0511	0.93592	--
Cluster-927.49149	0.74	1.2	0.43	0	0.05	0.05	0	0	0	0	0	0	0.24	0.85	0.29	0	0.15	0.14	0	0	0	0	0	0	1478	DOWN	-4.0542	0.018232	DOWN	-5.5269	0.0030187	DOWN	-5.5228	0.0019186	FALSE	-1.8972	0.4156	DOWN	-4.9394	0.02328	DOWN	-4.9477	0.023063	--
Cluster-927.11749	0.52	0.84	0	0.11	0	0	0.11	0	0.11	0.11	0.11	0	0.42	0.21	0.21	0.11	0	0.33	0.12	0.22	0	0	0	0.11	804	FALSE	-2.9288	0.54131	FALSE	-1.7187	0.76649	FALSE	-1.6482	0.74486	FALSE	-0.7102	0.92556	FALSE	-0.70779	0.8964	FALSE	-2.1828	0.69034	--
Cluster-927.17789	0.83	0	0	0	0	0.41	0	0	0	0	0	0	0	0.38	0	0	0	0	0	0	0.94	0.43	0	0	402	FALSE	-0.21337	0.9809	FALSE	-0.80711	0.94784	FALSE	-0.7963	0.94469	FALSE	-0.57231	0.96596	FALSE	1.6501	0.89291	FALSE	0.73483	0.95747	--
Cluster-927.49140	0	0	0	0	0	0	0.41	0	0	0	0	0	0	0	0	0	0	0	0.43	0	0	0.39	0	0	417	FALSE	NA	NA	FALSE	1.9435	0.89124	FALSE	NA	NA	FALSE	NA	NA	FALSE	1.7067	0.89291	FALSE	1.6966	0.89381	--
Cluster-927.49141	23.64	19.1	58.2	23.31	16.39	16.36	13.04	22.81	25.95	18.44	14.83	20.32	19.98	11.54	15.24	28.14	29.85	28.53	23.35	25.54	24.18	30.44	23.37	21.8	483	FALSE	-0.28681	0.89754	FALSE	0.19052	0.91697	FALSE	0.014744	0.99807	UP	1.1229	0.0090458	UP	1.1985	0.003617	UP	1.3088	0.0015993	--
Cluster-927.49142	3.09	4.34	1.88	0.28	0.56	0.78	0.13	0.18	0.19	0.26	0.1	0.22	2.74	3.51	4.13	0.8	0.85	1.06	0.49	0.46	0.7	0.53	0.26	0.4	2086	DOWN	-1.9587	0.00089953	DOWN	-3.3304	5.2295e-07	DOWN	-3.064	1.16e-06	DOWN	-1.5986	0.00011148	DOWN	-2.0209	4.7787e-06	DOWN	-2.415	8.8314e-07	blast,frame:-1 start:583 end:260
Cluster-927.49143	0	0.91	0.2	0.07	0.07	0	0	0	0	0	0	0.4	0.99	0.47	0.6	0.2	0.15	0.07	0	0	0	0.13	0.34	0	1125	FALSE	-2.4216	0.57355	FALSE	-3.9523	0.32984	FALSE	-0.55363	0.94469	FALSE	-1.9669	0.29196	DOWN	-5.0899	0.012195	FALSE	-1.4996	0.50477	blast,frame:1 start:253 end:627
Cluster-927.49144	0	0.18	0	0	0	0	0	0	0	0	0	0	0	0	0	0	0	0	0	0	0	0	0.56	0	577	FALSE	-0.36127	0.97227	FALSE	0.019988	0.99714	FALSE	0.024574	0.99807	FALSE	NA	NA	FALSE	NA	NA	FALSE	3.1071	0.79766	--
Cluster-927.49145	7.34	5.6	15.7	1376.99	1438.45	1002.01	451.92	845.55	1191.42	181.82	432.1	356.73	16.09	6.57	15.84	1866.44	1095.05	1206.09	1685.52	1592.64	1818.08	841.44	1212.31	645.97	1382	UP	7.6191	3.7354e-70	UP	7.2974	2.2065e-54	UP	5.9939	8.6955e-40	UP	7.1056	1.302e-87	UP	7.6438	8.4884e-120	UP	6.7834	9.8528e-83	blast,frame:3 start:180 end:926
Cluster-927.49146	0	0.77	0.11	0	0	0	0	0	0	0	0	0.23	0.33	0.22	0.11	0.11	0.12	0	0.25	0	0	0	0.11	0	782	FALSE	-3.2277	0.67085	FALSE	-2.8568	0.72605	FALSE	-1.0363	0.90406	FALSE	-1.1458	0.91253	FALSE	-0.81649	0.91338	FALSE	-1.7627	0.82774	--
Cluster-927.49147	0.22	0.79	0.94	0	0.11	0.24	0.12	0	0.11	0	0.12	0	0.67	0.34	2.16	0.12	0.75	0.35	0.52	0.59	0.13	0	0	0.24	766	FALSE	-1.977	0.56993	FALSE	-2.1752	0.52209	FALSE	-3.0284	0.29302	FALSE	-1.1079	0.75692	FALSE	-0.7485	0.85443	FALSE	-2.9679	0.22055	blast,frame:1 start:280 end:612
Cluster-927.11747	1.78	1.31	1.18	0.66	0.82	2.01	3.93	0.58	2.43	2.97	1.35	1.69	0.8	1.93	0.65	0.68	1.98	1.02	3.32	0.6	1.29	5.14	2.69	5.37	614	FALSE	0.2624	0.93514	FALSE	1.5569	0.20652	FALSE	1.4703	0.13492	FALSE	0.41285	0.92556	FALSE	1.2561	0.45154	UP	2.6672	0.00060011	--
Cluster-12922.0	0.29	0.44	0	0	0	0	0	0.51	0	0	0	0	0.14	0.14	0.15	0	0.16	0	0	0	0	0	0	0	656	FALSE	-2.5109	0.85534	FALSE	0.43006	0.96205	FALSE	-2.1402	0.85356	FALSE	-1.0926	0.92556	FALSE	-1.6991	0.89291	FALSE	-1.7093	0.89381	--
Cluster-8620.0	0	0	0	0	0	0	0	0	0	0	0	0.44	0.39	0	0	0	0	0	3.39	0	0	0.88	0	0	400	FALSE	NA	NA	FALSE	NA	NA	FALSE	1.9481	0.88225	FALSE	-0.57231	0.96596	FALSE	3.5069	0.4922	FALSE	1.4827	0.90388	blast,frame:1 start:193 end:396
Cluster-927.14307	0.46	0.62	0.4	0.16	0.16	0.08	0	0	0	0	0	0	0.47	0.39	0.87	0.32	0.09	0.08	0	0	0.09	0	0	0.17	989	FALSE	-1.2964	0.70958	FALSE	-4.1159	0.14133	FALSE	-4.1117	0.10626	FALSE	-1.4384	0.64161	FALSE	-3.6112	0.13448	FALSE	-2.6177	0.3211	--
Cluster-927.55437	0	0	0	0	0.14	0	0	0	0.27	0.42	0.98	0.69	0	0	0	0	0	0	0	0.28	0.3	0.41	1.11	0	687	FALSE	1.5623	0.92352	FALSE	2.7712	0.82779	UP	5.7497	0.0049237	FALSE	NA	NA	FALSE	3.5746	0.59351	FALSE	4.9584	0.11266	blast,frame:-1 start:687 end:1
Cluster-6532.0	0	0.28	0	0.56	0.42	0.71	0.45	0	0	0	0.14	0	0	0	0.28	0	0	0.14	0	0.14	0	0	0.85	0.15	678	FALSE	3.1978	0.26103	FALSE	1.52	0.89124	FALSE	0.12287	0.99807	FALSE	-0.49916	0.96596	FALSE	-0.136	0.98647	FALSE	2.5267	0.62007	--
Cluster-927.39478	6.32	3.13	1.8	2.48	1.17	3.98	2	0.81	0.35	1.55	1.45	1.67	1.84	1.85	2.1	0.24	1.03	2.3	0.4	0.24	1.44	1.3	0.96	0.62	754	FALSE	0.00041538	0.99968	FALSE	-0.95953	0.54213	FALSE	-0.29534	0.88225	FALSE	-0.48049	0.91234	FALSE	-0.89255	0.64394	FALSE	-0.35784	0.89381	--
Cluster-2567.0	0	0	0	2.28	0	0	0	0	0	0	0	0.78	0	0	0	0.77	0	0	0	0	0	0	0	0	339	FALSE	3.093	0.83492	FALSE	NA	NA	FALSE	1.9481	0.88225	FALSE	1.3512	0.92556	FALSE	NA	NA	FALSE	NA	NA	--
Cluster-14738.0	0.4	0	0	0.82	0.81	1.58	0	0	0	0	0	1.67	0.74	1.12	0	0	0	0	1.84	0.77	0.45	0.42	0	0	407	FALSE	3.4652	0.33051	FALSE	0.019988	0.99714	FALSE	2.835	0.69493	FALSE	-2.7802	0.8276	FALSE	1.2492	0.80967	FALSE	-1.4743	0.89381	--
Cluster-927.39019	6.8	7.82	4.52	4.63	3.77	7.24	3.76	3.43	2.41	1.83	1.89	1.83	5.87	7.27	6.36	2.38	3.51	3.16	3.47	3.2	3.26	2.67	2.39	1.84	3500	FALSE	0.2513	0.81986	FALSE	-0.12355	0.91697	FALSE	-0.83505	0.016035	FALSE	-0.76768	0.0059873	FALSE	-0.34553	0.30417	FALSE	-0.80641	0.0045774	blast,frame:-3 start:3273 end:1873|blast,frame:-1 start:1697 end:741
Cluster-927.39018	36.78	32.81	32.4	28.17	21.27	37.23	28.63	25.55	20.06	21.11	25.86	24.04	24.57	30.07	23.89	23.47	20.62	28.34	19.52	17.17	21.59	37.97	20.55	14.67	619	FALSE	0.32894	0.65486	FALSE	0.42696	0.39621	FALSE	0.43092	0.23514	FALSE	0.16508	0.89846	FALSE	0.15716	0.86364	FALSE	0.52105	0.33143	--
Cluster-927.55819	0.39	0	0	0	0	0	0.85	0	1.45	0	0.8	0	0	0	0	0	0	0	0.9	0.37	2.2	0.41	1.92	0	411	FALSE	-0.36127	0.97227	FALSE	3.3911	0.44416	FALSE	1.8989	0.88225	FALSE	NA	NA	FALSE	4.6147	0.13534	FALSE	4.0939	0.39491	--
Cluster-5335.0	0	0	0	0	0	0	0	0	1.26	0	0	0	0	0	0	1.52	0	0	0	0	0	0	0	0	340	FALSE	NA	NA	FALSE	2.7712	0.82779	FALSE	NA	NA	FALSE	2.3831	0.91245	FALSE	NA	NA	FALSE	NA	NA	--
Cluster-18817.0	0	0	0.91	0	0	0	0	0	0	0	0	0	0.4	1.61	0	0.45	0	0.46	0	0	0	0	0	0	395	FALSE	-1.3937	0.93459	FALSE	-0.98224	0.94784	FALSE	-0.98064	0.94469	FALSE	-0.90874	0.92556	FALSE	-2.396	0.84984	FALSE	-2.4023	0.84063	--
Cluster-927.14027	0.4	0.48	0.57	1.09	1.19	1.66	0.79	0.53	1.33	0.73	0.53	0.89	0.36	0.65	0.64	1.51	1.82	1.93	1.26	1.62	1.25	1.12	0.9	0.83	5039	UP	1.9847	1.6793e-06	UP	1.7244	0.0012371	UP	1.5079	0.00088156	UP	2.0198	4.1875e-09	UP	1.9561	5.042e-08	UP	1.4936	0.00031107	--
Cluster-927.55813	0	0	0	0	0	0.72	0	0	0	0	0	0.81	0	0	0	0	0	1.65	0	0	0	0	0	0	336	FALSE	1.5623	0.92352	FALSE	NA	NA	FALSE	1.9481	0.88225	FALSE	2.065	0.91253	FALSE	NA	NA	FALSE	NA	NA	--
Cluster-927.55812	0	0	0	0.85	0	1.54	0	0	0	0	0	0	0.71	0	0	0	1.85	0	0	0	0	0	0	0	330	FALSE	2.963	0.81271	FALSE	NA	NA	FALSE	NA	NA	FALSE	1.3352	0.92556	FALSE	-0.21688	0.98117	FALSE	-0.22694	0.98248	--
Cluster-927.39013	1.31	1.27	0.36	0.54	0.48	0.66	0.27	0.15	0.13	0.19	0.16	0.1	1.21	1.25	1.13	0.16	0.45	0.65	0.11	0.07	0	0.41	0.49	0.17	2056	FALSE	-0.21917	0.93459	FALSE	-1.5516	0.17705	FALSE	-1.7191	0.098463	FALSE	-1.2175	0.1525	DOWN	-3.74	0.00014129	FALSE	-1.0702	0.20378	blast,frame:1 start:1 end:75|blast,frame:3 start:1728 end:1982
Cluster-927.39012	16.5	15.61	12.65	7.23	7.43	7.92	5.32	5.77	7.38	6.21	6.37	6.13	17.23	17.63	18.19	8.61	13.16	14.31	8.95	10.2	7.1	9.83	12.05	7.64	1912	FALSE	-0.41108	0.3914	FALSE	-0.40471	0.42566	FALSE	-0.31056	0.41957	FALSE	-0.24007	0.66739	FALSE	-0.3957	0.24833	FALSE	-0.16602	0.82774	blast,frame:-2 start:1752 end:313
Cluster-927.39015	12.55	11.83	13.99	19.62	21.82	21.71	17.81	18.98	19.37	15.95	16.96	16.75	15.97	15.15	14.32	19.7	23.36	26.17	19.96	17.01	17.32	21	17.55	19.2	2118	UP	1.2831	1.9903e-05	UP	1.4133	4.1327e-07	UP	1.3092	1.697e-08	FALSE	0.93413	1.1198e-05	FALSE	0.87495	0.00011442	UP	1.044	3.2445e-05	blast,frame:-2 start:2039 end:873
Cluster-927.39014	0.68	0.75	0.18	0.32	0.22	0.65	0.24	0	0.18	0.03	0.13	0.08	0.73	0.75	0.51	0.25	0.43	0.36	0.11	0.03	0.19	0.57	0.13	0.08	2554	FALSE	0.11451	0.97227	FALSE	-1.0914	0.61559	FALSE	-1.8535	0.16097	FALSE	-0.59915	0.71794	FALSE	-1.9645	0.055911	FALSE	-0.70426	0.70895	--
Cluster-927.39017	14.08	13.33	12.98	6.32	10.08	17.63	11.59	8.07	5.88	11.02	10.06	10.14	11	11.94	5.12	5.8	6.19	7.73	7.8	9.04	8.88	11.9	7.75	5.31	641	FALSE	0.30043	0.85534	FALSE	0.21273	0.89124	FALSE	0.58312	0.17084	FALSE	-0.23484	0.91253	FALSE	0.45964	0.61365	FALSE	0.45872	0.65466	blast,frame:3 start:261 end:425
Cluster-927.39016	9.04	10.68	15.81	11	11.57	10.3	8.43	8.14	13.24	5.84	6.88	7.6	13.97	12.57	11.93	16.87	12.68	16.09	13.36	15.44	13.2	10.92	8.85	9.77	2253	FALSE	0.44501	0.5387	FALSE	0.59521	0.2874	FALSE	0.11667	0.90812	FALSE	0.59294	0.063988	FALSE	0.74208	0.0022311	FALSE	0.31464	0.48941	blast,frame:-1 start:732 end:232
Cluster-927.4399	0.43	0.52	0	0.18	0.09	0.37	0	0.1	0	0	0	0	0.26	0	0.35	0	0.19	0.09	0	0	0	0.27	0.09	0	913	FALSE	-0.034959	0.99235	FALSE	-2.3198	0.69586	FALSE	-3.2745	0.53121	FALSE	-0.88321	0.92556	FALSE	-2.9499	0.69732	FALSE	-0.21388	0.98248	--
Cluster-927.4398	0	0	0	0	0	0	0	0	0	0.87	0	0	0.74	0	0	0	0	0	0	0	0	0	0	0	327	FALSE	NA	NA	FALSE	NA	NA	FALSE	1.9481	0.88225	FALSE	-0.57231	0.96596	FALSE	-0.21688	0.98117	FALSE	-0.22694	0.98248	--
Cluster-927.14300	0.31	0.21	0.11	0.32	0.11	0.55	0	0.25	0.11	0.11	0	0.11	0.32	0.64	0.32	0.44	0.23	0.99	0.24	0.33	0.24	0.22	0.66	0	800	FALSE	1.1676	0.82408	FALSE	0.069044	0.99714	FALSE	-0.57741	0.94004	FALSE	0.67008	0.91253	FALSE	-0.025475	0.98982	FALSE	0.090038	0.98248	--
Cluster-927.23817	6.34	3.32	4	2.91	2.41	3.21	2.75	1.78	1.58	1.72	2.82	1.99	2.53	4.99	1.92	1.55	1.29	2.6	1.22	0.85	1.26	2.39	2.74	1.3	2526	FALSE	-0.11495	0.93514	FALSE	-0.29953	0.7944	FALSE	-0.11891	0.91573	FALSE	-0.46036	0.65351	FALSE	-0.86086	0.15623	FALSE	0.13233	0.93554	blast,frame:-1 start:2334 end:1
Cluster-927.32973	10.34	13.07	5.41	5.45	3.01	8.63	2.77	1.38	1.12	2.77	2.71	3.16	5.75	8.53	9.58	3.94	4.72	6.95	2.23	1.53	2.5	4.65	5.71	2.58	3088	FALSE	-0.21883	0.90234	DOWN	-1.5875	0.0014093	FALSE	-0.78272	0.079094	FALSE	-0.28319	0.67403	DOWN	-1.2937	7.7266e-05	FALSE	-0.20224	0.84441	blast,frame:3 start:3 end:182
Cluster-927.32972	38.6	40.02	79.47	34.15	32.71	35.23	27.69	28.2	26.53	27.45	32.29	34.05	25.88	28.26	22.45	36.02	31.76	36.55	30.2	27.83	28.13	37.18	35.29	27.26	1974	FALSE	-0.093198	0.94869	FALSE	-0.0938	0.94784	FALSE	0.16337	0.88225	FALSE	0.79116	0.00091328	FALSE	0.7901	0.00023198	UP	1.0649	2.0079e-06	blast,frame:1 start:85 end:1509|blast,frame:3 start:1482 end:1649
Cluster-927.32971	2.19	2.56	2.18	1.81	2.04	2	1.07	1.07	1.95	1.54	1.22	1.75	2	2.09	2.27	4.29	3.03	4.7	3.03	2.87	2.57	2.59	2.14	1.82	3358	FALSE	0.32394	0.71284	FALSE	0.10186	0.94784	FALSE	0.31807	0.60831	UP	1.2671	5.0858e-05	UP	1.039	0.00026925	FALSE	0.73426	0.039846	--
Cluster-927.27459	3.13	3.7	0.9	0.56	0.77	2.72	0.47	1.01	0.66	0.79	0.11	0.67	1.3	3.05	2.09	1.02	1.93	2.5	0.75	0.46	1.23	1.22	2.37	0.35	785	FALSE	-0.39984	0.92002	FALSE	-0.94163	0.58119	FALSE	-1.3241	0.35773	FALSE	0.045296	0.97447	FALSE	-0.79049	0.63083	FALSE	-0.059413	0.98248	--
Cluster-927.4391	0.54	0.91	0.93	0.1	0.04	0.08	0.02	0.04	0.04	0.02	0.2	0.08	0.67	0.71	0.56	0.06	0.08	0.29	0.06	0.04	0.17	0.13	0.02	0.04	3266	DOWN	-2.941	0.00049319	DOWN	-3.6829	0.0003332	DOWN	-2.0975	0.023609	DOWN	-1.8799	0.033556	DOWN	-2.2089	0.010902	DOWN	-2.6412	0.0043796	blast,frame:3 start:3 end:2948
Cluster-927.27457	331.49	343.75	333.78	483.25	435.08	339.99	310.56	401.11	491.4	231.13	280.24	257.47	578.74	616.65	835.09	706.19	630.01	597.36	670.22	693.62	455.16	440.7	363.2	394.63	1092	FALSE	0.91123	0.0096878	UP	1.1317	0.00029196	FALSE	0.55041	0.015687	FALSE	0.27226	0.60754	FALSE	0.45634	0.19768	FALSE	-0.066913	0.93592	blast,frame:-1 start:993 end:424
Cluster-927.27454	53.62	67.78	26.94	27.96	27.42	35.09	24.33	24.15	22.56	23.47	19.38	23.53	60.85	70.88	98.6	35.54	40.81	43.88	40.95	32.67	40.57	29.97	32.99	31.06	471	FALSE	-0.092419	0.95101	FALSE	-0.13255	0.91943	FALSE	-0.17608	0.88225	FALSE	-0.69964	0.042032	FALSE	-0.4459	0.28935	FALSE	-0.63895	0.10832	--
Cluster-927.27455	7.04	6.99	12.43	9.7	13.88	8.71	9.23	7.85	9.03	8.75	6.94	9.67	7.99	8.67	7.69	11.56	14.73	18.1	14.12	13.18	12.56	11.66	8.96	13.6	1258	FALSE	0.86372	0.14942	FALSE	0.82862	0.094795	FALSE	0.86513	0.060338	UP	1.1774	7.8926e-06	UP	1.3261	5.8338e-08	UP	1.204	0.0005088	blast,frame:-3 start:773 end:561
Cluster-927.4395	0.3	0.22	0.08	0.15	0.61	0.16	0	0	0.23	0	0	0	0	0.91	0.08	0.39	0.83	0.62	0	0.16	0	0.08	0.16	0.16	1020	FALSE	1.2679	0.74235	FALSE	-0.45472	0.94784	FALSE	-2.8347	0.58564	FALSE	1.2665	0.72921	FALSE	-1.9373	0.77229	FALSE	-0.54466	0.93592	--
Cluster-927.4394	0	0	0	0	0.74	0	0	0	0	0.75	0	0	0	0.34	0.35	0	0	3.49	0	0	0	0.38	0	0.38	420	FALSE	2.5582	0.89071	FALSE	NA	NA	FALSE	2.8738	0.79726	FALSE	2.4002	0.73332	FALSE	-1.0716	0.9381	FALSE	0.80501	0.93592	blast,frame:3 start:3 end:242
Cluster-927.32979	72.58	57.49	89.1	89.71	68.71	87.96	56.48	65.67	67.41	65.7	73.12	67.39	47.69	46.9	57.67	78.72	66.25	75.07	66.29	68.68	74.13	61.65	64.88	62.94	1737	FALSE	0.71858	0.06961	FALSE	0.65291	0.092826	FALSE	0.84543	0.0045585	FALSE	0.87736	0.00024012	UP	1.0751	2.9827e-08	UP	1.0164	1.8238e-05	blast,frame:1 start:67 end:1365
Cluster-927.27451	6.4	2.62	2.4	2.37	1.04	3.91	1.68	2.4	1.99	3.16	4.26	2.14	1.73	3.72	2.76	1.86	1.72	2.44	3.25	2.32	0.29	2.13	0.78	3.39	486	FALSE	-0.06449	0.97564	FALSE	0.014016	0.99714	FALSE	0.72794	0.62597	FALSE	-0.19144	0.96338	FALSE	0.11186	0.98117	FALSE	0.35314	0.89381	--
Cluster-927.8999	0	0	0.43	0	0	0	0	0	0	0	0	0	0.2	0.2	0	0	0	0.44	0.71	0	0.23	0	0	0	539	FALSE	-1.3937	0.93459	FALSE	-0.98224	0.94784	FALSE	-0.98064	0.94469	FALSE	0.21699	0.97555	FALSE	1.7792	0.80769	FALSE	-1.1297	0.93592	--
Cluster-927.8998	3.05	3.2	3.26	2.41	2.51	2.34	1.61	3.04	2.22	2.29	2.21	1.97	4.13	3.99	4.82	1.99	2.57	2.85	2.93	1.89	2.25	2.48	2.88	2.33	1762	FALSE	0.18222	0.92352	FALSE	0.40942	0.66975	FALSE	0.38389	0.52616	FALSE	-0.48177	0.39818	FALSE	-0.2535	0.7974	FALSE	-0.060437	0.95747	blast,frame:3 start:183 end:1370
Cluster-927.60219	0.39	0	0	0	0	0	0	0	0.37	0	0	0	0.73	0.37	0	0	0	0	0	0	0	0	0	0	409	FALSE	-0.36127	0.97227	FALSE	0.98176	0.94784	FALSE	0.024574	0.99807	FALSE	-2.0854	0.91253	FALSE	-1.734	0.89291	FALSE	-1.7417	0.89381	--
Cluster-927.30538	4509.49	4902.22	5336.03	4981.83	8243.16	4999.37	1801.84	2103.04	5781.67	524.16	702.16	589.25	11511.8	11539.4	9189.29	5082.71	7115.74	6446.46	4192.9	5493.02	6623.98	771.44	765.62	661.22	665	FALSE	0.90855	0.031648	FALSE	0.28827	0.83112	DOWN	-2.0763	3.7119e-19	FALSE	-0.50898	0.048522	FALSE	-0.39726	0.2598	DOWN	-3.2119	2.0245e-54	--
Cluster-927.60116	0	2.34	1.4	0	0	0	0	0	0	0	0	0	0.41	0	0.42	0	0	0.48	0	0	0	0	0	0	391	FALSE	-3.2795	0.6367	FALSE	-2.896	0.7034	FALSE	-2.8948	0.66593	FALSE	-0.5419	0.96596	FALSE	-1.1477	0.9381	FALSE	-1.1598	0.93592	--
Cluster-927.28850	11.26	12.59	7.25	5.21	6.46	8.21	3.47	3.08	3.67	2.1	2.68	2.28	12.29	11.55	11.04	5.28	6.14	5.76	4.12	4.12	4.28	3.44	3.04	2.02	2419	FALSE	-0.081764	0.94182	FALSE	-0.73436	0.075045	DOWN	-1.1895	0.00041077	FALSE	-0.68341	0.013243	FALSE	-0.86106	0.00053621	DOWN	-1.3624	1.4309e-06	blast,frame:1 start:796 end:1848|blast,frame:2 start:26 end:751
Cluster-927.60215	0	0	0	0	0	0	0	0	0	0	0	0	0	0.21	0	0	0.24	0	0	0	2.21	0	0	0	527	FALSE	NA	NA	FALSE	NA	NA	FALSE	NA	NA	FALSE	0.38946	0.96596	FALSE	3.8207	0.38817	FALSE	-0.22694	0.98248	--
Cluster-927.30534	47.79	41.56	42.95	10.83	12.74	13.83	8.14	8.07	12.05	5.25	5.25	6.03	42.08	40.05	39.43	7.56	12.17	11.79	6.64	9.91	10.1	5.74	5.49	5.27	2310	DOWN	-1.2594	4.1593e-06	DOWN	-1.3626	7.0197e-06	DOWN	-2.0597	1.9387e-22	DOWN	-1.627	1.5362e-13	DOWN	-1.5747	3.8636e-11	DOWN	-2.1866	1.4609e-22	blast,frame:-3 start:2206 end:251
Cluster-927.60217	0	0	0	0.71	0.53	0.89	0.56	0.61	0	0.36	0	0.54	0	0	0	0	0.77	0.36	0	0	0.98	1.43	0.36	1.66	592	FALSE	5.0268	0.052427	FALSE	4.4642	0.2879	FALSE	4.15	0.36866	FALSE	3.8075	0.5377	FALSE	3.9346	0.58969	UP	5.8847	0.0039881	--
Cluster-927.30536	16.7	19.04	27.47	34.94	32.5	30.81	44.13	42.01	43.73	34.01	41.02	42.48	26.31	34.46	32.15	39.74	46.45	40.86	54.43	51.16	50.72	59.17	50.7	61.73	608	UP	1.2158	0.0041603	UP	1.9172	6.1986e-08	UP	1.8334	3.7172e-08	FALSE	0.74362	0.011952	UP	1.3449	1.8786e-09	UP	1.57	1.4544e-08	blast,frame:-2 start:508 end:224
Cluster-927.30531	6.26	5.73	4.06	3.16	2.82	3.33	2.16	1.68	2.08	1.8	1.68	1.96	6.93	8.45	7.68	2.85	3.49	3.84	2.57	2.71	2.92	1.81	1.93	1.66	2965	FALSE	-0.21399	0.85534	FALSE	-0.56954	0.22501	FALSE	-0.61065	0.10231	FALSE	-0.8417	0.00097595	FALSE	-0.86591	0.0004908	DOWN	-1.3947	3.1987e-07	blast,frame:-2 start:507 end:1
Cluster-927.30530	64.14	56.39	68.36	41.83	62.14	30.55	13.26	20.35	34.76	12.24	13.71	13.84	95.81	95.11	97.64	57.46	82.39	67.32	32.75	57.93	37.95	20.14	16.16	25.42	1637	FALSE	0.11471	0.93514	FALSE	-0.59562	0.32441	DOWN	-1.3089	1.6475e-08	FALSE	-0.14707	0.86077	FALSE	-0.55325	0.093499	DOWN	-1.5041	2.9362e-07	blast,frame:-1 start:1226 end:924
Cluster-927.30533	5.04	5.9	3.98	1.95	2.7	2.82	1.14	0.95	1.1	0.97	0.8	0.86	4.84	4.45	4.78	2.08	2.65	2.65	2	1.78	1.75	1.37	1.23	0.85	4218	FALSE	-0.43064	0.45851	DOWN	-1.3605	7.7604e-05	DOWN	-1.5568	5.1335e-07	FALSE	-0.59622	0.050787	FALSE	-0.72718	0.010408	DOWN	-1.3489	5.3838e-06	blast,frame:-3 start:4216 end:2111|blast,frame:-1 start:1926 end:643
Cluster-927.60212	0	0	0	0.25	0	0.13	0.46	0.43	0.32	0	0.06	0	0.12	0.37	0	0	0.34	0	0.77	0.33	0.35	0.19	0	0	1185	FALSE	4.0285	0.44666	UP	6.0124	0.002589	FALSE	1.9481	0.88225	FALSE	-0.20718	0.96596	FALSE	2.176	0.22641	FALSE	-0.77794	0.9294	--
Cluster-927.14301	0	0	0	0	0	0.31	0.34	0	0	0	0.32	0.98	0.3	0	0	0	0.7	0	0	0	0	0	0	0	446	FALSE	1.5623	0.92352	FALSE	1.9435	0.89124	FALSE	3.8132	0.49885	FALSE	1.3352	0.92556	FALSE	-0.21688	0.98117	FALSE	-0.22694	0.98248	--
Cluster-927.26087	10.66	5.23	19.72	2.66	3.79	2.01	2.64	2.27	3.24	1	1.86	1.51	5.59	10.43	6.64	3.72	3.97	6.64	1.87	3.18	3.13	2.5	3	3.11	614	FALSE	-1.4978	0.073577	FALSE	-1.2605	0.13914	DOWN	-2.0995	0.0061387	FALSE	-0.38948	0.81603	FALSE	-0.86582	0.27022	FALSE	-0.70572	0.42807	--
Cluster-2511.0	0	0	0	0	0	0	0	0.43	0	0	0	0	0	0	1.04	0.76	0	0	0	0	0	0	0	0	421	FALSE	NA	NA	FALSE	1.9435	0.89124	FALSE	NA	NA	FALSE	-0.061211	0.99263	FALSE	-1.6819	0.89291	FALSE	-1.6978	0.89381	blast,frame:1 start:1 end:216
Cluster-927.50016	2.68	2.35	0.85	0.6	0.48	1.1	0.38	0	0.59	0.73	0.25	0.24	1.52	2.7	0.35	0.98	1.69	2.08	1.48	0.37	0.67	1.2	0.61	0.13	747	FALSE	-0.86372	0.69388	FALSE	-1.6822	0.34795	FALSE	-1.2956	0.41211	FALSE	0.33663	0.92556	FALSE	-0.25816	0.9381	FALSE	-0.62341	0.86838	--
Cluster-19267.0	0	1.47	0	0	0	0	0	0	0	0	0	0	0	0.43	0.88	0	0	0	0	0	0	0	0	0	385	FALSE	-1.7875	0.92352	FALSE	-1.4231	0.91697	FALSE	-1.422	0.90812	FALSE	-2.0233	0.91253	FALSE	-1.6638	0.89291	FALSE	-1.6763	0.89381	--
Cluster-927.22727	0	4.4	3.24	0	0	0	0	1.22	1.69	1.04	1.03	0	0	1.18	0	0	3.48	0	0	0.88	3.48	2.22	0	0	314	FALSE	-3.0976	0.70059	FALSE	-0.26076	0.98426	FALSE	-0.83294	0.90812	FALSE	1.9214	0.91253	FALSE	2.6322	0.69668	FALSE	1.4821	0.90444	--
Cluster-4624.0	0	1.23	0.41	0	0	0	0	0	0	0	0	0	1.11	1.11	5.64	0	0	0	0	0	0	0	0	0	408	FALSE	-2.2539	0.89701	FALSE	-1.8766	0.89124	FALSE	-1.8754	0.88225	FALSE	-4.8568	0.060142	FALSE	-4.4966	0.085851	FALSE	-4.51	0.082321	--
Cluster-2751.0	0	0	0	0	0	0	3.27	0	0	0	0	0	0	0	0	0	0	0	0	0	0	0	0	0	339	FALSE	NA	NA	FALSE	3.7541	0.65492	FALSE	NA	NA	FALSE	NA	NA	FALSE	NA	NA	FALSE	NA	NA	blast,frame:3 start:3 end:335
Cluster-927.36579	14.65	12.59	9.54	5.37	6.4	7.41	3.84	2.56	4.27	2.76	2.99	2.23	7.72	11.53	6.36	3.79	4.98	5.25	2.58	2.36	3.37	3.19	3.52	0.74	1589	FALSE	-0.36795	0.57195	FALSE	-0.91662	0.027975	DOWN	-1.2518	0.0001876	FALSE	-0.5377	0.26375	DOWN	-1.001	0.012403	DOWN	-1.1363	0.048031	blast,frame:-1 start:1244 end:3
Cluster-927.25763	6.39	5.83	5.14	2.73	2.31	3.37	2.08	2.1	1.49	1.29	0.72	1.65	5.55	5.51	5.54	3.4	3.94	4.2	2.21	3.93	3.2	2.41	1.94	1.85	2154	FALSE	-0.48896	0.35227	FALSE	-0.74767	0.10193	DOWN	-1.3034	0.0019159	FALSE	-0.19217	0.8546	FALSE	-0.21351	0.82528	FALSE	-0.7315	0.048612	blast,frame:2 start:2 end:1354
Cluster-927.6439	0.9	0.23	0	0	0.46	0	0.25	0	0.66	0.23	0.23	0.7	0.44	0.66	0.22	0	0.5	0.24	0.26	0	0	1.4	0.92	0	516	FALSE	-0.56141	0.96311	FALSE	0.65422	0.94345	FALSE	1.0271	0.86351	FALSE	-0.62141	0.93206	FALSE	-1.7289	0.82742	FALSE	1.3704	0.74082	--
Cluster-18584.0	0.46	1.43	0	0	0	0	0	0	0	0	0	0	0	0.84	0.85	0	0	0	0	0	0	0	0	0	389	FALSE	-2.1939	0.89754	FALSE	-1.8285	0.89124	FALSE	-1.8251	0.88225	FALSE	-2.4267	0.89173	FALSE	-2.0691	0.8895	FALSE	-2.0799	0.88479	--
Cluster-12711.0	0	0.59	0.61	0	0	0.4	0	0	0	0	0.61	0	0	0.76	0.38	0	0	0.82	0	0	0	0	0	0	557	FALSE	-1.1458	0.92352	FALSE	-2.5	0.81767	FALSE	-0.037891	0.99807	FALSE	-0.31583	0.96596	FALSE	-2.6444	0.78413	FALSE	-2.6535	0.77956	--
Cluster-927.36577	9.57	9.47	11.06	9.75	9.76	12.76	8.96	9.22	6.6	7.73	8.96	9.18	7.98	8.46	7.73	9.97	8.99	11.63	9.09	7.54	8.43	8.52	8.98	8.81	2225	FALSE	0.64738	0.078797	FALSE	0.58168	0.16832	FALSE	0.7167	0.010504	FALSE	0.67864	0.011138	FALSE	0.67421	0.0088522	FALSE	0.82604	0.0027218	blast,frame:1 start:481 end:1992
Cluster-927.59065	0.67	0.54	0.14	0	0.14	0	0	0	0	0	0	0	0.93	0.93	0.94	0	0	0	0	0.28	0	0	0	0	687	FALSE	-2.5697	0.61106	FALSE	-3.1582	0.52151	FALSE	-3.1525	0.46387	DOWN	-4.862	0.041465	FALSE	-2.6796	0.29982	FALSE	-4.5167	0.059308	--
Cluster-927.24228	2.55	5.24	1.18	0	0.07	0.04	0	0.08	0	0	0	0	5.49	8.84	8.81	0.33	0.12	0.11	0	0.08	0.2	0	0.04	0.04	1838	DOWN	-5.7518	4.6122e-07	DOWN	-5.9405	9.8668e-06	DOWN	-7.8199	8.2881e-08	DOWN	-4.9841	2.8083e-21	DOWN	-5.7452	1.8741e-17	DOWN	-7.5655	3.6207e-11	blast,frame:-1 start:1790 end:1548|blast,frame:-2 start:1597 end:383
Cluster-927.24229	29.79	24	12.12	0.33	0.16	0.53	0.09	0.09	0.1	0	0.02	0.06	22.22	30.46	22.49	0.15	0.6	0.44	0.02	0.45	0.2	0.02	0	0.04	3056	DOWN	-5.4617	4.3767e-35	DOWN	-6.9759	1.1314e-35	DOWN	-8.6712	6.3516e-25	DOWN	-5.6676	7.1229e-67	DOWN	-6.1614	3.7471e-12	DOWN	-9.5091	3.074e-26	blast,frame:1 start:1 end:3054
Cluster-927.4649	0.3	0.3	0.08	0	0	0	0.24	0.09	0	0	0.16	0	0.23	0	0.15	0	0.08	0.47	0.43	0.08	0.08	0.15	0.31	0.32	1018	FALSE	-3.382	0.50143	FALSE	-0.17232	0.99513	FALSE	-1.1374	0.87251	FALSE	0.69087	0.92556	FALSE	1.2229	0.83125	FALSE	1.7349	0.58033	--
Cluster-927.4648	0	0	0.2	0	0.2	0	0.64	0.91	0	1.52	1.44	2.03	0	0	0	0.1	0	0	0.23	0.1	0.44	0.7	1.02	1.9	841	FALSE	0.56609	0.97227	FALSE	3.7806	0.16667	UP	5.5763	4.8631e-05	FALSE	1.3512	0.92556	FALSE	4.4223	0.18193	UP	6.7954	5.503e-05	blast,frame:-3 start:821 end:156
Cluster-927.24224	8.54	9.23	13.88	10.04	10.36	8.52	6.48	5.85	6.98	6.12	6.46	8.37	11.59	9.67	11.56	13.17	12.42	11.76	7.24	10.04	6.81	9.61	6.39	6.49	960	FALSE	0.44055	0.62465	FALSE	0.14795	0.91697	FALSE	0.334	0.67081	FALSE	0.50963	0.27226	FALSE	0.15851	0.89291	FALSE	0.12434	0.89739	--
Cluster-927.4646	0.71	0	0	0	0	0	0.26	0.28	0	0.49	0	0	0	0	0	0	0	0	0	0	0	0	0	0	505	FALSE	-1.7562	0.92352	FALSE	0.49661	0.96519	FALSE	0.50418	0.96838	FALSE	NA	NA	FALSE	NA	NA	FALSE	NA	NA	blast,frame:-2 start:303 end:1
Cluster-927.4645	0.31	0.06	0.06	0	0	0.52	0.07	0	0	0.13	0.13	0.13	0.06	0.38	0.25	0.06	0	0.13	0.28	0	0.35	0.06	0	0	1180	FALSE	0.69434	0.93331	FALSE	-1.6828	0.82799	FALSE	0.79882	0.88218	FALSE	-1.5045	0.81713	FALSE	0.51457	0.91851	FALSE	-2.5853	0.54505	--
Cluster-927.4644	0.18	0.18	0	0.09	0.18	0.37	0	0	0.18	0.18	0	0	0.09	0.27	1.17	0	0.3	0.37	0.2	0.28	0	0	0	0	899	FALSE	1.4196	0.82199	FALSE	-0.025308	0.99714	FALSE	0.063442	0.99807	FALSE	-0.94575	0.89843	FALSE	-1.0149	0.85443	FALSE	-4.1945	0.16891	--
Cluster-9325.0	0	0.35	0	0	0	0	0	0	0.64	0	0	0	0	0	0	0	0	0	0	0	0	0	0.34	0	432	FALSE	-0.36127	0.97227	FALSE	1.8109	0.89124	FALSE	0.024574	0.99807	FALSE	NA	NA	FALSE	NA	NA	FALSE	1.6966	0.89381	--
Cluster-927.4642	1.31	0.12	0.75	0.12	0.26	0	0.13	0.42	0.85	0	0.13	0.12	1.31	1.08	0.72	0	0.8	0	0	0.75	0.27	0	0	0	737	FALSE	-1.9261	0.61017	FALSE	0.27151	0.94784	FALSE	-2.182	0.48462	FALSE	-1.6945	0.6061	FALSE	-1.0009	0.77044	DOWN	-4.8328	0.0267	blast,frame:2 start:323 end:517|blast,frame:3 start:201 end:371
Cluster-927.24222	0.87	0	0	0	1.33	1.28	0	0.51	1.6	1.78	1.34	1.37	0.4	0.81	0.82	0	0	0	0	0.42	0	1.82	0.85	1.33	395	FALSE	2.2295	0.75432	FALSE	2.3367	0.71139	FALSE	3.3506	0.17005	FALSE	-2.775	0.77284	FALSE	-1.4579	0.88	FALSE	1.5924	0.61482	--
Cluster-927.24223	0	1.94	0	0	0	0	0	0	0	0	0	0	0	0	0	0	1	0	0	0	1.01	0	0	0	324	FALSE	-1.2051	0.93514	FALSE	-0.83988	0.94784	FALSE	-0.83864	0.94469	FALSE	1.3512	0.92556	FALSE	1.7067	0.89291	FALSE	NA	NA	--
Cluster-927.31702	10.63	6.66	25.84	3.84	2.83	1.73	0.73	0.95	0.55	2.64	0.46	3.03	0.24	2.76	0.35	2.11	1.55	1.56	0	0.21	0.49	0.2	1.01	0.26	1430	DOWN	-1.799	0.0065524	DOWN	-3.4352	1.5635e-08	DOWN	-1.9065	0.015476	FALSE	1.0508	0.49652	FALSE	-1.5987	0.46086	FALSE	-0.46155	0.89381	blast,frame:-2 start:1429 end:131
Cluster-927.36574	27.84	20.46	22.59	22.65	21.6	30.5	17.86	18.2	13.86	12.82	16.42	13.62	21.61	24.2	19.99	18.2	17.28	26.79	20.65	18.51	20.65	19.89	19.4	12.82	974	FALSE	0.63716	0.094872	FALSE	0.37107	0.51005	FALSE	0.2229	0.72388	FALSE	0.22315	0.76157	FALSE	0.4699	0.11145	FALSE	0.3291	0.46397	blast,frame:1 start:571 end:972
Cluster-927.59060	0.35	0.59	0	0	0.24	0	0	0.14	0	0	0	0	0.24	0.24	0.12	0.37	0.13	0.62	0	0	0	0	0	0	743	FALSE	-1.2567	0.90921	FALSE	-1.8637	0.82779	FALSE	-2.819	0.69237	FALSE	1.1944	0.85158	FALSE	-2.4395	0.77968	FALSE	-2.4485	0.78256	--
Cluster-927.7395	0.44	0.46	0	0	0	1.73	0	0	0	0	0	0	0	0	0.42	0	0	0	0	0	0	0	0	0	393	FALSE	1.5156	0.90234	FALSE	-0.82356	0.94784	FALSE	-0.81759	0.94469	FALSE	-0.57231	0.96596	FALSE	-0.21688	0.98117	FALSE	-0.22694	0.98248	--
Cluster-927.6432	0	0	0	0.4	0.26	0.13	0.28	0.9	0.39	0.27	0	0.13	0.13	0	0	0	0.14	1.08	1.04	0.4	1.02	0.13	0	0	704	FALSE	4.0775	0.33316	UP	5.3507	0.031605	FALSE	3.4336	0.63154	FALSE	3.295	0.51249	UP	4.7437	0.021972	FALSE	0.73483	0.95747	--
Cluster-927.25765	0.72	0.72	1.42	15.61	22.63	27.84	23.63	27.62	23.62	26.07	21.38	15.53	0.44	0.29	0.96	14.69	19.8	19	29.21	28.42	29.82	24.4	20.17	30.61	1047	UP	5.0808	2.7681e-31	UP	5.5872	2.3955e-42	UP	5.4109	1.0157e-36	UP	5.305	8.4254e-35	UP	6.3118	5.5479e-57	UP	6.1962	9.4738e-41	--
Cluster-927.14303	0.36	0.09	0	0.09	0.09	0.19	0.29	0	0	0.19	0.09	0.09	0.45	0.36	0.09	0.37	0	0.56	0.1	0.09	0.1	0	0.09	0	893	FALSE	0.31809	0.97227	FALSE	0.23305	0.99714	FALSE	0.72814	0.90812	FALSE	0.33259	0.96596	FALSE	-1.0053	0.86467	FALSE	-2.4961	0.58201	--
Cluster-17434.0	0	0	0	0	0	0	0	0	0	0	0	0	0	0	0	2.99	0	5.18	0	0	0	0	0	0	319	FALSE	NA	NA	FALSE	NA	NA	FALSE	NA	NA	FALSE	4.1884	0.37555	FALSE	NA	NA	FALSE	NA	NA	--
Cluster-1421.0	0	0	0	0	0	3.4	0.8	0	0	0.73	0.73	0	0	0	0	0	0	0	0	0	0	0	0.68	0	341	FALSE	3.6253	0.7015	FALSE	1.9435	0.89124	FALSE	2.8673	0.79531	FALSE	NA	NA	FALSE	NA	NA	FALSE	1.6966	0.89381	--
Cluster-927.24464	2.65	3.08	1.19	0	0	0.59	0	0	0	0	0	0	0.19	1.49	0.57	0	0	0.2	0.22	0	0	0.39	0	0	563	FALSE	-3.0278	0.13111	DOWN	-5.0203	0.016398	DOWN	-5.0156	0.010903	FALSE	-3.048	0.46259	FALSE	-2.6939	0.49569	FALSE	-1.9061	0.70762	--
Cluster-4364.0	0	1.71	0	0	0	0	0	0	0	0	0	0	2.07	0	0	0	0	0	0	0	0	0	0	0	333	FALSE	-1.2051	0.93514	FALSE	-0.83988	0.94784	FALSE	-0.83864	0.94469	FALSE	-2.1367	0.91253	FALSE	-1.7852	0.89291	FALSE	-1.7938	0.89381	--
Cluster-4927.0	0	0	0	0	0	0	1.35	0	0	0	0	0.64	1.46	0.29	0	0	0.34	0	0	0.3	0	0	0.31	0	449	FALSE	NA	NA	FALSE	3.7541	0.65492	FALSE	2.7973	0.80248	FALSE	-2.1482	0.84354	FALSE	-1.7967	0.85443	FALSE	-1.8051	0.85395	--
Cluster-927.36571	7.56	9.1	5.43	0	2.56	0.94	0.25	0.27	0.22	0.47	0	0	6.66	8.87	6.77	1.91	5.62	0.73	0	1.39	0	0.24	0	0.24	512	FALSE	-2.0187	0.093881	DOWN	-3.9937	0.0014868	DOWN	-4.5657	0.0012193	FALSE	-1.1584	0.35097	DOWN	-3.3419	0.0034748	DOWN	-4.9054	0.00032457	--
Cluster-927.38058	0.6	0.36	0.75	0.12	0.06	0.19	0	0.35	0	0	0.13	0	0.3	0.87	0.55	0.31	0.2	0.25	0	0.32	0.07	0	0.06	0	1202	FALSE	-1.6675	0.44278	FALSE	-1.4039	0.691	FALSE	-2.8291	0.20299	FALSE	-0.8024	0.83373	FALSE	-1.4919	0.56772	FALSE	-3.9443	0.073473	--
Cluster-12182.1	0	0	0	0	0	1.01	0	0	0	0	0	0	0	0	0	0	0	0	0	0	0	0	0	0	309	FALSE	1.5623	0.92352	FALSE	NA	NA	FALSE	NA	NA	FALSE	NA	NA	FALSE	NA	NA	FALSE	NA	NA	--
Cluster-927.38056	1.36	1.67	0.74	0.7	0.49	1.09	0.49	0.43	0.36	0.56	0.48	0.76	1.46	1.23	2.03	0.92	1.64	2.31	1.37	0.64	0.71	1.13	1.35	0.84	2230	FALSE	-0.17742	0.93459	FALSE	-0.68607	0.54567	FALSE	-0.1124	0.94469	FALSE	0.34545	0.82775	FALSE	-0.16599	0.92529	FALSE	0.17562	0.89381	--
Cluster-927.38057	0.92	1.35	0.8	0.27	0.6	0.49	0.07	0.15	0.34	0.48	0.14	0.27	2.87	1.87	1.84	0.41	0.73	0.69	0.23	0.96	0.22	0.4	0.07	0.07	1118	FALSE	-0.58713	0.84769	FALSE	-1.5437	0.35297	FALSE	-0.82667	0.64954	FALSE	-1.5512	0.062242	FALSE	-1.59	0.11795	DOWN	-2.9457	0.0031069	blast,frame:3 start:150 end:407
Cluster-927.38054	4.41	5.4	3.06	2.01	2.34	2.4	0.86	1.73	1.92	0.88	0.81	0.96	11.61	11.77	15.53	3.32	2.88	3.59	1.31	2.12	1.72	1.32	1.29	0.64	2373	FALSE	-0.3523	0.70649	FALSE	-0.63181	0.39074	DOWN	-1.3318	0.0011761	DOWN	-1.6461	5.0612e-10	DOWN	-2.2961	1.6611e-15	DOWN	-2.9059	1.0883e-19	--
Cluster-927.38055	1.14	0.72	0.44	0.75	0.34	0.63	0.33	0.16	0.7	0.32	0.35	0.4	0.63	0.95	0.32	0.88	0.53	1.02	0.29	0.57	0.41	0.68	0.53	0.37	2261	FALSE	0.14857	0.95103	FALSE	-0.06743	0.9964	FALSE	-0.13832	0.94469	FALSE	0.69937	0.60673	FALSE	0.052478	0.98117	FALSE	0.42181	0.83846	--
Cluster-927.38052	0.5	0	0	0.26	0	0	0	0	0	0	0	0	0.49	0	0.25	0	0	0	0	0	0.57	0	0	0	490	FALSE	-0.21388	0.9809	FALSE	-0.80711	0.94784	FALSE	-0.7963	0.94469	FALSE	-2.1069	0.91253	FALSE	0.11991	0.98518	FALSE	-1.7623	0.89381	--
Cluster-927.38053	0.42	0.22	0.66	0	0	0	0	0.25	0	0	0	0	0.41	0.62	1.26	0	0.47	0	0	0	0	0	0	0	531	FALSE	-2.8784	0.70327	FALSE	-1.5248	0.86814	FALSE	-2.4834	0.7148	FALSE	-2.0292	0.7152	FALSE	-3.5611	0.34249	FALSE	-3.5728	0.34588	--
Cluster-927.38050	1.34	2.35	0.4	0	0.15	0.1	0	0	0	0	0	0.1	1.28	1.09	0.4	0.05	0.32	0.3	0.17	0	0	0.05	0	0.05	1427	DOWN	-3.4407	0.0081472	DOWN	-6.2496	0.00029172	DOWN	-4.4026	0.0065055	FALSE	-1.7632	0.20353	DOWN	-3.4651	0.030111	DOWN	-4.079	0.012582	--
Cluster-927.35168	35.42	34.86	33.76	31.21	28.91	34.46	28.23	28.65	31.44	26.8	29.9	28.75	41.53	40.66	39.42	36.79	36.63	38.73	36.56	33.81	34.96	40.24	39.25	30.45	3022	FALSE	0.42291	0.24193	FALSE	0.6278	0.027066	FALSE	0.65597	0.0015612	FALSE	0.22934	0.57399	FALSE	0.41401	0.064038	FALSE	0.54111	0.020261	blast,frame:1 start:52 end:2643
Cluster-927.28855	2.2	2.94	0.83	2.55	1.65	2.42	0.22	0.91	3	0.07	0.22	0.25	2.47	4.92	2.62	2.56	1.46	1.59	0.6	2.55	1.5	0.41	1.26	0.3	3490	FALSE	0.73255	0.33468	FALSE	0.35323	0.89124	DOWN	-2.5141	0.0002291	FALSE	-0.43556	0.63648	FALSE	-0.47646	0.67199	DOWN	-1.659	0.0037129	blast,frame:2 start:374 end:3364
Cluster-927.25769	5.55	7.7	5.19	4.41	2.86	4.86	2.3	1.74	1.66	1.37	1.57	1.45	4.3	4.45	3.71	2.38	3.7	5.13	2.58	1.41	2.67	1.7	2.5	1.5	1243	FALSE	-0.048907	0.97227	FALSE	-0.82912	0.1488	DOWN	-1.1355	0.013739	FALSE	0.14391	0.92556	FALSE	-0.29524	0.82076	FALSE	-0.45907	0.58326	blast,frame:-3 start:1085 end:921|blast,frame:-2 start:555 end:133
Cluster-927.7396	2.64	0.94	0	0	0	2.42	0	1.03	0	0	0	0	1.49	1.5	0.77	0	0	0	2.01	0	0	0	0	0	326	FALSE	0.12421	0.98313	FALSE	-0.85301	0.94784	FALSE	-1.8024	0.88225	FALSE	-2.7933	0.76787	FALSE	-0.53931	0.9458	FALSE	-2.4485	0.78256	--
Cluster-16818.0	2.49	0	0	0	0	0	0	0	0	0	1.26	0	0.55	0	1.13	0	2.77	0	0	0	1.4	0	0	0	355	FALSE	-2.1691	0.90234	FALSE	-1.8021	0.89124	FALSE	0.079344	0.99807	FALSE	0.83324	0.92702	FALSE	0.15094	0.98117	FALSE	-1.7303	0.89381	--
Cluster-927.60498	0	0	0	0	0.37	0	0.2	0	0	0.93	0.19	0.37	0	0	0	0	0	0.19	0	0	0	0.37	0	0.19	579	FALSE	2.5582	0.89071	FALSE	1.9435	0.89124	FALSE	4.8532	0.085519	FALSE	1.3512	0.92556	FALSE	NA	NA	FALSE	3.1597	0.72512	--
Cluster-927.20101	11.91	11.46	11.9	9.08	11.12	9.7	9.28	8.38	8.12	8.91	9.1	6.1	10.26	11.87	13.79	12.33	13.39	13.25	9.94	12.18	9.19	9.76	7.87	10.49	1478	FALSE	0.33853	0.63267	FALSE	0.41284	0.36378	FALSE	0.39753	0.39367	FALSE	0.45593	0.19244	FALSE	0.42239	0.24449	FALSE	0.35845	0.49924	blast,frame:-2 start:1450 end:440
Cluster-927.20100	2.42	0	0	0	0	0	0	0	0	0	0	0	1.97	1.97	0	0	0	0	0	0	0	0	0	0	305	FALSE	-1.1751	0.93514	FALSE	-0.80711	0.94784	FALSE	-0.7963	0.94469	FALSE	-2.4743	0.88943	FALSE	-2.123	0.88559	FALSE	-2.1302	0.87932	--
Cluster-927.20103	3.62	2.72	4.04	1.18	1.74	0.77	0.66	1.21	1.23	0.23	0.21	0.14	2.67	2.61	2.46	2.36	2.88	2.26	1.22	1.83	1.77	0.64	0.48	0.3	2738	FALSE	-0.88981	0.18493	FALSE	-0.87583	0.13243	DOWN	-3.2016	9.9892e-11	FALSE	0.30316	0.72016	FALSE	-0.062147	0.95819	DOWN	-1.7695	7.7809e-05	blast,frame:2 start:2 end:442|blast,frame:3 start:1743 end:2315
Cluster-927.20102	14.08	7.84	21.12	20.5	35.5	21.15	16.05	12.07	30.14	11.24	11.32	13.11	22.83	21.31	18.37	27.91	32.31	35.68	20.79	32.06	23.88	13.32	12.07	19.67	756	UP	1.4214	0.01124	UP	1.2996	0.030923	FALSE	0.65942	0.30534	FALSE	0.90736	0.00096651	FALSE	0.89047	0.0063236	FALSE	0.23252	0.84155	blast,frame:2 start:215 end:403
Cluster-927.20105	0.84	1	0.99	0.57	0.51	0.3	0.3	0.59	0.64	0.64	0.59	0.64	0.51	0.91	0.23	0.64	0.93	1.87	0.64	0.18	0.45	0.23	0.41	0.24	1267	FALSE	-0.44035	0.89733	FALSE	-0.013583	0.99714	FALSE	0.33873	0.87454	FALSE	1.3463	0.25993	FALSE	0.23972	0.9381	FALSE	-0.20955	0.95214	--
Cluster-927.20104	2.4	1.97	1	1.29	0.69	1.23	0.99	0.51	0.4	0.85	0.97	0.7	1.28	2.12	2.43	1.11	1.13	3.12	0.67	0.72	0.88	1.38	1.47	1.42	1426	FALSE	-0.17385	0.93514	FALSE	-0.63326	0.67181	FALSE	-0.13641	0.94469	FALSE	0.16917	0.92556	FALSE	-0.7354	0.41766	FALSE	0.25847	0.88479	--
Cluster-19277.0	0.61	0	0.32	0.31	0	0.31	0	0	0	0	0	0	0.87	0	0.3	0	0	0.97	0	0	0	0	0.61	0	450	FALSE	-0.016815	0.99722	FALSE	-1.452	0.91697	FALSE	-1.4443	0.90812	FALSE	-0.25067	0.96604	FALSE	-2.1756	0.88	FALSE	-0.38063	0.97845	--
Cluster-927.20106	7.62	3.99	3.09	0.44	0.86	1.47	1.08	0.83	1.57	1.46	0.15	0	2.67	5.5	1.14	0.3	1.73	0.74	0.65	0.15	0.32	0.87	2.05	0.15	664	FALSE	-1.8358	0.052904	FALSE	-1.1752	0.27467	FALSE	-2.1916	0.10262	FALSE	-1.4671	0.32445	FALSE	-2.4598	0.055274	FALSE	-0.96466	0.62811	--
Cluster-927.20109	0.32	0.71	0.07	0.29	0.4	0.11	0.12	0.21	0.07	0.22	0.23	0.29	0.44	0.29	0.48	0.15	0.24	0.86	0.08	0	0.16	0.36	0.68	0.27	1834	FALSE	0.19887	0.96846	FALSE	-0.58152	0.89124	FALSE	0.3843	0.90682	FALSE	0.28856	0.92556	FALSE	-1.7075	0.37952	FALSE	0.78544	0.63067	--
Cluster-927.20108	0.36	0.73	0.19	0	0	0.19	0	0	0	0	0	0	0	0	0.36	0	0	0	0	0	0.2	0	0	0	580	FALSE	-2.0704	0.79193	FALSE	-2.6578	0.70849	FALSE	-2.6542	0.65283	FALSE	-1.4609	0.92556	FALSE	-0.13605	0.98647	FALSE	-1.1133	0.93592	--
Cluster-18143.0	0.7	0	1.1	0	0	1.05	0	0	0	0	0	0	0	0.66	0	0	0	0	0	0	0	0	0	0	426	FALSE	-0.31738	0.97227	FALSE	-2.2389	0.86509	FALSE	-2.2336	0.83786	FALSE	-1.3965	0.92556	FALSE	-1.0452	0.9381	FALSE	-1.0511	0.93592	--
Cluster-927.59069	0.61	0	0	0	0	0	0	0	0	0.62	0	0	0	0	0	0	0.68	1.95	0	0	0	0	0	0	357	FALSE	-0.36127	0.97227	FALSE	0.019988	0.99714	FALSE	0.98635	0.94469	FALSE	3.1211	0.78245	FALSE	NA	NA	FALSE	NA	NA	--
Cluster-17077.0	2.66	0	0	0	0	1.25	0.73	0	1.15	0	0	0	0	0	0	0	0	0	0	0	0	0	0	0	349	FALSE	-0.44886	0.97227	FALSE	0.56675	0.94784	FALSE	-1.7908	0.88225	FALSE	NA	NA	FALSE	NA	NA	FALSE	NA	NA	--
Cluster-927.24488	7.88	8.43	8.11	4.32	4.7	4.84	4.79	5.94	7.22	5.72	4.91	5.34	11.23	8.77	12.52	6.83	6.65	6.9	10.3	9.71	9.29	8.75	9.09	7.36	1778	FALSE	-0.25125	0.79808	FALSE	0.42505	0.44786	FALSE	0.32969	0.4472	FALSE	-0.33795	0.55645	FALSE	0.46309	0.20295	FALSE	0.31503	0.54747	blast,frame:-2 start:970 end:257|blast,frame:-1 start:1244 end:981
Cluster-927.24489	8.64	9.14	6.84	11.55	10.1	12.93	11.08	8.57	10.61	9.76	7.84	9.99	7.23	8.5	10.01	11.24	12.18	13.06	12.11	11.11	11.33	11.65	12.27	11.69	2055	UP	1.0546	0.00047777	UP	1.1625	0.00011021	UP	1.11	3.6694e-05	FALSE	0.84375	0.00089825	UP	1.0497	8.1289e-06	UP	1.1738	8.4968e-06	--
Cluster-927.21478	6.39	7.58	7.32	0.9	2.68	1.57	2.05	0.88	1.91	0.26	0.13	0	12.01	9.68	13.06	2.26	4.06	3.43	1.59	5.91	2.14	1.03	0.91	0.14	714	FALSE	-1.4506	0.050992	FALSE	-1.2625	0.082521	DOWN	-4.8121	7.8422e-06	DOWN	-1.5639	0.00083575	FALSE	-1.2475	0.064386	DOWN	-3.4264	2.8382e-08	blast,frame:3 start:78 end:530
Cluster-927.35166	53.86	48.86	53.92	42.49	41.25	39.09	30.32	35.43	34.47	38.83	40.34	41.31	46.56	49.46	49.04	47.38	62.58	57.29	47.28	48.49	41.86	47.36	49.03	41.65	1892	FALSE	0.22303	0.79395	FALSE	0.22436	0.72311	FALSE	0.56076	0.014082	FALSE	0.53946	0.015819	FALSE	0.54425	0.0072589	FALSE	0.62195	0.0048808	blast,frame:3 start:492 end:1475|blast,frame:2 start:2 end:436
Cluster-5773.0	0	0	5.25	0	0	0	0	0	0	0	0	0	1.69	0	0.87	0	0	0	0	0	0	0	0	0	316	FALSE	-2.7257	0.85534	FALSE	-2.3128	0.87709	FALSE	-2.3114	0.85752	FALSE	-2.1069	0.91253	FALSE	-1.7514	0.89291	FALSE	-1.7623	0.89381	--
Cluster-14173.0	0.09	0.44	0.18	0.45	0	0.19	0.67	0	0	0.18	0.19	0.09	0.36	0.54	0.36	0.18	0.3	0.09	0.2	0	0	0.27	0.37	0	901	FALSE	0.4094	0.95075	FALSE	0.71548	0.91697	FALSE	0.31687	0.94469	FALSE	-0.79361	0.91245	FALSE	-2.0226	0.59831	FALSE	-0.33945	0.94165	--
Cluster-14173.1	0.69	0.39	0.24	0	0.16	0.57	0.25	0	0	0.08	0.24	0.24	0.16	0.23	0.16	0	0.09	0	0	0.08	0	0.08	0	0.33	994	FALSE	-0.3614	0.94252	FALSE	-1.5489	0.73232	FALSE	-0.27299	0.94469	FALSE	-2.3049	0.73941	FALSE	-1.9502	0.75943	FALSE	0.38646	0.95013	--
Cluster-927.51709	0	1.33	0	0	0	0	0	0	0	0	0	0	0	0	0	0	0	1.03	0.75	0	0	0.34	0	0	440	FALSE	-2.2012	0.90234	FALSE	-1.8372	0.89124	FALSE	-1.8362	0.88225	FALSE	2.6411	0.89173	FALSE	2.6593	0.85443	FALSE	1.6966	0.89381	--
Cluster-927.21473	10.48	12.68	11.7	5.86	5.06	4.75	1.8	2.8	5.49	2.09	1.92	3.45	12.82	10.34	11.73	7.3	8	6.4	5.31	9.83	5.86	4.56	1.7	2.74	572	FALSE	-0.55907	0.55136	FALSE	-0.87109	0.33447	DOWN	-1.2759	0.030544	FALSE	-0.40874	0.71317	FALSE	-0.14686	0.92259	DOWN	-1.3183	0.035286	--
Cluster-927.24482	1.66	1.66	0.61	0	0.18	0.76	0.34	0.21	0.14	0.09	0.19	0.23	0.55	1.1	1.39	0.28	0.2	0.56	0.05	0	0.05	0.23	0.33	0	1511	FALSE	-1.5663	0.31987	FALSE	-1.6327	0.14671	FALSE	-1.9736	0.051673	FALSE	-1.221	0.34414	DOWN	-4.2761	0.0051075	FALSE	-1.7837	0.17135	blast,frame:2 start:1058 end:1261|blast,frame:1 start:1189 end:1458|blast,frame:-3 start:1509 end:1348
Cluster-927.24483	1.09	1.19	1.59	0.08	0.05	0.03	0.06	0	0.03	0	0.03	0.03	0.1	0.26	0.16	0.21	0.06	0.19	0.03	0.11	0.09	0.03	0	0.03	2451	DOWN	-4.0527	7.4689e-06	DOWN	-4.6965	5.0166e-05	DOWN	-5.2594	4.7359e-05	FALSE	0.17376	0.96596	FALSE	-0.5735	0.89291	FALSE	-2.5521	0.3297	--
Cluster-927.21476	0	0	0	0	0	0	0.82	0	0	0.75	1.49	0	0	0	0	0	0	0.79	0	0	0.83	0	0	0	339	FALSE	NA	NA	FALSE	1.9435	0.89124	FALSE	3.4504	0.62696	FALSE	1.3512	0.92556	FALSE	1.7067	0.89291	FALSE	NA	NA	--
Cluster-927.21477	6.55	7.9	3.14	0.41	0.25	0.53	0.25	0	0.02	0.02	0.03	0	5.82	4.77	6.06	0.14	0.13	0.19	0.19	0.27	0.19	0.12	0	0.05	3647	DOWN	-3.3322	1.057e-13	DOWN	-5.2201	0.0013092	DOWN	-7.4559	2.2695e-14	DOWN	-4.8603	4.2392e-33	DOWN	-4.0685	5.2254e-27	DOWN	-5.8988	3.7661e-24	blast,frame:1 start:1036 end:1866|blast,frame:2 start:2984 end:3433
Cluster-927.21474	10.64	11.04	9.34	5.96	5.65	5.54	4.62	5.03	4.99	3.77	4.46	3.8	12.04	12.49	9.52	4.28	5.42	5.53	5.07	4.64	5.25	3.32	3.56	3.65	1574	FALSE	-0.27666	0.74913	FALSE	-0.21198	0.82255	FALSE	-0.42121	0.28974	FALSE	-0.83655	0.0075411	FALSE	-0.57224	0.098481	FALSE	-0.99629	0.0035677	blast,frame:-1 start:1511 end:555
Cluster-927.24487	31.4	31.67	25.54	10.76	11.62	6.95	6.93	7.66	10.22	5.99	3.13	3.89	36.14	38.33	42.45	10.88	23.16	15.96	11.24	22.47	21.49	6.96	3.45	6.37	567	FALSE	-0.97432	0.056638	FALSE	-0.92814	0.05089	DOWN	-1.8019	1.7968e-05	FALSE	-0.96433	0.011624	FALSE	-0.49687	0.3497	DOWN	-2.137	3.547e-08	blast,frame:3 start:72 end:386|blast,frame:2 start:2 end:406
Cluster-927.12755	0.15	0.05	0.1	0.06	0.06	0.07	0	0	0.02	0	0	0.04	0.09	0.99	0.85	0.15	0.98	0.17	1.27	0.98	0.92	0.62	0	0.1	3306	FALSE	-0.22215	0.9721	FALSE	-2.9077	0.38139	FALSE	-2.0315	0.55241	FALSE	-0.18995	0.96596	FALSE	1.3727	0.10971	FALSE	-0.75026	0.82774	--
Cluster-927.12754	0	0	0	0	0	0	0	0	0	0	0	0	0.4	0	0	0.91	0	0.46	0	0	0	0	2.56	0	395	FALSE	NA	NA	FALSE	NA	NA	FALSE	NA	NA	FALSE	1.9044	0.90591	FALSE	-0.21688	0.98117	FALSE	3.1464	0.59711	--
Cluster-927.12757	0.59	0.4	1.13	0	0.1	0.21	0.32	0	0	0.21	0	0	0.1	0.5	0.1	0	0.11	0.1	0	0	0	0.1	0.21	0	834	FALSE	-2.2846	0.39867	FALSE	-1.9109	0.57201	FALSE	-2.4233	0.3755	FALSE	-1.424	0.89173	FALSE	-2.8809	0.6442	FALSE	-0.52245	0.93592	--
Cluster-927.12756	1.04	0.9	0.16	0.15	0	0.62	0	0	0	0	0	0	0.15	0.3	0	0.16	0.17	1.1	0	0	0.34	0.46	0.46	0	643	FALSE	-0.91664	0.89754	FALSE	-3.6389	0.3319	FALSE	-3.6331	0.28425	FALSE	1.8757	0.73299	FALSE	0.18335	0.98117	FALSE	1.6483	0.78749	blast,frame:-3 start:458 end:240
Cluster-927.12751	2.34	2.4	2.73	9.53	12.02	8.31	16.62	19.31	17.1	17.86	16.79	16.15	4.19	4.17	6.28	10.15	9.31	7.95	17.06	15	11.86	21.51	18.87	26.99	2098	UP	2.5864	8.9423e-13	UP	3.6958	7.1427e-37	UP	3.7075	1.0577e-50	UP	1.2665	0.00010759	UP	2.2096	2.623e-15	UP	2.9271	2.6906e-21	blast,frame:2 start:83 end:529|blast,frame:3 start:1314 end:1694
Cluster-927.12750	0	0.08	0	8.39	4.32	16.1	11.25	3.49	5.02	2.12	2.15	2.93	0	0.08	0.24	4.6	5.52	11.86	5.63	4.43	5.46	5.8	6.59	2.73	979	UP	8.9042	9.1717e-11	UP	8.6954	3.7082e-10	UP	7.3369	1.708e-07	UP	6.3772	2.0499e-12	UP	6.214	1.8818e-12	UP	6.2182	1.1422e-11	--
Cluster-927.12753	2.84	1.94	3.28	0.52	0.49	0.64	0.3	0.32	0.8	0.1	0.17	0.05	2.19	4.95	5.76	1.79	5.5	1.62	4.99	5.06	2.42	2.72	0.42	0.25	2675	DOWN	-1.7347	0.00051781	DOWN	-1.6387	0.0083378	DOWN	-3.7419	4.169e-09	FALSE	-0.16491	0.92556	FALSE	0.59692	0.38155	FALSE	-1.2904	0.15251	blast,frame:-3 start:2625 end:1192
Cluster-927.12752	1.76	1.64	0.44	0.06	0.19	1.48	0.07	0.21	0.63	0.32	0.45	0.5	1.73	1.12	1	0.83	1.08	0.83	0.21	0.46	0.21	0.56	0.38	0.13	1185	FALSE	-0.68074	0.86465	FALSE	-1.1686	0.54787	FALSE	-0.63726	0.74261	FALSE	-0.17884	0.9424	FALSE	-1.5371	0.17975	FALSE	-1.2033	0.35313	--
Cluster-13691.0	1.24	0	0	0	0	0	0	0	0	0	0	0	0.38	0	0	3.01	0	0	0	0	0	0	0	0	402	FALSE	-1.7562	0.92352	FALSE	-1.3888	0.91697	FALSE	-1.3777	0.90812	FALSE	3.2336	0.61421	FALSE	-0.21688	0.98117	FALSE	-0.22694	0.98248	--
Cluster-7791.0	0.24	0.75	0	0.75	0	0.25	0	0	0	0	0.25	0	0	0	0	0	0	0	0	0	0	0	0	0	497	FALSE	0.65522	0.93514	FALSE	-1.8285	0.89124	FALSE	-0.86645	0.93768	FALSE	NA	NA	FALSE	NA	NA	FALSE	NA	NA	--
Cluster-927.12759	0.16	0.24	0.08	0.16	0.24	0.08	0	0.09	0.08	0.33	0	0.25	0.41	0.49	0.08	0.17	0.45	0.25	0.09	0.17	0.46	0	0	0	965	FALSE	0.66074	0.92352	FALSE	-0.55267	0.94784	FALSE	1.225	0.77501	FALSE	0.12896	0.96596	FALSE	0.15659	0.98117	FALSE	-3.7069	0.30877	--
Cluster-927.12758	0.84	2.61	0	0	0	0	0	0	0	0	0	0	0	0	0	0	1.41	0	0	0	0	0	0	0	400	FALSE	-3.1933	0.67116	FALSE	-2.828	0.72605	FALSE	-2.8246	0.69493	FALSE	2.8849	0.87267	FALSE	NA	NA	FALSE	NA	NA	--
Cluster-927.54388	1.97	0.69	0	0	0	0	0.72	0	0	3.31	0	0	0	0	0	0	0	0	0	0	2.21	1.38	0	0	350	FALSE	-2.1779	0.89754	FALSE	-0.85261	0.94784	FALSE	1.3972	0.85356	FALSE	NA	NA	FALSE	3.1975	0.78893	FALSE	2.4415	0.86838	--
Cluster-927.7390	1.74	1.11	0	0	0	0	0	0	0	0	0	0	0.21	0	0.64	0	0	0.23	0	0	0	0.23	0	0	525	FALSE	-3.8816	0.39212	FALSE	-3.5152	0.47723	FALSE	-3.5079	0.44739	FALSE	-1.5215	0.91253	FALSE	-2.1235	0.88686	FALSE	-1.175	0.90396	--
Cluster-5046.0	0	0.18	0	0	0	0.37	0	0.21	0	0.18	0	0.37	0.35	0.18	0	0	0	0	0	0	0	0	0	0.19	582	FALSE	1.3534	0.93459	FALSE	0.98176	0.94784	FALSE	2.4477	0.72388	FALSE	-2.0854	0.91253	FALSE	-1.734	0.89291	FALSE	-0.77748	0.9409	--
Cluster-11223.0	0	0	0.5	0	0	0	0	0	0	1.46	0	0	0	0.44	0	1	0	0	0	0	0	0	0	0.97	383	FALSE	-0.36127	0.97227	FALSE	0.019988	0.99714	FALSE	2.4967	0.78215	FALSE	1.4188	0.92556	FALSE	-0.21688	0.98117	FALSE	1.8466	0.89381	--
Cluster-927.25577	0.98	2.12	0.57	0.4	0.5	0.59	0.21	0.21	0.31	0.33	0.21	0.24	0.93	1.76	2.46	0.43	0.59	0.84	0.38	0.47	0.33	0.84	0.35	0.28	3113	FALSE	-0.7295	0.52981	FALSE	-1.4634	0.084277	FALSE	-1.2871	0.11851	FALSE	-1.1393	0.057095	DOWN	-1.4784	0.010051	FALSE	-1.1236	0.10898	--
Cluster-927.25576	17.59	20.72	18.28	8.59	11.73	7.7	1.71	3.38	5.05	1.17	0.74	1.51	24.15	25.81	20.68	8.75	10.47	8.45	3.93	5.57	4.62	1.78	1.52	1.45	2245	FALSE	-0.42258	0.52373	DOWN	-1.6068	0.0003866	DOWN	-3.1053	5.9981e-22	DOWN	-1.0053	6.6423e-05	DOWN	-1.7036	1.24e-12	DOWN	-3.1998	4.9392e-34	blast,frame:1 start:1336 end:1965|blast,frame:3 start:975 end:1271
Cluster-927.25575	6.34	4.42	7.46	6.04	8.54	12.76	27.94	16.47	18.26	77.27	53.43	68.23	5.06	5.22	7.42	6.54	8.84	9.22	14.54	10.62	16.87	43.62	30.77	59.25	1916	UP	1.1093	0.012993	UP	2.6282	4.5337e-14	UP	4.3852	1.504e-48	FALSE	0.80186	0.01245	UP	1.8703	1.4642e-10	UP	3.6529	2.7865e-27	blast,frame:-1 start:1526 end:1011
Cluster-927.25574	45.66	18.81	31.14	25.67	26.35	23.8	39.43	13.57	19.09	20.25	9.57	8.17	41.53	39.94	37.71	16.95	11.85	7.26	18.83	22.37	21.58	12.33	7.96	22.96	319	FALSE	0.3436	0.89071	FALSE	0.55574	0.70958	FALSE	-0.29767	0.88225	DOWN	-1.6283	0.018995	FALSE	-0.44498	0.66248	FALSE	-0.86061	0.36524	blast,frame:-3 start:284 end:3
Cluster-927.25573	2.08	1.66	0.6	4.17	1.75	6.3	4.06	2.05	1.79	2.98	3.18	2.96	1.49	1.92	3.97	3.86	2.38	3.92	2.76	1.56	2.13	5.01	5.21	2.5	1340	UP	2.0361	0.0015751	UP	1.7379	0.01056	UP	2.0345	0.00010799	FALSE	0.80808	0.29348	FALSE	0.43621	0.74322	UP	1.4543	0.0059756	--
Cluster-927.25572	3.12	0.29	0.3	0	0	0.29	0	0	0	0	0	0	0.54	0	0	0	0	0.6	0	0	0	0	0	0	465	FALSE	-2.9312	0.50841	FALSE	-3.5203	0.41771	FALSE	-3.5109	0.37629	FALSE	0.13686	0.98491	FALSE	-1.1965	0.9381	FALSE	-1.2052	0.93592	--
Cluster-927.25571	1.6	3.6	3.33	0.36	2.35	1.1	0	0	0.53	0	0	0	9.43	6.84	5.14	0.56	0.79	0.56	0.62	0	0	0	0	0	583	FALSE	-0.555	0.89071	FALSE	-3.0367	0.095051	DOWN	-5.442	0.0025214	DOWN	-3.2306	7.9005e-05	DOWN	-4.6009	0.00010962	DOWN	-7.0669	1.5394e-06	blast,frame:-2 start:519 end:226
Cluster-927.25570	10.63	9.26	14.2	37.89	49.88	56.4	103.13	81.75	96.04	61.96	57.07	72.19	18.97	9.46	18.22	38.68	33.56	35.26	61.97	47.01	56.13	57.57	57.48	85.35	814	UP	2.636	8.7563e-15	UP	3.9075	7.0202e-39	UP	3.4249	1.0032e-33	UP	1.5074	2.3515e-05	UP	2.4089	2.3588e-13	UP	2.8005	7.4871e-14	--
Cluster-927.5110	0	0	0	7.7	0.85	0	2.74	17.09	3.47	28.92	6.8	53.24	0	0	0	0.87	0	0	0.96	0	0.94	0	1.23	2.12	401	FALSE	5.8397	0.43431	UP	7.5749	7.1488e-06	UP	9.5128	5.556e-11	FALSE	2.3831	0.91245	FALSE	3.6361	0.57259	FALSE	4.7153	0.17054	blast,frame:-1 start:401 end:159
Cluster-927.5111	0	0	0	0.12	0	0.18	0.26	0	0.06	0	0.44	0.19	0	0.18	0.12	0	0	0.12	0.41	0.06	0.2	0.06	0.63	0.39	1204	FALSE	3.7129	0.57355	FALSE	4.0811	0.4425	FALSE	5.1642	0.091065	FALSE	-1.0391	0.92556	FALSE	1.8088	0.5711	FALSE	2.5693	0.21506	--
Cluster-927.5112	1.21	0.83	0	0	0	0	0	0	0	0	0.41	0	0	0	0.38	0.42	0	0	0	0	0	0	0	0	406	FALSE	-2.5046	0.85534	FALSE	-2.1379	0.87709	FALSE	-1.1729	0.90279	FALSE	0.38946	0.96596	FALSE	-0.21688	0.98117	FALSE	-0.22694	0.98248	--
Cluster-927.5113	0.52	0.47	0	0.19	0.14	0.05	0.26	0	0.1	0.1	0	0.05	0	0.15	0.15	0.1	0.05	0.1	0.38	0	0.32	0.24	0	0	1444	FALSE	-0.68459	0.92352	FALSE	-0.61626	0.91697	FALSE	-1.7599	0.63822	FALSE	0.15779	0.96924	FALSE	1.9299	0.54506	FALSE	0.36732	0.96485	--
Cluster-927.5114	0	1.84	0.46	0.91	0	0	0	0	0.41	0	0	0	0.81	1.22	1.25	0	0.99	0	0.51	0	0	0	0	0	393	FALSE	-0.66825	0.95061	FALSE	-1.2292	0.91643	FALSE	-2.1896	0.85248	FALSE	-1.5667	0.86324	FALSE	-2.142	0.69071	FALSE	-3.1136	0.53621	--
Cluster-927.9649	0.48	0	0	0	0	0	1.06	0	0	0	0	0	0	0.44	0.45	2.01	0	0	0	0	0	0	0	0	382	FALSE	-0.36127	0.97227	FALSE	1.7985	0.89124	FALSE	0.024574	0.99807	FALSE	1.555	0.91253	FALSE	-1.0716	0.9381	FALSE	-1.0824	0.93592	--
Cluster-927.5116	0.07	0	0.07	0.21	0.1	0.22	2.31	2.05	2.2	76.51	49.91	66.6	0	2.02	0.14	0.5	0.57	0.28	1.64	3.58	6.72	24.72	34.68	48.5	1912	FALSE	2.4746	0.2858	UP	6.4429	7.2698e-13	UP	11.404	6.1398e-47	FALSE	-0.24361	0.96596	FALSE	3.1497	0.23948	UP	6.4576	0.00090641	blast,frame:-2 start:1911 end:403
Cluster-927.5117	0	0.06	0	0	0	0.07	0.2	0.93	0.57	0.19	0.84	0.51	0	0	0	0.19	0	0.06	0.07	0	0.14	0.38	0.52	1.14	1178	FALSE	0.60051	0.97227	UP	5.5691	0.003193	UP	5.465	0.0028176	FALSE	3.3103	0.72956	FALSE	3.2131	0.7146	UP	6.6309	0.00014205	--
Cluster-927.9644	0.94	0	0	0	0.48	0	0	0	0.23	0	0.98	0.25	0	0.23	0	0	0.79	0	0	0.48	0	0	0	0.25	505	FALSE	-0.22439	0.97882	FALSE	-0.84185	0.94784	FALSE	1.3827	0.85376	FALSE	1.9214	0.91253	FALSE	1.5768	0.89291	FALSE	0.73483	0.95747	--
Cluster-927.9645	2.57	1.16	2.65	1.04	0.59	1.08	0.63	0.55	0.46	0.87	0.17	0.41	1.38	1.05	1.35	0.38	0.77	0.65	0.21	0.71	0.5	0.04	0.12	0.24	1802	FALSE	-0.69177	0.52842	FALSE	-1.1071	0.17474	FALSE	-1.1671	0.21025	FALSE	-0.76424	0.48427	FALSE	-0.80906	0.46065	DOWN	-2.5558	0.0062169	blast,frame:3 start:114 end:575|blast,frame:1 start:1 end:267
Cluster-927.9646	0.6	0.61	0.21	0.41	0	0	0.22	0	0	0	0	0	0.2	0	0.2	0	0	0	0	0	0	0	0	0	548	FALSE	-1.1363	0.91746	FALSE	-1.6925	0.82779	FALSE	-2.648	0.65149	FALSE	-1.5051	0.92556	FALSE	-1.1477	0.9381	FALSE	-1.1598	0.93592	--
Cluster-927.9647	0.44	0	0.46	0.15	0.45	0	0	0	0.15	0	0	0.77	0	0	0.45	0.62	0.33	0.16	0	0.77	0	0.46	0.31	0	647	FALSE	0.063288	0.98844	FALSE	-1.5206	0.89124	FALSE	0.65964	0.93501	FALSE	1.6841	0.82663	FALSE	1.4292	0.89291	FALSE	1.3665	0.87932	--
Cluster-927.9640	0.16	0.48	0.2	0.12	0.23	0.28	0.07	0.02	0.25	0.32	0.17	0.15	0.27	0.23	0.28	0.24	0.09	0.4	0.28	0.07	0.15	0.16	0.24	0.18	3729	FALSE	0.10983	0.97227	FALSE	-0.44169	0.89124	FALSE	0.54836	0.78029	FALSE	0.21415	0.93581	FALSE	-0.037486	0.98195	FALSE	0.26227	0.89785	--
Cluster-927.9641	3.68	3.51	1.97	1.65	3.66	4.48	2.26	2.1	1.75	2.85	1	1.96	6	5.17	6.36	3.46	4.85	3.57	2.84	4.9	3.45	4.57	1.88	4.41	859	FALSE	0.66643	0.56866	FALSE	0.29751	0.88973	FALSE	0.30467	0.88225	FALSE	-0.25327	0.89671	FALSE	-0.044832	0.98117	FALSE	0.00027594	0.99972	blast,frame:2 start:2 end:637
Cluster-927.9642	1.84	1.26	0.64	0.31	0	0.92	0	0	0	0.63	0.32	0	0	0	1.19	0	0	1.94	0	0	0.35	0	1.23	0	450	FALSE	-1.0225	0.89071	FALSE	-3.4318	0.39415	FALSE	-0.96926	0.85356	FALSE	0.79326	0.93789	FALSE	-1.1353	0.93771	FALSE	0.67788	0.94233	--
Cluster-927.9643	0.5	0.3	0.1	0.2	0.05	0.16	0.22	0.17	0.16	0.26	0.42	0.05	0.15	0.2	0.05	0.05	0.06	0.1	0.34	0.05	0	0.31	0.21	0	1388	FALSE	-0.5379	0.92352	FALSE	0.16437	0.97744	FALSE	0.67567	0.85235	FALSE	-0.63726	0.92556	FALSE	0.59054	0.91593	FALSE	0.95337	0.86334	--
Cluster-7177.1	0.6	0	0	0	0	0	0	1.06	0	0	0	0	0.29	0	0	0.31	1.01	0.64	0	0.9	0	0	0	0	453	FALSE	-1.1751	0.93514	FALSE	1.7778	0.88081	FALSE	-0.7963	0.94469	FALSE	2.8616	0.59316	FALSE	2.1603	0.85694	FALSE	-0.22694	0.98248	blast,frame:1 start:1 end:453
Cluster-14685.0	0	0	0	0	0	0	0	0	2.74	0	0	0	0	0	0	0	0	0	0	0	0	0	0	0	332	FALSE	NA	NA	FALSE	3.7674	0.65164	FALSE	NA	NA	FALSE	NA	NA	FALSE	NA	NA	FALSE	NA	NA	--
Cluster-14685.1	0.81	0	0	0	0	0	0	0	1.37	0	0	0	0	0	0	0	1.81	0	0	0	0	0.86	2.26	0	332	FALSE	-0.36127	0.97227	FALSE	1.8108	0.89124	FALSE	0.024574	0.99807	FALSE	2.2979	0.91253	FALSE	NA	NA	FALSE	3.5028	0.61978	--
Cluster-4996.0	0	0	0	0	0	0	0	0	0	0	0	0	0	0.6	1.23	0	0	0	0	0	0	0	0	0	346	FALSE	NA	NA	FALSE	NA	NA	FALSE	NA	NA	FALSE	-2.0233	0.91253	FALSE	-1.6638	0.89291	FALSE	-1.6763	0.89381	--
Cluster-7177.0	0	0	0	0	0	0.19	0.2	0	0	0	0.19	0	0.54	0	0	0.19	0.2	0.19	0	0.56	0	0.19	0	0	574	FALSE	1.5623	0.92352	FALSE	1.9435	0.89124	FALSE	1.9481	0.88225	FALSE	0.32254	0.96596	FALSE	0.59896	0.95819	FALSE	-0.83019	0.94921	--
Cluster-12953.0	0.58	1.18	0.3	0	0	0	0	0	0.56	0	0	0.3	0	0.55	0	0	0	1.22	0	0	0	0	0	0	461	FALSE	-3.031	0.64903	FALSE	-0.85186	0.91697	FALSE	-1.6936	0.79601	FALSE	1.2691	0.92556	FALSE	-1.0452	0.9381	FALSE	-1.0511	0.93592	--
Cluster-19401.0	0.31	0.1	0	0.21	0.32	0	0	0	0	0	0.11	0.11	0.52	0.21	0.84	0.11	0.12	0.22	0	0.22	0	0	0	0	807	FALSE	1.0606	0.92116	FALSE	-1.811	0.89124	FALSE	0.034493	0.99807	FALSE	-1.5601	0.69384	FALSE	-2.2112	0.54682	FALSE	-4.0439	0.17977	--
Cluster-927.57503	0.33	0.33	0	0	0	0.33	0.36	0	0	0	0	0	0	0.62	0.63	0	0	1.38	0	0	0	0	0	0	439	FALSE	-0.23122	0.98061	FALSE	0.13614	0.99714	FALSE	-0.81759	0.94469	FALSE	0.25265	0.96596	FALSE	-2.0691	0.8895	FALSE	-2.0799	0.88479	--
Cluster-927.54380	1.38	0.16	0	0	0	0	0	0	0	0	0	0	0.15	0.15	0.93	0	0.34	0	0	0.16	0.52	0	0.32	0	632	FALSE	-3.4937	0.57549	FALSE	-3.1264	0.64465	FALSE	-3.1161	0.61658	FALSE	-1.5693	0.87733	FALSE	-0.25392	0.98109	FALSE	-1.3082	0.87294	--
Cluster-927.57501	0	2.64	0	0.84	0	0	0	0	0	0	0	0	0	0	0	0	0	0	0	0	0	0	0	0	331	FALSE	-0.8271	0.95983	FALSE	-1.4231	0.91697	FALSE	-1.422	0.90812	FALSE	NA	NA	FALSE	NA	NA	FALSE	NA	NA	--
Cluster-927.57500	1.96	2.5	0.74	0.09	0	0.09	0.19	0	0.18	0.19	0	0.09	4.76	6.41	4.09	0.56	0.6	0.65	0	0.47	0.3	0.18	0.47	0.19	895	DOWN	-4.2367	0.011251	FALSE	-2.8841	0.058354	DOWN	-3.2557	0.02953	DOWN	-2.7632	1.1233e-05	DOWN	-3.6655	6.3029e-06	DOWN	-3.5026	5.2919e-06	blast,frame:1 start:1 end:522
Cluster-927.57507	0.76	0.77	0	0	0	0	0.1	0	0	0.2	0	0	0.1	0.48	0.1	0	0.21	0.1	0.33	0	0	0	0.1	0	852	FALSE	-4.1847	0.27475	FALSE	-2.858	0.50685	FALSE	-1.9353	0.69493	FALSE	-0.81419	0.92556	FALSE	-0.39415	0.95819	FALSE	-1.9281	0.78783	--
Cluster-927.57506	1.28	1.3	0.53	0	0.26	0	0	0	0	0	0	0	0	0.49	0.5	0	0.57	0	0	0.26	0	1.06	0	0	487	FALSE	-2.8485	0.47604	FALSE	-3.4346	0.39185	FALSE	-3.4297	0.33281	FALSE	-0.52817	0.96596	FALSE	-1.11	0.9095	FALSE	0.63005	0.93806	--
Cluster-927.26888	31.49	27.16	29.28	12.7	18.76	10.99	5.15	6.04	11.95	5.63	5.44	6.67	46.84	52.56	32	14.78	22.74	24.94	10.56	16.27	13.72	5.48	5.67	7.63	928	FALSE	-0.44717	0.55099	DOWN	-1.047	0.031661	DOWN	-1.366	1.4525e-06	FALSE	-0.78039	0.017354	DOWN	-1.0932	0.00082454	DOWN	-2.1023	1.1054e-09	blast,frame:-2 start:927 end:529
Cluster-927.26889	27.83	42.78	35.89	45.65	25.32	75.49	54.47	34.59	25.54	16.89	11.52	19.49	32.3	34.52	50.67	62.11	36.05	54.69	39.28	27.92	43.98	45.3	40.35	17.56	531	FALSE	1.0051	0.052062	FALSE	0.98219	0.031819	FALSE	-0.2003	0.85632	FALSE	0.66297	0.15131	FALSE	0.49562	0.27711	FALSE	0.42215	0.52355	--
Cluster-927.26886	9.52	9.85	10.25	4.07	2.47	5.04	4.14	3.34	2.58	4.42	4.02	5.63	3.49	5.15	3.46	0.61	1.55	1.92	0.68	1.8	1.92	3.24	3.54	1.36	1029	FALSE	-0.81197	0.12473	FALSE	-0.69432	0.20241	FALSE	-0.13346	0.89049	FALSE	-1.2785	0.057104	FALSE	-0.8447	0.29237	FALSE	0.084191	0.95747	--
Cluster-927.26887	28.6	64.83	41.3	393.47	384.05	363.53	347.06	363.99	409.66	475.3	380.33	266.74	91.08	114.4	255.04	278.39	252.71	373.61	389.19	434.39	382.75	274.87	234.85	465.58	390	UP	3.72	1.8234e-26	UP	4.0121	3.352e-29	UP	4.0548	2.3675e-26	UP	1.1518	0.0041328	UP	1.942	2.3876e-07	UP	1.7663	0.00017205	blast,frame:1 start:1 end:360
Cluster-927.26884	14.87	14.86	13.25	5.97	4.41	8.33	6.08	5.07	5.46	4.81	5.36	4.82	13.24	15.03	16.62	6.01	6.93	7.88	5.99	5.43	5.07	7.05	6.21	4.31	2968	FALSE	-0.66345	0.074145	FALSE	-0.50939	0.1357	FALSE	-0.5775	0.023771	FALSE	-0.77018	0.00064524	FALSE	-0.81725	0.00035456	FALSE	-0.67092	0.015523	blast,frame:-1 start:2341 end:338
Cluster-927.26885	10.95	7.56	5.3	0.2	0.17	0.18	0.36	0.19	0.17	0.46	0.49	0.85	0.03	0.96	0.17	0.17	0.06	0.06	0.16	0.03	0.09	0.31	0.14	0.12	2302	DOWN	-4.8809	2.364e-21	DOWN	-4.1779	2.7548e-16	DOWN	-2.7763	8.7389e-11	FALSE	-1.5349	0.57099	FALSE	-1.3597	0.6235	FALSE	-0.28713	0.93592	blast,frame:-2 start:2301 end:283
Cluster-927.26882	19.6	26.63	11.02	19.58	20.98	19.19	10.69	10.63	18.87	16.89	10.61	10.17	15.91	16.09	9.24	9.32	14.18	20.27	11.81	4.46	17.25	21.3	22.91	6.15	1064	FALSE	0.66502	0.22651	FALSE	0.37556	0.70613	FALSE	0.36108	0.67488	FALSE	0.3661	0.64221	FALSE	0.30599	0.8477	FALSE	0.91018	0.099367	--
Cluster-927.54382	1.56	0.54	1.08	0	0	1	0	0	0.93	0	0	0	3.28	0	2.4	0	0.58	0	1.79	0.48	0	0.54	2	0	374	FALSE	-1.0902	0.92352	FALSE	-0.65124	0.94784	FALSE	-2.4515	0.72338	FALSE	-3.1375	0.49304	FALSE	-0.86205	0.89291	FALSE	-0.6455	0.91422	--
Cluster-927.26880	4.24	3.21	0.59	2.33	4.07	5.92	2.3	3.74	2.36	12.75	7.72	11.44	4.48	3.97	7.79	1.92	3.1	4.25	0.87	1.47	1.4	5.65	3.29	4.18	1449	FALSE	1.1969	0.16575	FALSE	0.97577	0.32167	UP	2.9655	2.731e-07	FALSE	-0.51178	0.53374	DOWN	-1.5021	0.002871	FALSE	0.38168	0.66933	blast,frame:-3 start:865 end:107|blast,frame:-2 start:1301 end:891
Cluster-927.26881	9.83	19.53	14.6	57.81	49.02	77.29	68.78	56.79	50.19	50.27	52	60.95	16.46	14.56	19.32	49.26	33.86	55.88	43.49	33.17	68.9	59.13	66.06	56.4	440	UP	2.666	1.3902e-11	UP	2.9145	2.7176e-14	UP	2.8601	7.3618e-16	UP	1.6847	4.7286e-06	UP	2.0701	3.3261e-08	UP	2.4809	2.9493e-15	--
Cluster-927.50602	2.32	0	1.38	0	0	0	0	0	0	0	0	0	0	0	0	0	0	0	0	0	0	0	0	0	436	FALSE	-3.7173	0.46043	FALSE	-3.3321	0.54978	FALSE	-3.3246	0.51575	FALSE	NA	NA	FALSE	NA	NA	FALSE	NA	NA	--
Cluster-1276.0	0	0	0	0	0	0	0	0	0	0	0	0	0	0	0	0	0	0	0	0	0	0	0	0	311	FALSE	NA	NA	FALSE	NA	NA	FALSE	NA	NA	FALSE	NA	NA	FALSE	NA	NA	FALSE	NA	NA	--
Cluster-9822.0	2.37	0	0	0	0	0	0	0	0	0	0	0	0	0	2.16	0	0	0.63	0	0	0	0	0	0	360	FALSE	-2.1691	0.90234	FALSE	-1.8021	0.89124	FALSE	-1.7908	0.88225	FALSE	-1.4988	0.92556	FALSE	-2.0965	0.89291	FALSE	-2.1125	0.89008	--
Cluster-927.14221	0	1.22	0	0	0	0	0	0	0	0	1.17	0	0	0	0.53	0	0	0	0	0	0	0	0.55	0	362	FALSE	-1.2051	0.93514	FALSE	-0.83988	0.94784	FALSE	1.0337	0.93397	FALSE	-0.57231	0.96596	FALSE	-0.21688	0.98117	FALSE	0.73483	0.95747	--
Cluster-927.50604	0.46	2.13	3.63	0	0.24	0.47	0	0	0	0.48	0	0	0.45	0.68	0.68	0.24	0.52	0.73	0	0	0	0.24	0	0	509	FALSE	-2.6104	0.28467	FALSE	-4.6246	0.066121	FALSE	-2.7487	0.28598	FALSE	-0.057178	0.98491	FALSE	-3.1034	0.52823	FALSE	-2.1521	0.70065	--
Cluster-927.25685	3.39	2.36	1.55	1.23	0.96	2.1	1.22	0.68	0.77	1.76	2.24	1.41	1.65	2.26	1.51	1.04	0.63	1.61	0.96	0.78	0.76	1.64	1.11	0.68	3526	FALSE	-0.22665	0.89754	FALSE	-0.58577	0.43232	FALSE	0.52657	0.3847	FALSE	-0.39786	0.70838	FALSE	-0.48616	0.4188	FALSE	0.0093471	0.99031	blast,frame:-2 start:3225 end:2653|blast,frame:-1 start:2629 end:2354
Cluster-927.25684	8.95	9.41	8.81	10.96	9.13	12.96	18.25	10.72	10.32	9.08	12	11.05	8.71	9.72	6.62	7.14	8.68	11.86	11.24	6.89	11.06	12.51	12.26	6.96	1028	FALSE	0.8418	0.028411	UP	1.3913	0.00022509	UP	1.185	6.2445e-05	FALSE	0.44234	0.43517	FALSE	0.82532	0.044352	FALSE	0.99899	0.0068531	--
Cluster-927.25687	16.63	13.04	18.05	11.17	10.04	7.35	7.26	8.69	7.65	6.24	4.58	5.63	11.11	10.07	9.77	8.08	8.98	10.18	5.74	8.39	11.14	3.1	3.21	2.55	2069	FALSE	-0.15489	0.92352	FALSE	-0.15039	0.89124	FALSE	-0.59806	0.10287	FALSE	0.14421	0.89173	FALSE	0.31866	0.60408	DOWN	-1.1219	0.00013145	blast,frame:1 start:133 end:1272
Cluster-927.25686	8.71	5.37	4.47	3.47	2.11	3.76	2.79	1.36	1.26	3.14	2.46	3.05	5.59	7.07	5.53	2.85	1.82	3.92	1.85	0.9	1.49	2.68	2.81	2.11	1800	FALSE	-0.4256	0.63896	FALSE	-0.91531	0.13379	FALSE	-0.14505	0.89927	FALSE	-0.75207	0.099894	DOWN	-1.4785	0.0002181	FALSE	-0.56952	0.18017	blast,frame:-3 start:757 end:2
Cluster-927.25681	19.75	18.1	20.68	4.85	6.48	6.67	3.24	3.21	4.06	3.66	2.76	2.18	22.25	21.63	21.37	7.08	7.25	6.96	3.38	3.93	6.12	4.19	4.53	3.03	2167	DOWN	-1.1424	0.00045342	DOWN	-1.6156	8.7691e-08	DOWN	-1.8217	3.8189e-09	DOWN	-1.2721	3.1157e-08	DOWN	-1.6651	4.7571e-09	DOWN	-1.7925	2.4739e-13	blast,frame:3 start:3 end:1349
Cluster-927.50607	0.23	0.39	0.37	0.23	0.03	0.31	0.1	0	0.14	0.13	0.24	0.07	0.46	0.3	0.17	0.03	0.29	0.17	0.19	0.07	0.04	0.13	0.17	0.11	1992	FALSE	-0.27314	0.93646	FALSE	-1.1811	0.67303	FALSE	-0.2217	0.94469	FALSE	-0.64702	0.90243	FALSE	-1.0661	0.69397	FALSE	-0.5193	0.89008	blast,frame:2 start:1430 end:1624
Cluster-927.25683	18.37	21.23	14.06	11.65	10.95	8.66	10.65	9.61	6.78	7.67	9.95	9.77	20.27	17.28	16.12	6.53	9.82	9.89	10.84	5.61	6.89	11.07	6.76	6.14	554	FALSE	-0.16376	0.92352	FALSE	-0.094466	0.94784	FALSE	-0.0054666	0.99807	FALSE	-0.78669	0.12334	FALSE	-0.63453	0.30876	FALSE	-0.52553	0.43061	blast,frame:-3 start:483 end:1
Cluster-927.25682	8.71	6.58	10.9	3.68	3.16	4.72	3.13	2.52	2.16	2.11	2.33	2.57	5.32	4.68	4.1	3.77	2.98	5.04	2.47	2.25	3.61	3.05	2.58	1.67	4359	FALSE	-0.6487	0.16137	FALSE	-0.89552	0.027206	FALSE	-0.97222	0.004278	FALSE	0.07237	0.94551	FALSE	-0.14126	0.89291	FALSE	-0.27612	0.67059	blast,frame:3 start:75 end:4124
Cluster-10709.0	0.36	1.11	0	0	0	0	0	0.42	0	0	0	0	0.34	0	1.72	0	0	0.76	0	0	0	0	0	0	423	FALSE	-2.1939	0.89754	FALSE	-0.86957	0.94784	FALSE	-1.8251	0.88225	FALSE	-1.3529	0.91253	FALSE	-2.6996	0.78268	FALSE	-2.7143	0.77242	--
Cluster-927.14546	0.28	0.23	0.1	0.14	0.19	0.54	0	0	0	0	0.15	0.1	0.19	0.05	0.05	0.29	0	0.34	0	0	0.21	0.19	0	0	1474	FALSE	1.0494	0.73357	FALSE	-3.5465	0.34705	FALSE	-0.37032	0.94469	FALSE	1.4422	0.77052	FALSE	0.12745	0.98117	FALSE	-0.024535	0.99519	--
Cluster-927.54387	0	0	0.84	0	0	0	0	0	0	0	0	0	0	0	0	1.26	0	0	0	0	0	0	0	0	405	FALSE	-1.3937	0.93459	FALSE	-0.98224	0.94784	FALSE	-0.98064	0.94469	FALSE	2.9739	0.86324	FALSE	NA	NA	FALSE	NA	NA	--
Cluster-927.25689	0	0	2.2	0	0	0	0	0	0	0	0	0	0	0	2.72	0	0	0	0	0	0	0	0	0	313	FALSE	-1.3937	0.93459	FALSE	-0.98224	0.94784	FALSE	-0.98064	0.94469	FALSE	-2.0455	0.91253	FALSE	-1.6819	0.89291	FALSE	-1.6978	0.89381	--
Cluster-5034.0	0	0.88	0	0	0	0	0	0	0	0	0	0.89	1.57	0.79	0	0	0	0	0	0	0	0	0	0	398	FALSE	-1.2051	0.93514	FALSE	-0.83988	0.94784	FALSE	0.97291	0.94382	FALSE	-3.0858	0.7421	FALSE	-2.7346	0.7669	FALSE	-2.7423	0.75784	--
Cluster-10717.0	0.26	0.39	0.27	0.13	0	0.67	0.56	0.9	0	0	0	0	0.51	0	0	0.13	0	0.4	0.15	0.67	0	0	0.13	0.41	704	FALSE	0.28488	0.97227	FALSE	1.5564	0.64437	FALSE	-2.6759	0.635	FALSE	0.2188	0.96922	FALSE	1.2079	0.89291	FALSE	0.80361	0.9294	--
Cluster-18697.0	0.31	1.12	0.79	0.23	0.41	0	0.05	0	0.05	0.42	0.47	0.09	0.23	0.09	0.65	0.14	0.25	0.19	0.21	0.24	0.76	0.5	0.09	0.2	1514	FALSE	-1.1484	0.66429	DOWN	-3.6713	0.045461	FALSE	-0.23365	0.94469	FALSE	-0.42761	0.92556	FALSE	0.93589	0.71557	FALSE	0.37971	0.92386	blast,frame:3 start:3 end:1328
Cluster-12594.0	0.69	0.4	0.21	0	0	0	0	0	0	0	0	0	0	0.2	0.4	0	0.22	0	0	0	0	0	0.1	0	836	FALSE	-3.9184	0.26653	FALSE	-3.5439	0.35071	FALSE	-3.5378	0.29563	FALSE	-1.1249	0.92556	FALSE	-2.6631	0.78376	FALSE	-1.7152	0.86482	--
Cluster-9284.0	0.36	0	0.38	0	0	0	0	0	0	0	0.57	0.19	0.53	1.07	0	0	0	0	0	0	0	0	0	0	578	FALSE	-2.2894	0.89071	FALSE	-1.8983	0.89124	FALSE	0.97123	0.88225	FALSE	-3.6172	0.5417	FALSE	-3.2659	0.58944	FALSE	-3.2726	0.57508	--
Cluster-927.14220	0.03	0.35	0.07	1.74	0.8	1.27	0.62	0.16	0.47	0.18	0.47	0.67	0.07	0.03	0.14	0.89	0.79	2.63	0.31	0.15	0.5	0.59	1.15	0.19	1908	UP	3.6705	2.2106e-05	FALSE	2.3349	0.094033	UP	2.4927	0.046259	UP	4.4128	1.0383e-06	FALSE	2.59	0.065281	UP	3.6132	0.0011086	blast,frame:-3 start:436 end:200|blast,frame:-2 start:134 end:3
Cluster-927.26945	5	4.38	5.82	6.85	5.24	6.14	5.04	4.4	4.9	4.87	4.79	5.53	4.59	5.66	7.57	8.18	6.41	8.4	5.14	5.5	4.96	5.91	7.05	6.1	2788	FALSE	0.81959	0.039421	FALSE	0.7715	0.035761	FALSE	0.93304	0.0016126	FALSE	0.72248	0.033224	FALSE	0.4379	0.25812	FALSE	0.80437	0.014085	blast,frame:1 start:1132 end:2409
Cluster-4428.0	0	0	0	1.12	0	0	0	0	0.68	0	0	0	0.34	0.34	0.35	0.38	0.81	0	0.42	0	0.41	0	0.36	0	421	FALSE	3.093	0.83492	FALSE	2.7712	0.82779	FALSE	NA	NA	FALSE	0.45587	0.96596	FALSE	0.18334	0.98117	FALSE	-0.74724	0.93806	--
Cluster-9876.0	0	0	0	0	0	0	0.89	0	0	1.63	0	0	0	0	0	0	0	0	0	0	0	0	0	2.34	332	FALSE	NA	NA	FALSE	1.9435	0.89124	FALSE	2.8738	0.79726	FALSE	NA	NA	FALSE	NA	NA	FALSE	3.4081	0.72055	--
Cluster-927.43068	8.79	8.18	8.52	25.39	23.44	30.53	31.89	34.03	32.19	38.43	44.02	41.89	9.16	9	11.62	16.99	15.21	18.56	24.67	21.89	24.35	33.27	33	39.82	2215	UP	2.193	4.4471e-18	UP	2.8115	9.3322e-30	UP	3.2262	6.6325e-59	UP	1.1111	5.2199e-06	UP	1.8732	1.2701e-18	UP	2.5491	2.5312e-22	blast,frame:-2 start:945 end:19|blast,frame:-3 start:2060 end:1617
Cluster-927.1918	0	0	0	0	0	0	0.18	0	0	0	0	0	0.34	4.52	2.49	1.05	26.78	0	12.81	36.31	21.55	2.85	0	0.37	933	FALSE	NA	NA	FALSE	2.7586	0.82779	FALSE	NA	NA	FALSE	2.2921	0.707	UP	3.9176	0.00017676	FALSE	-0.54571	0.89381	blast,frame:3 start:78 end:782
Cluster-927.1919	0	0	0	0	0	0.19	0	0	0.18	0	0.39	0	0	0.18	0	0.19	0.21	0	0.85	0.38	0.21	0	0	0	571	FALSE	1.5623	0.92352	FALSE	1.9435	0.89124	FALSE	2.8613	0.79726	FALSE	1.3737	0.92556	FALSE	3.4628	0.30091	FALSE	-0.22694	0.98248	--
Cluster-927.60636	2.45	0.84	0	0	0	0	0	0	0	0	0	0	0	0	0	0	0	0	0	0	0	0.43	0	0	404	FALSE	-3.1772	0.67587	FALSE	-2.8103	0.73125	FALSE	-2.8017	0.70281	FALSE	NA	NA	FALSE	NA	NA	FALSE	1.6966	0.89381	--
Cluster-927.1915	0	0.31	0	0.31	0.16	0.16	0	0.89	0	0.16	0	0.16	0	0	0.15	0.16	0	0.48	0	0.32	0.17	0	0	0	634	FALSE	1.6536	0.87153	FALSE	2.4877	0.72508	FALSE	1.0078	0.91257	FALSE	2.1884	0.86212	FALSE	2.1878	0.81712	FALSE	-0.22694	0.98248	--
Cluster-927.1916	0	0	0	0.68	0.45	0.12	0	0	0	0	0.12	0	0	0	0	0.81	0.98	0.23	0.38	0	0.38	0	0	0	776	FALSE	4.9682	0.077325	FALSE	NA	NA	FALSE	1.9481	0.88225	UP	5.3964	0.021068	FALSE	4.2214	0.3444	FALSE	NA	NA	--
Cluster-927.1917	0.66	0.22	0	0	0	0	0	0	0	0	0	0	0.99	2.31	1.22	0	0	0	0	0.23	0	0.11	0	0	779	FALSE	-3.1772	0.67587	FALSE	-2.8103	0.73125	FALSE	-2.8017	0.70281	DOWN	-5.8048	0.0017579	FALSE	-3.6159	0.050478	DOWN	-4.4976	0.018032	blast,frame:1 start:1 end:579
Cluster-927.1910	0	1.05	0	0.21	0	0.43	0	0	0	0	0	0.22	0.61	0.41	0	0.43	0	0.22	0	0	0	0.43	0.42	0	538	FALSE	-0.15653	0.98061	FALSE	-2.1586	0.89124	FALSE	-1.1968	0.90812	FALSE	-0.33832	0.96596	FALSE	-2.4609	0.83125	FALSE	0.29736	0.9762	--
Cluster-927.1911	0	0.62	0.61	0	0	0	0	0	0	0	0.6	0	0	0	0.54	0	0	0	0	0	0.67	0	0	0	360	FALSE	-1.3016	0.93514	FALSE	-0.91235	0.94784	FALSE	0.053784	0.99807	FALSE	-0.57231	0.96596	FALSE	0.7449	0.95819	FALSE	-0.22694	0.98248	--
Cluster-927.1912	0.33	0.16	0.17	0.06	0.06	0.12	0.12	0	0.17	0.11	0.11	0.06	0.22	0.44	0.28	0.06	0.12	0.06	0.5	0	0.12	0.22	0.06	0	1295	FALSE	-0.99144	0.8842	FALSE	-0.32334	0.94784	FALSE	-0.25494	0.94832	FALSE	-1.6738	0.60973	FALSE	0.036124	0.9889	FALSE	-1.1136	0.79948	blast,frame:1 start:19 end:1200
Cluster-927.1913	0	0	0.25	3.3	1.93	4.35	1.27	0.55	2.31	0.24	0.74	0.99	0	0.23	0	4.94	2.9	3.26	0.27	5.02	1.61	1.96	1.2	1	504	UP	5.7928	0.0006866	UP	4.9212	0.022624	FALSE	3.8703	0.15847	UP	5.7703	0.00064833	UP	5.4017	0.008079	UP	4.6867	0.025073	--
Cluster-9016.0	2.72	4	0.41	0	0	0	0	0	0	0	0	0	2.26	3.3	1.09	0	0	0	0	0	0	0	0	0	1272	DOWN	-7.1992	1.0202e-05	DOWN	-6.8312	4.1822e-05	DOWN	-6.8263	3.6449e-05	DOWN	-7.33	1.0801e-06	DOWN	-6.9768	3.9731e-06	DOWN	-6.9851	3.5979e-06	blast,frame:3 start:3 end:1079
Cluster-10380.0	0.87	1.5	0.13	0	0	0.13	0	0	0	0	0.39	0.13	0.87	1.25	0.5	0	0.42	0.26	0.14	0	0.28	0	0	0.13	718	FALSE	-3.5624	0.23397	FALSE	-4.1549	0.17031	FALSE	-1.2936	0.73234	FALSE	-1.7021	0.57514	FALSE	-2.0429	0.42366	FALSE	-3.5459	0.15626	--
Cluster-10380.1	0.9	1.25	0.59	0	0	0	0	0	0.35	0	0	0	0.23	0.46	0.57	0	0.13	0.24	0	0	0.13	0	0	0	762	DOWN	-4.8204	0.039527	FALSE	-2.0442	0.49157	FALSE	-4.4396	0.05257	FALSE	-1.5425	0.79264	FALSE	-2.595	0.50678	FALSE	-3.567	0.34397	--
Cluster-927.60174	0	0	0	0	0.46	0	0.5	0	0	0	0	0	0	0	0	0.47	0	0	0	0	0	0.95	0	0.46	390	FALSE	1.5623	0.92352	FALSE	1.9435	0.89124	FALSE	NA	NA	FALSE	1.3512	0.92556	FALSE	NA	NA	FALSE	3.1597	0.72512	--
Cluster-16399.0	2.13	1.77	3.99	0	0	0	0	0	0	0	0	0	0	0.79	0	0	0	0	0	0	0	0	0	0	398	FALSE	-4.4654	0.098989	FALSE	-4.0752	0.15996	FALSE	-4.071	0.12437	FALSE	-1.3965	0.92556	FALSE	-1.0452	0.9381	FALSE	-1.0511	0.93592	blast,frame:-3 start:396 end:1
Cluster-9894.0	0.87	0	0	0	0.87	0	0	0	0	0	0	0	0	0	0	2.68	0	0	0	0	0	3.67	0	0	327	FALSE	0.60051	0.97227	FALSE	0.019988	0.99714	FALSE	0.024574	0.99807	FALSE	2.9739	0.86324	FALSE	NA	NA	FALSE	3.4321	0.71789	--
Cluster-927.31317	124.83	124.92	93.26	174.92	214.71	146.52	56.96	77.88	105.29	76.89	79.7	81.23	151.45	145.45	210.19	212.41	213.1	177.06	122.06	123.99	93.93	116.42	88.53	74.88	831	UP	1.2546	0.00024637	FALSE	0.37955	0.54846	FALSE	0.42538	0.12077	FALSE	0.57493	0.076873	FALSE	0.027438	0.98117	FALSE	-0.19627	0.77263	blast,frame:-1 start:705 end:31
Cluster-12671.0	1.48	1	3.42	0.17	0.33	0.17	0.54	0	0.16	0	0	0	0.16	0.65	0.33	0	1.28	1.21	0	0	0.19	0	0.34	0	609	FALSE	-2.5674	0.15395	FALSE	-2.2347	0.2841	DOWN	-5.0425	0.013006	FALSE	1.355	0.77443	FALSE	-1.9285	0.77332	FALSE	-1.0903	0.89381	--
Cluster-8385.0	0	1.73	0	0	0	0	0	0	0	0	0	0	0	0	0	0	0	0	4.65	0	0	0.86	0	0	332	FALSE	-1.2051	0.93514	FALSE	-0.83988	0.94784	FALSE	-0.83864	0.94469	FALSE	NA	NA	FALSE	3.9844	0.57377	FALSE	1.6966	0.89381	--
Cluster-10592.0	0	0.7	2.07	0	0	0	0	0	0	0	0	0	0	0.58	0	0	0.74	0	0	0	0	0	0	0	349	FALSE	-2.3529	0.89028	FALSE	-1.9523	0.89124	FALSE	-1.9507	0.88225	FALSE	0.38946	0.96596	FALSE	-0.21688	0.98117	FALSE	-0.22694	0.98248	--
Cluster-1655.1	0.15	0	0	0	0.15	0.31	0.32	0	0.3	0.15	0	0.31	0	0.3	0	0	0	0.31	0	0.15	0.68	0.61	0	0	645	FALSE	2.0235	0.88367	FALSE	2.8057	0.65769	FALSE	2.4477	0.72388	FALSE	0.28252	0.97243	FALSE	2.1152	0.7669	FALSE	1.6467	0.88804	--
Cluster-927.57697	0	0.27	0	0	0.41	0.14	0	0	0	0.14	0	0	0	0.41	0	0	0.3	0	0	0.57	0	0	0	0.29	681	FALSE	1.6831	0.89071	FALSE	-0.83988	0.94784	FALSE	0.12285	0.99807	FALSE	-0.075987	0.99098	FALSE	1.1592	0.89723	FALSE	0.42873	0.98	--
Cluster-927.26085	22.89	19.44	23.22	38.34	38.81	40.52	24.78	31.01	33.18	22.07	19.27	20.27	23.01	20.43	29.51	36.61	32.53	36.75	30.3	30.64	30.61	21.95	19.77	24.19	1778	UP	1.4098	5.7562e-07	UP	1.31	1.4429e-05	FALSE	0.85131	0.00068579	FALSE	0.87894	0.00090982	FALSE	0.94426	8.1402e-05	FALSE	0.56187	0.11949	blast,frame:-3 start:1395 end:451
Cluster-927.56672	0	0	0	0.68	0	0	0	2.33	0	0	0.67	0	0	0	0.6	4.12	0	0	0	0	0.74	0	2.51	0.65	349	FALSE	1.5623	0.92352	FALSE	3.5812	0.70613	FALSE	1.9481	0.88225	FALSE	3.0104	0.69159	FALSE	0.7449	0.95819	FALSE	2.9475	0.59199	--
Cluster-927.56673	0	0.07	0.08	0	0.22	0	0.16	0.09	0	0.23	0.15	0.08	0	0.37	0.6	0.38	0.24	0.15	0.08	0.16	0	0.37	0.46	0.08	1033	FALSE	1.2418	0.92352	FALSE	1.5373	0.87311	FALSE	2.5607	0.42449	FALSE	0.086569	0.97723	FALSE	-1.3529	0.83011	FALSE	0.58054	0.89381	--
Cluster-927.15198	3.88	3.23	8.79	4.97	3.17	11.38	15.88	4.6	4.91	14.21	12.84	7.63	0.72	1.45	1.35	3.68	1.29	2.32	8.11	2.37	4.28	6.82	7.19	4.43	2327	FALSE	0.74925	0.41487	UP	1.4829	0.025713	UP	2.0473	3.1069e-05	UP	1.4478	0.013657	UP	2.715	5.1794e-08	UP	3.0805	4.2856e-20	blast,frame:-2 start:181 end:2|blast,frame:-3 start:1884 end:1234
Cluster-927.52950	0	0.11	0	1.29	0.95	0.06	1.25	1.6	5.97	6.49	12.19	10.09	1.06	1.34	0.23	0.92	2.26	1.15	2.4	3.99	3.62	3.59	3.52	4.31	1287	UP	5.0494	0.0062957	UP	7.1949	9.8686e-08	UP	8.9629	3.6582e-15	FALSE	1.0376	0.44283	UP	2.5383	5.7781e-05	UP	2.826	1.545e-06	--
Cluster-927.52957	0.66	0	0	0	0	0	0.24	0	0	0	0	0	0.21	0.86	0.43	0	0	0	0	0.22	0	0	0	0	523	FALSE	-1.7562	0.92352	FALSE	-0.42789	0.98751	FALSE	-1.3777	0.90812	FALSE	-3.2436	0.60723	FALSE	-1.9285	0.77514	FALSE	-2.8977	0.63473	--
Cluster-927.52956	0.81	0	0	0	0	0	0	0	0	0	0	0.84	0	0	0	0	0.6	0.85	0	0	0	0	0	0	475	FALSE	-1.7562	0.92352	FALSE	-1.3888	0.91697	FALSE	1.014	0.91669	FALSE	3.4803	0.66854	FALSE	NA	NA	FALSE	NA	NA	--
Cluster-927.52955	0	0	0	1.87	0	0	0	0	0	0	0	0	0	0.34	0	0	0	0.39	0	2.12	0	0	0	0	421	FALSE	3.8304	0.63461	FALSE	NA	NA	FALSE	NA	NA	FALSE	0.38946	0.96596	FALSE	3.1579	0.6108	FALSE	-0.22694	0.98248	--
Cluster-927.52954	0.5	1.01	0.52	1.02	0	0	0	0	0	0	0	0.26	0	0	0	0	0	0	0	0	0	0	0	0	493	FALSE	-0.34842	0.97227	FALSE	-2.8682	0.62775	FALSE	-1.9031	0.72221	FALSE	NA	NA	FALSE	NA	NA	FALSE	NA	NA	--
Cluster-927.15192	0.18	0.18	1.02	0	0.54	0	0.1	0	0	0	0	0	0.9	0.45	0.18	1.3	0	0	0.31	0	0	0	0	0	897	FALSE	-0.71888	0.92352	FALSE	-2.889	0.42988	FALSE	-3.8493	0.22765	FALSE	0.21898	0.96596	FALSE	-1.7485	0.65948	FALSE	-4.2392	0.13184	--
Cluster-927.15193	0	0	0	0	0	1.92	0	0	0	0	0	0	0	0	0	0	0	0	0	0	0	1.56	0	0.5	379	FALSE	3.3039	0.79193	FALSE	NA	NA	FALSE	NA	NA	FALSE	NA	NA	FALSE	NA	NA	FALSE	3.5415	0.607	--
Cluster-6115.0	0	0.19	0.58	0	0	0.19	0.8	0	0	0	0.39	0.38	0	0.18	0.18	0	0	0.19	0	0.19	0.21	0	0.19	0	571	FALSE	-1.3864	0.92352	FALSE	0.83625	0.92247	FALSE	0.90825	0.89203	FALSE	-0.46853	0.96596	FALSE	0.75595	0.9381	FALSE	-0.12247	0.98799	--
Cluster-927.15191	0	0	0.28	0	0	0	0	0	0.53	0	0.56	0	0	0.79	0.27	0	0	0	0.63	0	0	0	0	0	473	FALSE	-0.36127	0.97227	FALSE	1.8111	0.89124	FALSE	1.8989	0.88225	FALSE	-2.4095	0.89671	FALSE	-0.15401	0.98117	FALSE	-2.0632	0.88929	--
Cluster-927.15196	0.53	0.62	0.13	0.1	0.1	0.1	0	0.04	0	0	0.03	0.03	0.32	0.22	0.52	0.1	0.07	0.36	0	0	0.04	0	0	0	2058	FALSE	-1.5406	0.4027	DOWN	-4.2344	0.045029	FALSE	-3.3396	0.076927	FALSE	-0.73706	0.85546	DOWN	-4.2001	0.038177	DOWN	-5.1735	0.0096188	--
Cluster-927.15197	1.27	0.22	0	0	0	0	0	0	0	0	0	0	0	0.62	0.21	0	0	0	0	0	0	0	0	0	532	FALSE	-2.9811	0.74407	FALSE	-2.6138	0.7892	FALSE	-2.6041	0.76403	FALSE	-2.4095	0.89671	FALSE	-2.055	0.89291	FALSE	-2.0632	0.88929	--
Cluster-927.15194	5.7	6.86	3.33	0	0	0	0	0	0	0.18	0.19	0.19	5.78	8.44	3.73	0	0	0.18	0	0	0.61	0.37	0	0.19	582	DOWN	-6.6929	2.1035e-05	DOWN	-6.3165	8.5784e-05	DOWN	-3.87	0.0016551	DOWN	-6.1703	5.9504e-05	DOWN	-4.3332	0.00055289	DOWN	-4.3587	0.00034845	blast,frame:1 start:1 end:582
Cluster-927.15195	5.67	4.48	10.3	6.85	9.81	5.13	7.92	10.4	10.03	6.53	6.35	5.39	5.3	5.7	5.74	10.32	19.14	10.51	12.7	12.28	11.68	6.99	4.62	8.92	721	FALSE	0.68062	0.5201	UP	1.3429	0.01725	FALSE	0.77194	0.26051	UP	1.557	0.00033007	UP	1.7287	1.7291e-07	FALSE	0.99636	0.079561	blast,frame:-2 start:387 end:244|blast,frame:-1 start:613 end:356
Cluster-5883.0	0	0.48	0.1	0	0	0	0	0	0	0	0	0	0	0.1	0.19	0.2	0	0	0	0.2	0.22	0	0	0	852	FALSE	-2.8216	0.79193	FALSE	-2.4484	0.82779	FALSE	-2.4474	0.79726	FALSE	-0.048054	0.9936	FALSE	1.1621	0.89291	FALSE	-1.6763	0.89381	--
Cluster-927.14545	2.94	5.46	1.39	0	0	0.27	0	0	0	0	0	0	1.03	5.15	2.61	0	1.79	0.28	0.93	1.07	0.61	1.11	0	0	477	DOWN	-4.4302	0.034919	DOWN	-5.0187	0.018804	DOWN	-5.0148	0.013185	FALSE	-1.8408	0.44534	FALSE	-1.145	0.60511	FALSE	-2.4149	0.26833	blast,frame:-3 start:475 end:2
Cluster-15039.0	0.86	0	0	0	0	0	0	2	0	0	0	0	0.73	2.19	0	0	0	0	0	0	0	0	0	0	328	FALSE	-0.36127	0.97227	FALSE	2.0244	0.88973	FALSE	0.024574	0.99807	FALSE	-2.4338	0.89173	FALSE	-2.0825	0.8895	FALSE	-2.0889	0.88479	--
Cluster-8977.0	0	0.6	1.19	0.59	0	0	0	0	0	0	0	0	2.05	3.09	0	0	0	0	0	0.53	0	0.6	0	0	363	FALSE	-0.95416	0.93514	FALSE	-1.5237	0.91697	FALSE	-1.5223	0.90812	FALSE	-3.7801	0.47158	FALSE	-2.4672	0.65791	FALSE	-2.4741	0.65463	--
Cluster-15039.1	0.73	0.11	0	0.32	0	0	0	0	0	0.11	0.11	0	0.11	0.11	0	0	0	0.44	0	0	0	0.11	0.33	0	800	FALSE	-0.69161	0.93514	FALSE	-2.8056	0.74256	FALSE	-0.926	0.90613	FALSE	1.2052	0.92556	FALSE	-1.1223	0.9381	FALSE	1.6493	0.84381	--
Cluster-927.35884	2.17	2.45	0.88	0.29	0.43	1.08	0.16	0	0.04	0.1	0	0.07	0.8	1.15	1.06	0.37	0.59	0.48	0.32	0.38	0.27	0.43	0.06	0.04	1855	FALSE	-1.0807	0.28062	DOWN	-3.986	0.00019194	DOWN	-3.949	9.0098e-05	FALSE	-0.73311	0.5675	FALSE	-0.98198	0.3044	FALSE	-1.8097	0.10998	blast,frame:-1 start:1855 end:1703
Cluster-927.51909	0.37	0.92	0	1.64	1.56	4.62	1.8	0.72	0.95	0.83	1.42	0.7	0.44	0.56	0.76	0.71	1.16	2.64	0.92	0.85	1.47	1.82	0.97	0.6	1177	UP	3.1347	0.00079062	FALSE	2.2995	0.063881	FALSE	2.1641	0.084931	FALSE	1.6267	0.08951	FALSE	1.4994	0.090188	FALSE	1.6044	0.081015	--
Cluster-927.36562	0.69	0.3	0.31	0.1	0.1	0.94	0.11	0.46	0.2	0.1	0.21	0.51	0.2	0.4	1.21	0.21	0	0.52	0.34	0.21	0.56	0.1	0	0.11	832	FALSE	0.28774	0.96163	FALSE	0.15235	0.9875	FALSE	0.28874	0.94469	FALSE	-1.0348	0.86952	FALSE	-0.081437	0.98117	FALSE	-2.4054	0.42476	--
Cluster-927.41639	0.35	0.18	0	0	0	0	0	0.21	0	0	0	0	0	0.52	1.05	0	0.39	0.18	0	0.18	0	0	0	0	587	FALSE	-1.7667	0.92352	FALSE	-0.44207	0.98031	FALSE	-1.3926	0.90812	FALSE	-1.1868	0.91253	FALSE	-2.2872	0.71553	FALSE	-3.2605	0.57972	--
Cluster-927.60176	0.39	0	0.27	0.14	0.13	0	0	0.15	0.27	0	0	0.14	0	0.4	0.66	0.69	0.59	0.14	0.3	0.28	0.3	0	0	0.57	693	FALSE	-0.67212	0.93671	FALSE	0.24795	0.98836	FALSE	-1.2323	0.88828	FALSE	0.80664	0.91253	FALSE	0.36135	0.94777	FALSE	-0.028153	0.99446	--
Cluster-927.51901	0.45	0.25	0.39	0.13	0.04	0.4	0.36	0.39	0.04	0.3	0.13	0.13	0.13	0.17	0.09	0.13	0.18	0.17	0	0.09	0.19	0.21	0.22	0	1614	FALSE	-0.46906	0.92352	FALSE	0.39617	0.91697	FALSE	-0.0065404	0.99807	FALSE	0.67763	0.91253	FALSE	0.15162	0.98117	FALSE	0.79378	0.88479	--
Cluster-927.35882	30.5	32.28	22.43	15.62	17.22	19.73	13.38	15.29	14.02	9.45	10.27	9.38	31.84	36.27	29.02	15.25	19.1	19.08	18.99	17.06	17.66	13.99	12.01	12.04	2280	FALSE	-0.12656	0.92352	FALSE	-0.12142	0.89124	FALSE	-0.60154	0.03154	FALSE	-0.52593	0.02926	FALSE	-0.2316	0.53428	FALSE	-0.65322	0.011054	blast,frame:-3 start:1990 end:488
Cluster-927.51903	2.26	2.55	1.95	9.19	6.61	8.94	11.29	10.55	9.42	8.64	9.55	12.98	1.4	1.31	2.08	8.17	5.26	6.48	11.18	8.98	9.69	11.77	12.38	12.85	1402	UP	2.4387	1.0422e-11	UP	3.0798	7.6904e-21	UP	3.146	9.6567e-24	UP	2.4074	3.5404e-09	UP	3.2559	5.1108e-24	UP	3.6516	3.7317e-28	blast,frame:2 start:212 end:544|blast,frame:1 start:1 end:411
Cluster-927.51902	1.31	0.98	1.09	5.95	3.74	5.64	8.53	5.99	4.64	5.04	4.93	6.33	0.52	1.08	1.11	4.4	2.79	3.59	5.27	2.74	4.66	5.31	7.46	6.17	2132	UP	2.7388	5.0238e-13	UP	3.3608	8.6826e-19	UP	3.2092	7.8148e-25	UP	2.3658	5.4119e-08	UP	2.8631	1.2711e-11	UP	3.5196	5.7079e-22	--
Cluster-927.51905	0.13	0	0	0	0	0	0	0	0	0	0	0	0.75	0.5	0	0	0.84	0.4	0	0	0	0.39	0.13	0	714	FALSE	-0.36127	0.97227	FALSE	0.019988	0.99714	FALSE	0.024574	0.99807	FALSE	0.19441	0.96596	FALSE	-3.4613	0.51274	FALSE	-0.71785	0.90615	--
Cluster-927.51904	0	0	0	0.74	0.25	1.23	0.26	0.85	0.24	0	0	1.51	0.23	0.47	0.47	0.75	1.34	0	1.11	1.22	1.37	1	0.98	0.76	500	FALSE	4.5773	0.15969	FALSE	4.224	0.29567	FALSE	4.3791	0.43795	FALSE	1.1574	0.88911	FALSE	2.2374	0.22822	FALSE	1.8713	0.44438	blast,frame:2 start:2 end:211
Cluster-927.14323	0.3	0.61	0.93	0	0	1.5	0	0.7	0	0	0	0	0.57	0.86	0.29	0	0	1.89	0	0	0	0	0	0	455	FALSE	0.1677	0.97445	FALSE	-0.51969	0.94784	FALSE	-2.4903	0.71369	FALSE	0.22598	0.96596	FALSE	-2.6904	0.69869	FALSE	-2.6988	0.70705	--
Cluster-927.4369	0.04	0.15	0.04	0	0.11	0.12	0.2	0.13	0.39	0.19	0.2	0.42	0	0.04	0.12	0.04	0.12	0.16	0.17	0	0.04	0.19	0.08	0.04	1767	FALSE	0.60483	0.93459	FALSE	2.5475	0.14339	UP	2.7917	0.049036	FALSE	1.3598	0.85535	FALSE	1.1349	0.88978	FALSE	1.6803	0.69505	--
Cluster-927.39837	4.71	2.46	4.04	0.22	0	0.06	0.26	0.03	0.06	0.19	0.22	0.19	0.24	2.03	0.38	0.08	0.09	0.22	0.12	0.11	0.03	0.27	0.28	0.12	2392	DOWN	-4.8007	6.0427e-11	DOWN	-4.1858	2.9905e-09	DOWN	-3.2761	8.7902e-10	DOWN	-2.4141	0.040109	DOWN	-2.6522	0.034981	FALSE	-1.2876	0.35481	--
Cluster-927.39836	8.01	10.15	5.75	9.42	5.62	10.28	8.37	3.53	4.47	4.21	2.63	3.78	6.69	9.03	7.09	5.12	6.15	7.32	6.62	5.6	6.64	5.78	7.17	3.81	805	FALSE	0.65208	0.32353	FALSE	0.32014	0.82779	FALSE	-0.21305	0.88225	FALSE	0.004132	0.99527	FALSE	0.33077	0.67046	FALSE	0.22049	0.86838	blast,frame:-3 start:803 end:405
Cluster-927.39835	0.28	1.71	0	0	0	0	0	0	0	0	0	0	0.27	0	0	0.29	0.31	0	0	0	0	1.16	0	0	468	FALSE	-3.004	0.73603	FALSE	-2.6392	0.78191	FALSE	-2.6368	0.75363	FALSE	1.3733	0.92556	FALSE	-0.21688	0.98117	FALSE	2.477	0.7949	--
Cluster-927.39834	0.25	0.06	0.07	2.34	0.52	1.21	1.1	1.04	0.72	0.92	0.53	0.72	0.19	0.19	0.52	1.53	1.2	2.06	3.22	2.64	4.12	5.47	1.53	1.31	1148	UP	3.9925	0.00045096	UP	3.7765	0.00071918	UP	3.4665	0.0022911	UP	2.7154	0.0018051	UP	4.0736	1.5403e-10	UP	3.8284	1.8671e-06	blast,frame:3 start:189 end:392
Cluster-927.39833	74.39	85	62.57	38.84	38.37	42.06	26.81	22.23	18.89	11.56	13.55	7.83	66.98	67.03	55.37	31.58	28.25	36.3	37.51	7.16	21.2	23.62	21.11	21.93	313	FALSE	-0.19181	0.92352	FALSE	-0.69302	0.34002	DOWN	-1.7002	0.0027685	FALSE	-0.94172	0.084674	FALSE	-1.1381	0.11284	FALSE	-0.97364	0.08404	--
Cluster-5544.0	0	1.04	0.18	0.18	0	0	0	0	0	0	0	0	0.34	0	0.68	0	0.57	0	0	0	0	0.35	0	0	595	FALSE	-2.0779	0.83342	FALSE	-2.667	0.77862	FALSE	-2.666	0.74623	FALSE	-0.5875	0.95897	FALSE	-2.7173	0.77117	FALSE	-0.99434	0.90388	--
Cluster-927.45045	0.46	0.95	0.48	0	0.46	0	0	0	0	0	0	0	0.42	0	0	0	0	0	0	0	1.03	0	0.45	0	389	FALSE	-1.2852	0.92352	FALSE	-1.8682	0.89124	FALSE	-1.8647	0.86206	FALSE	-0.57231	0.96596	FALSE	1.6501	0.89291	FALSE	0.73483	0.95747	--
Cluster-927.39830	0.42	0	0.44	0.22	0	0	0	0	0	0	0	0	0	0	0.21	0	0	0.22	0.49	0	0	0	0.65	0	532	FALSE	-1.3255	0.92352	FALSE	-1.8983	0.89124	FALSE	-1.8921	0.88225	FALSE	0.38946	0.96596	FALSE	1.6957	0.89291	FALSE	2.1487	0.86451	--
Cluster-7797.1	0	0	0	0	0	0	0	0	0.44	0	0	0	0.22	0	0.22	0.47	0.25	0	0	0	0	0	0	0.24	518	FALSE	NA	NA	FALSE	2.7712	0.82779	FALSE	NA	NA	FALSE	1.0423	0.92556	FALSE	-1.1477	0.9381	FALSE	-0.19566	0.98248	--
Cluster-7797.0	0.16	0.16	0.16	0.16	0	0.16	0	0	0.32	0	0	0	0.47	0.47	0.16	0	0.53	0.17	0.37	0	0.18	0.16	0.16	0.51	622	FALSE	-0.023007	0.99597	FALSE	0.33899	0.98333	FALSE	-1.4585	0.90812	FALSE	-0.4259	0.96596	FALSE	-0.45312	0.94222	FALSE	0.32146	0.95747	--
Cluster-927.39839	8.41	13.93	6.12	1.29	4.69	4.96	0.92	0.98	4.65	3.43	2.15	2.64	6.6	7.01	1.98	3.06	3.75	3.57	1.45	0	0.95	3.07	2.47	2.99	400	FALSE	-0.73813	0.727	FALSE	-1.081	0.54841	FALSE	-0.79446	0.56861	FALSE	-0.41176	0.91253	FALSE	-2.2374	0.1956	FALSE	-0.25963	0.93592	--
Cluster-927.39838	0.71	1.79	1.22	1.84	1.48	3.27	2.71	2.22	2.91	0.69	0.59	0.49	1.06	1.2	2	1.46	2.23	2.29	2.53	2.92	2.32	0.73	0.81	1.39	2375	UP	1.3465	0.021999	UP	1.9344	5.5649e-05	FALSE	-0.13422	0.94469	FALSE	0.82031	0.14544	UP	1.493	0.00018449	FALSE	0.20374	0.89381	blast,frame:-3 start:588 end:454
Cluster-15963.0	0.8	0.81	0.21	0.21	0.41	0	0	0	0	0	0	0	0	0.2	0.2	0	0	0	0	0	0.23	0.62	0.21	0	547	FALSE	-0.88283	0.92352	FALSE	-3.0099	0.57932	FALSE	-3.0048	0.51837	FALSE	-1.429	0.92556	FALSE	-0.11243	0.98647	FALSE	1.6462	0.84604	--
Cluster-927.14224	0.7	1.22	0.66	0.08	0.08	0.12	0	0	0	0	0	0.04	1.48	1.45	1.23	0	0	0	0	0.16	0.04	0	0	0	1768	DOWN	-2.6997	0.016309	DOWN	-5.9752	0.00042023	DOWN	-5.0097	0.0023956	DOWN	-7.2391	8.6154e-07	DOWN	-3.7226	0.00025998	DOWN	-6.894	2.9013e-06	blast,frame:2 start:2 end:1408
Cluster-19690.0	0.25	0	0	0	0	0	0.13	0.14	0	0.13	0	0.25	0	0	0.37	0.13	0.55	0.26	0.28	0	0	0.25	0	0.13	724	FALSE	-1.1751	0.93514	FALSE	1.0782	0.91697	FALSE	1.6148	0.85356	FALSE	1.6173	0.84367	FALSE	0.2278	0.98117	FALSE	0.72596	0.93592	--
Cluster-927.12402	0.43	0.11	0.34	0	0	0.34	0	0	0	0	0.46	0.11	0	0	0.44	0.11	0.24	0.68	0.13	0	0	0.33	0.11	0.23	783	FALSE	-0.93601	0.92352	FALSE	-2.8789	0.63171	FALSE	0.31115	0.95059	FALSE	1.4753	0.85484	FALSE	-1.1353	0.93712	FALSE	1.3229	0.85207	blast,frame:-1 start:297 end:166|blast,frame:-3 start:781 end:620
Cluster-927.27867	206.76	189.01	239.67	94.87	130.72	80.4	50.18	65.43	85.52	59.96	58.85	64.08	201.24	243.22	212.26	160.42	246.79	202.25	109.36	164.98	123.34	76.19	66.2	93.55	1233	FALSE	-0.46248	0.46822	FALSE	-0.78899	0.041839	FALSE	-0.85966	0.00043134	FALSE	0.2169	0.6705	FALSE	-0.10881	0.89291	FALSE	-0.758	0.012825	blast,frame:2 start:218 end:733
Cluster-927.27866	14.43	20.97	31.56	15.8	20.47	16.13	13.55	11.87	19.92	12.89	9.98	17.28	24.04	23.84	24.62	22.16	28.45	20.7	17.05	21.69	16.8	11.25	12.7	15.48	632	FALSE	0.22042	0.9061	FALSE	0.31153	0.82095	FALSE	0.1895	0.88225	FALSE	0.26724	0.75418	FALSE	0.20538	0.79777	FALSE	-0.19299	0.86859	blast,frame:1 start:1 end:147
Cluster-927.27865	27.53	20.55	27.5	17.28	18.64	15.35	16.47	14.27	14.6	19.48	17.28	24.72	28.08	22.31	22	12.9	21.25	19.17	11.15	10.51	13.63	14.5	11.16	13.31	1893	FALSE	0.018182	0.98061	FALSE	0.12311	0.89124	FALSE	0.63792	0.048137	FALSE	-0.12742	0.91253	FALSE	-0.42747	0.23876	FALSE	-0.20029	0.79766	blast,frame:-3 start:1891 end:284
Cluster-927.27864	339.8	280.92	343.04	240.27	260.91	209.64	88.3	127.63	207.48	57.19	63.16	87.97	73.07	168.58	104.94	191.83	271.72	247.89	112.6	249.66	172.3	53.38	77.75	53.09	763	FALSE	0.15079	0.90407	FALSE	-0.2972	0.76649	DOWN	-1.2702	2.157e-06	UP	1.3544	3.557e-06	UP	1.2454	0.0015966	FALSE	-0.21658	0.83059	blast,frame:1 start:37 end:747
Cluster-927.8698	0	0	0	0	0	0	0	0	1.38	0	0	0	0	1.41	2.17	0	0	0	0	0	1.84	1.74	1.52	0	331	FALSE	NA	NA	FALSE	2.7712	0.82779	FALSE	NA	NA	FALSE	-2.7554	0.83503	FALSE	-0.5335	0.95729	FALSE	0.34915	0.9642	--
Cluster-927.8699	0	0.41	0	0	0	0.21	0	0	0	0	0	0	0	0.78	0	0.21	0.22	0	0	0	0	0	0	0.64	548	FALSE	-0.24329	0.98061	FALSE	-0.83988	0.94784	FALSE	-0.83864	0.94469	FALSE	-0.45772	0.96596	FALSE	-2.0403	0.89291	FALSE	0.60624	0.95496	--
Cluster-1547.0	0	0	0	0	0	0	0	0	0	0	0	0	0	0	0	0.43	0	0	0.48	0	0	0	0	0	401	FALSE	NA	NA	FALSE	NA	NA	FALSE	NA	NA	FALSE	1.3512	0.92556	FALSE	1.7067	0.89291	FALSE	NA	NA	--
Cluster-927.27860	19.27	16.81	15.16	7.59	6.45	12.87	10.09	8.29	6.06	7.29	9.9	6.25	8.76	13.7	9.55	6.62	5.98	9.48	6.75	2.99	6.01	10.33	8.7	3.39	1108	FALSE	-0.39166	0.57469	FALSE	-0.19937	0.85857	FALSE	-0.17731	0.85014	FALSE	-0.21713	0.86382	FALSE	-0.4059	0.6134	FALSE	0.14011	0.90492	blast,frame:-2 start:1038 end:1
Cluster-927.8694	0.11	0.11	0.59	0	0.81	0.71	0.25	0.4	0.12	0	0	0.24	0	0.11	0.11	0.24	0.13	0.48	0.13	0.12	0.13	0.47	0.47	0.49	762	FALSE	1.4152	0.75376	FALSE	0.73865	0.89124	FALSE	-0.9177	0.90423	FALSE	2.1723	0.69007	FALSE	1.3597	0.87701	FALSE	3.3467	0.14782	--
Cluster-927.29842	4.77	1.95	3.26	2.31	1.8	3.86	1.6	1.19	1.39	1.86	1.1	1.12	1.24	1.1	0.48	0.95	1.69	1.51	0.66	1.23	0.74	1.72	1.66	1	930	FALSE	0.21521	0.92352	FALSE	-0.40196	0.82779	FALSE	-0.34939	0.84865	FALSE	0.80881	0.64197	FALSE	0.49428	0.85443	FALSE	1.2549	0.20164	blast,frame:-1 start:144 end:1
Cluster-927.8696	0.19	0.4	0.19	0.15	0.1	0.1	0.13	0.1	0.21	0.03	0.06	0.13	0.3	0.51	0.33	0.23	0.3	0.51	0.09	0.34	0.48	0.08	0.01	0.08	4329	FALSE	-0.5411	0.85534	FALSE	0.06834	0.99714	FALSE	-0.91943	0.58434	FALSE	0.21019	0.92556	FALSE	0.32821	0.89291	FALSE	-1.9816	0.054502	blast,frame:-3 start:1498 end:1085
Cluster-927.29840	0	0	0	0.4	0	0.77	0.43	0	0	0	0	0	0.36	0.36	0	0	0	0	0	0	0	0	0.38	0	411	FALSE	2.963	0.81271	FALSE	1.9435	0.89124	FALSE	NA	NA	FALSE	-1.4738	0.92556	FALSE	-1.1223	0.9381	FALSE	-0.16744	0.98557	--
Cluster-927.8690	0.5	0.4	0.52	0.21	0	0	0.11	0.23	0	1.14	0.11	0.83	0	0.71	0	0	0	0	0	0	0.11	0	0	0	828	FALSE	-2.1868	0.60115	FALSE	-1.1971	0.81827	FALSE	1.4965	0.38093	FALSE	-3.1973	0.7779	FALSE	-1.8861	0.86668	FALSE	-2.8516	0.79158	blast,frame:-2 start:827 end:285
Cluster-927.36564	9.9	11.11	6.6	1.4	2.03	1.85	0.83	1.36	1.48	0.8	0.77	0.5	8.4	11.28	11.63	2.85	4.74	3.12	2.89	3.16	2.95	1.61	1.09	0.77	2803	DOWN	-1.8038	6.6008e-07	DOWN	-2.0341	3.2772e-07	DOWN	-2.7881	1.1856e-14	DOWN	-1.1985	7.285e-05	DOWN	-1.1683	1.6931e-06	DOWN	-2.4842	1.0299e-15	blast,frame:2 start:452 end:619|blast,frame:1 start:1042 end:2085|blast,frame:3 start:633 end:767
Cluster-927.27869	2.53	2.66	1.4	0.92	0.85	0.91	0.78	0.55	0.76	0.47	0.5	1.07	2.52	3.76	3.48	0.92	1.87	1.67	1.04	1.19	0.9	0.87	1.05	0.59	2746	FALSE	-0.71689	0.28467	FALSE	-0.79405	0.22493	FALSE	-0.75294	0.2916	FALSE	-0.80017	0.07994	DOWN	-1.0099	0.0083214	DOWN	-1.2653	0.0018296	--
Cluster-927.29844	538.69	730.94	377.29	71.56	150.44	111.23	14.66	14.5	39.65	18.45	9.72	14.02	775.27	1229.27	729.3	100.67	237.05	170.71	48.38	137.13	70.66	18.69	10.85	18.17	1679	DOWN	-1.7083	2.075e-05	DOWN	-3.7074	3.1619e-17	DOWN	-4.3315	6.9245e-38	DOWN	-2.0996	1.6766e-12	DOWN	-2.7933	3.0263e-14	DOWN	-5.1173	1.9341e-64	blast,frame:3 start:84 end:947
Cluster-6109.0	0	0.19	0	0	0	0	0	0	0	0	0	0	0.36	0.36	0.73	0	0	0	0.43	0	0.21	0	0.38	0	572	FALSE	-0.36127	0.97227	FALSE	0.019988	0.99714	FALSE	0.024574	0.99807	FALSE	-3.4674	0.50176	FALSE	-0.63887	0.91754	FALSE	-1.3103	0.86721	--
Cluster-927.60178	0	0	0	0	0	1.05	0	0	0	0	0.56	0	0	0	0	1.13	0.61	0	0	0	0	0	0	0	368	FALSE	2.3131	0.89754	FALSE	NA	NA	FALSE	1.9481	0.88225	FALSE	2.942	0.83222	FALSE	NA	NA	FALSE	NA	NA	--
Cluster-12794.0	0.32	0.32	0.33	0.16	0	0.17	0	0	0	0	0	0.33	0	0.16	0.32	0.33	0	0.51	0.19	0	0	0	0.17	0.17	617	FALSE	-1.0196	0.92352	FALSE	-2.4631	0.76649	FALSE	-0.63332	0.93768	FALSE	1.1039	0.91253	FALSE	-0.70441	0.94904	FALSE	0.2443	0.98248	--
Cluster-927.57873	0.27	0.14	0	0	0	0	0	0	0.27	0	0.14	0.42	0	1.22	0	0	0	0	0.31	0	0	0.28	0.56	0.15	681	FALSE	-1.7667	0.92352	FALSE	0.39195	0.98119	FALSE	1.4243	0.83016	FALSE	-3.5596	0.67432	FALSE	-1.3033	0.89291	FALSE	0.39941	0.95359	--
Cluster-1211.0	0	0	0	0	0	0.25	0	0	0	0	0	0.5	0	0.23	0	1	0	0.76	0	0	0	0	0.24	0	500	FALSE	1.5623	0.92352	FALSE	NA	NA	FALSE	2.7973	0.80248	FALSE	3.0988	0.57137	FALSE	-0.21688	0.98117	FALSE	0.73483	0.95747	--
Cluster-927.41208	16.29	8.59	48.07	26.01	24.98	12.6	10.73	13.05	16.77	6.84	4.18	8.26	2.84	5.06	1.72	31.6	28.01	23.68	19.09	18.6	14.78	7.89	6.09	8.63	1776	FALSE	0.35909	0.89071	FALSE	-0.015108	0.99714	FALSE	-1.0201	0.21063	UP	3.4891	4.2152e-23	UP	3.0795	2.0197e-17	UP	1.9611	4.6175e-06	blast,frame:-3 start:1537 end:854|blast,frame:-2 start:1775 end:1656
Cluster-927.57872	0.54	0.64	0.38	0	0	0.19	0	0	0	0	0	0	0.18	0.37	0	0.09	0.1	0.19	0.21	0	0	0.09	0	0	886	FALSE	-2.5491	0.44877	FALSE	-3.9499	0.19079	FALSE	-3.9454	0.14771	FALSE	-0.21144	0.96596	FALSE	-0.77845	0.9381	FALSE	-1.7266	0.86482	--
Cluster-927.3512	0	0	0.7	0	0	0.23	0	0.79	0	0.23	0	0	1.09	0	0	0	0	0	0	0	0	0	0	0	517	FALSE	-1.0192	0.9363	FALSE	1.0261	0.91697	FALSE	-0.60597	0.9612	FALSE	-2.8762	0.85745	FALSE	-2.5253	0.85832	FALSE	-2.5337	0.85824	--
Cluster-927.3513	0	0.96	0	0	0	0	0	0	0	0	0	0	0.89	0	0	0	0	0.66	0	0	0	0	0	0.32	447	FALSE	-1.7875	0.92352	FALSE	-1.4231	0.91697	FALSE	-1.422	0.90812	FALSE	-0.44624	0.96596	FALSE	-1.7852	0.89291	FALSE	-0.82936	0.94602	--
Cluster-927.3510	0.56	0.13	0.45	0.18	0.13	0	0	0.1	0	0	0	0	0.92	0.27	0.98	0.14	0.1	0.14	0	0.09	0	0	0	0	1563	FALSE	-1.2467	0.72839	FALSE	-2.6465	0.33182	DOWN	-4.5748	0.047187	FALSE	-2.2516	0.10174	DOWN	-3.9161	0.029393	DOWN	-5.7621	0.0014853	blast,frame:-2 start:1433 end:1167
Cluster-927.3511	0.43	1.17	1.81	0	0	0	0	0	0	0.3	0	0.3	1.29	0.58	2.47	0	0	0.46	0	0	0.16	0	0	0	655	DOWN	-4.828	0.04706	FALSE	-4.4372	0.085348	FALSE	-1.5801	0.55036	FALSE	-3.0477	0.16629	FALSE	-4.0665	0.062075	DOWN	-5.0408	0.018113	blast,frame:1 start:1 end:372
Cluster-927.3516	0.42	0	0	0	0	0	0	0	0	0	0	0	0	0.21	0	0.22	0.71	0.45	0.25	0	0.24	0	0	0	531	FALSE	-1.1751	0.93514	FALSE	-0.80711	0.94784	FALSE	-0.7963	0.94469	FALSE	2.8616	0.59601	FALSE	1.6711	0.89291	FALSE	-0.22694	0.98248	blast,frame:-2 start:146 end:3
Cluster-927.3517	0	0	1.31	1.29	0	3.37	2.79	0	0	0	1.23	0	0	0	0	0	4.22	2.71	0	0	0	0	0	0	302	FALSE	2.4036	0.79831	FALSE	1.7988	0.89124	FALSE	0.98635	0.94469	FALSE	3.5287	0.6495	FALSE	NA	NA	FALSE	NA	NA	--
Cluster-927.3514	0.61	0.71	0.37	0	0	0	0	0	0	0	0.09	0	0.09	0.27	0	0	0	0	0	0	0.1	0	0	0	903	FALSE	-4.4827	0.090355	FALSE	-4.106	0.14592	FALSE	-3.1401	0.2283	FALSE	-2.4338	0.89173	FALSE	-1.1224	0.90866	FALSE	-2.0889	0.88479	--
Cluster-927.3515	0.72	0	1.5	0	0	0	0	0	0	0	0.37	0	1.68	0	1.03	0	0	0	0	0	0	0	0	0	423	FALSE	-2.9125	0.75942	FALSE	-2.5143	0.81604	FALSE	-1.5453	0.85885	FALSE	-3.5188	0.58357	FALSE	-3.1632	0.62289	FALSE	-3.1744	0.61549	--
Cluster-927.3518	1.15	1.15	1.09	0	0	0	0	0	0	0	0	0.23	1.01	1.46	1.13	0	0	0.12	0	0	0.13	0	0	0.06	1282	DOWN	-6.1867	0.00021245	DOWN	-5.8052	0.00072426	DOWN	-2.9654	0.039192	DOWN	-4.6531	0.0027077	DOWN	-4.2455	0.005677	DOWN	-5.1529	0.0017947	--
Cluster-927.3519	2	0	0	0	0	0	0.87	0	0	0	0	0	0.74	0	0	0.42	0.89	0	0	0	0	0.42	0	0	407	FALSE	-2.4897	0.89071	FALSE	-0.3421	0.98887	FALSE	-2.1116	0.88225	FALSE	0.9802	0.92556	FALSE	-1.1965	0.9381	FALSE	-0.24315	0.98248	--
Cluster-1953.0	0	0	0	0	0	0.36	0	0	0	0	0	0	0	0	0.35	0	0	0.37	0.4	0	0.59	0.54	0	0	589	FALSE	2.3131	0.89754	FALSE	NA	NA	FALSE	NA	NA	FALSE	0.22043	0.97723	FALSE	2.106	0.7562	FALSE	1.1791	0.91243	--
Cluster-927.52160	0.31	0.53	0.12	0.23	0.26	0.18	0.15	0.26	0.24	0.29	0.18	0.23	0.17	0.46	0.58	0.12	0.19	0.59	0.19	0.03	0.22	0.32	0.72	0.06	2246	FALSE	0.090574	0.97227	FALSE	0.32757	0.91697	FALSE	0.51193	0.84183	FALSE	-0.16026	0.96596	FALSE	-0.80008	0.76519	FALSE	0.49886	0.87408	--
Cluster-927.55376	0	0	0.12	0.49	0	0.12	0	0.14	0	0	0	0.25	0	0.12	0	0	0.13	0.37	0	0	0	0.12	0.12	0	740	FALSE	2.829	0.67424	FALSE	0.98176	0.94784	FALSE	1.8371	0.88225	FALSE	2.1648	0.86803	FALSE	-0.21688	0.98117	FALSE	1.5294	0.89381	--
Cluster-927.55377	3.16	3.61	1.81	0.25	0.14	0.44	0.74	0.12	0.25	0.18	0.04	0.04	1.36	4.78	1.09	0.32	1.94	0.46	0.67	1.84	1.17	0.49	0.07	0.07	1901	DOWN	-2.8446	5.3865e-06	DOWN	-2.1003	0.0051283	DOWN	-4.1469	2.9253e-07	FALSE	-1.0491	0.42214	FALSE	-0.32973	0.89073	DOWN	-2.8222	0.0018316	blast,frame:1 start:58 end:1665|blast,frame:2 start:1499 end:1723
Cluster-927.55374	1.04	0	0	0	0	1.39	0	0	1.31	0	0	0.36	0	1.31	0	0	0	0.37	0.4	0.34	0	0.72	0	0	428	FALSE	0.94874	0.93514	FALSE	1.3944	0.89124	FALSE	-0.41731	0.98475	FALSE	-1.4316	0.92556	FALSE	-0.19188	0.98117	FALSE	-0.33054	0.98248	--
Cluster-927.55375	0	0	0.7	0.46	0.23	0.23	0	0.26	0	0.23	0	0	0	0.65	0	0.47	0.5	0	0.26	0	0	0.69	0.46	0	518	FALSE	0.91228	0.92352	FALSE	-0.60758	0.96499	FALSE	-0.60597	0.9612	FALSE	0.95953	0.92556	FALSE	-0.6668	0.95819	FALSE	1.4213	0.87253	--
Cluster-927.55372	0	0	0	0.88	0	0.29	0	0	0	0.59	0	0	0	0.82	1.11	0	0	0.3	0	0.57	0.32	0.89	1.15	0	463	FALSE	3.4597	0.67424	FALSE	NA	NA	FALSE	2.8738	0.79726	FALSE	-2.2781	0.80494	FALSE	-0.4735	0.94777	FALSE	0.67308	0.90621	--
Cluster-927.55373	0	4.31	0	0	0	0	0.64	0	0	0	0	0	0	0	0	0	0	0	0	0	0	0.62	1.12	0	361	FALSE	-3.0074	0.7985	FALSE	-1.6827	0.89124	FALSE	-2.6424	0.81364	FALSE	NA	NA	FALSE	NA	NA	FALSE	3.0812	0.75456	--
Cluster-927.55370	0.11	0	0.3	0.18	0	0	3.69	0.2	0	0.06	0	0	0	0	0	0	0	0	0	0	0	0	0	0	1250	FALSE	-0.65732	0.93627	FALSE	4.0126	0.30044	FALSE	-1.777	0.80636	FALSE	NA	NA	FALSE	NA	NA	FALSE	NA	NA	--
Cluster-927.55371	0.71	0	0	0	0.48	0	0	0	0	0	0	0	0.46	0.23	0	0.25	0	0	0	0	0	0	0	0	503	FALSE	0.19013	0.98081	FALSE	-1.3888	0.91697	FALSE	-1.3777	0.90812	FALSE	-1.1215	0.92556	FALSE	-1.734	0.89291	FALSE	-1.7417	0.89381	--
Cluster-309.0	0	0	0	0	0	0	0	0	0	0	0	0	2.06	0.83	2.11	0	0	0	0	0	0	0	0	0	391	FALSE	NA	NA	FALSE	NA	NA	FALSE	NA	NA	FALSE	-4.0731	0.24328	FALSE	-3.7167	0.27877	FALSE	-3.7279	0.2837	--
Cluster-927.4458	0.27	0.23	0.21	0.26	0.03	0.58	0.31	0.1	0.12	0.06	0.05	0.15	0.21	0.39	0.44	0.19	0.33	0.33	0.1	0.12	0.12	0.05	0.24	0.09	2203	FALSE	0.80752	0.80219	FALSE	0.45958	0.89124	FALSE	-0.43392	0.89461	FALSE	0.0081875	0.99595	FALSE	-0.91488	0.66559	FALSE	-0.68891	0.82536	--
Cluster-927.55378	0.58	0.29	0.3	2.08	1.55	3.06	1.25	0.84	1.19	0.53	0.76	0.82	0.59	1.25	0.89	1.66	2.26	2.95	2.82	2.46	1.23	1.93	1.52	1.1	1041	UP	3.0652	4.7849e-05	UP	2.3686	0.012892	FALSE	1.8028	0.09391	UP	1.6447	0.022064	UP	1.8895	0.0072461	FALSE	1.4186	0.079778	blast,frame:-2 start:854 end:330
Cluster-927.55379	0	0	0	0.17	0.34	1.39	4.02	0.96	1.1	1.37	1.39	1.62	0	0	0	0	0	0.09	0.76	0.61	1.78	2.2	3.11	0.45	946	UP	5.835	0.0073851	UP	7.8825	5.1171e-07	UP	7.5142	3.9103e-07	FALSE	1.3512	0.92556	UP	6.6957	8.3441e-05	UP	7.5795	1.314e-06	--
Cluster-927.56265	0	0	0	0.53	0	0	1.69	0	0	0	0	0	0	0.47	0	0.53	0	1.09	0	0	0	0	0.5	0	375	FALSE	1.5623	0.92352	FALSE	3.3397	0.76649	FALSE	NA	NA	FALSE	1.8015	0.91253	FALSE	-0.21688	0.98117	FALSE	0.73483	0.95747	--
Cluster-927.43282	1.09	0.53	2.78	54.68	63.27	27.76	82.62	95.89	96.98	138.1	129.04	120.07	0.74	0.39	0.58	56.01	43.75	38.34	63.32	75.98	75.46	113.53	99.72	147.45	2354	UP	5.6205	1.511e-23	UP	6.8076	1.0473e-43	UP	7.3721	3.5401e-51	UP	6.6994	4.8783e-88	UP	7.5871	1.0266e-157	UP	8.4391	2.234e-128	blast,frame:3 start:1392 end:1895|blast,frame:1 start:1915 end:2070
Cluster-3553.0	0	0	1.86	1.83	1.21	0	1.31	0	0	1.21	0	0	0	0.53	0	0	0	0	0	0	0.67	0	0	0	359	FALSE	1.2845	0.90234	FALSE	0.21474	0.99714	FALSE	0.32045	0.99186	FALSE	-0.57231	0.96596	FALSE	0.7449	0.95819	FALSE	-0.22694	0.98248	--
Cluster-17962.0	1.71	0	0	0	0	0	0	0	0	0	0	0	0	0	0	0	0	0	0	0	0	0	0	0	364	FALSE	-1.7562	0.92352	FALSE	-1.3888	0.91697	FALSE	-1.3777	0.90812	FALSE	NA	NA	FALSE	NA	NA	FALSE	NA	NA	--
Cluster-927.22083	0.68	1.39	0.48	0.23	0.23	0.7	0	0.27	0	0	0	0.48	0.44	0	2.02	0.48	1.53	0.48	0.53	0.23	0.26	0.24	0.46	0.24	513	FALSE	-0.55641	0.92712	FALSE	-2.3551	0.61245	FALSE	-1.4849	0.78156	FALSE	0.26583	0.96596	FALSE	-0.70617	0.89291	FALSE	-0.74182	0.89381	--
Cluster-927.36566	2.05	1.71	1.73	1.39	1.81	1.91	1.11	1.14	2.15	1.48	1.66	1.8	2.54	2.52	2.89	2.5	2.29	2.47	1.81	2.77	2.03	1.76	1.99	2.07	3675	FALSE	0.45797	0.48304	FALSE	0.54397	0.42987	FALSE	0.78832	0.020355	FALSE	0.21974	0.82249	FALSE	0.35376	0.50129	FALSE	0.26181	0.7255	blast,frame:2 start:2819 end:3061
Cluster-927.56267	0	1.54	0	0	0	0	0	0	0.45	0	0	0	1.34	0	0	0	0	0	0	0	0	0	0	0	380	FALSE	-1.7875	0.92352	FALSE	-0.46184	0.98426	FALSE	-1.422	0.90812	FALSE	-2.1367	0.91253	FALSE	-1.7852	0.89291	FALSE	-1.7938	0.89381	--
Cluster-927.46548	8.77	14.99	11.55	6.39	15.01	9.17	0.44	2.69	1.64	0.84	0.28	1.26	30.93	33.5	32.56	8.33	13.41	7.81	2.97	2.12	1.39	3.2	1.82	1.02	682	FALSE	0.39371	0.79193	DOWN	-1.9872	0.0071047	DOWN	-2.9423	5.6161e-06	DOWN	-1.4162	3.6692e-05	DOWN	-3.3123	8.0212e-19	DOWN	-3.3625	6.0782e-17	blast,frame:-3 start:680 end:276
Cluster-9901.0	0	0	1.51	0	0	0	0	0	0	0	0	0	0	0	0	0	0	0	0	0	0	0	0	0	421	FALSE	-2.4027	0.89706	FALSE	-1.9894	0.89124	FALSE	-1.9879	0.88225	FALSE	NA	NA	FALSE	NA	NA	FALSE	NA	NA	--
Cluster-927.11474	0	0	0	0	0	0	1.27	0	0	0	0	0	0	0	1.06	0	0	0	1.33	0	0	0	0	0	362	FALSE	NA	NA	FALSE	2.7586	0.82779	FALSE	NA	NA	FALSE	-1.4609	0.92556	FALSE	0.81289	0.9458	FALSE	-1.1133	0.93592	--
Cluster-927.11477	3.11	1.78	2.65	1.37	2.18	1.14	0.77	0.42	0.6	0.56	0.57	1.06	1.46	1.47	1.61	1.4	1.49	2.05	1.59	1.34	1.22	0.82	0.8	0.59	1518	FALSE	-0.084995	0.97227	FALSE	-1.2122	0.10455	FALSE	-0.85105	0.26628	FALSE	0.44248	0.72517	FALSE	0.49195	0.59474	FALSE	-0.3581	0.83828	blast,frame:2 start:2 end:1192
Cluster-927.56266	0.33	0.34	0.34	0	0	0	0	0	0	0.34	0.34	0.34	0	0	0	0	0	0	0	0	0	0	0.66	0	437	FALSE	-1.8455	0.92321	FALSE	-1.463	0.91697	FALSE	0.98576	0.88225	FALSE	NA	NA	FALSE	NA	NA	FALSE	2.5255	0.86482	--
Cluster-927.40222	0.59	0	0	0	0	0.56	1.3	1.38	0	5.38	0.6	3.1	0	0	2.7	1.23	1.32	3.15	0.68	0	2	4.97	9.03	5.27	360	FALSE	0.60051	0.97227	FALSE	2.9149	0.62273	UP	4.7928	0.028775	FALSE	1.19	0.89416	FALSE	0.45794	0.95819	UP	3.461	0.019405	--
Cluster-927.40223	9.57	12.31	7.48	1.67	1.16	1.76	0.58	0.64	0.71	0.18	0.35	0.28	8.54	10.3	10.06	1.41	2.75	2.6	1.33	1.55	1.67	0.98	0.72	0.33	4136	DOWN	-2.1194	6.9018e-11	DOWN	-3.0618	2.7604e-19	DOWN	-4.2333	1.2048e-30	DOWN	-1.7681	1.3574e-11	DOWN	-2.0407	5.2924e-20	DOWN	-3.1559	9.2129e-23	blast,frame:2 start:86 end:3574
Cluster-927.40220	3.1	3.37	3.2	5.3	4.61	7.91	6.62	3.13	2.7	2.14	2.5	2.52	2.32	2.69	2.49	4.23	4.42	8.85	3.66	3.72	4.45	4.24	3.17	2.29	1866	UP	1.4215	7.1011e-05	UP	1.2103	0.015629	FALSE	0.50849	0.26998	UP	1.5256	2.5791e-05	UP	1.2778	5.4661e-05	UP	1.047	0.0075687	--
Cluster-927.40221	10.78	13.44	8.48	2.2	2.58	3.55	1.99	1.55	1.41	0.97	0.73	0.51	11.96	15.51	15.44	3.8	4.07	4.69	2.98	3.15	2.16	1.74	1.25	1.63	2292	DOWN	-1.4169	4.7601e-05	DOWN	-1.8593	1.7597e-07	DOWN	-2.9337	4.126e-15	DOWN	-1.4309	7.9847e-10	DOWN	-1.7408	2.538e-11	DOWN	-2.5043	7.6016e-18	blast,frame:-3 start:1213 end:482
Cluster-927.15470	0.86	0	0.89	0	0	0	0.47	0	0	0	0	0	0.4	0	0.4	0	0	0	0	0	0.97	0	0	0	397	FALSE	-2.2894	0.89071	FALSE	-0.93509	0.94101	FALSE	-1.8921	0.88225	FALSE	-1.5051	0.92556	FALSE	0.7225	0.94472	FALSE	-1.1598	0.93592	--
Cluster-927.22086	4.82	3.3	1.62	1.92	0.79	2.67	3.17	1.82	0.78	0.81	2.94	3.41	2.46	0.32	1.41	2.12	0.52	1.8	0.54	0.16	0.88	4.17	1.99	0.34	628	FALSE	-0.26581	0.92995	FALSE	0.13617	0.95784	FALSE	0.5103	0.79726	FALSE	0.35287	0.92556	FALSE	-0.86682	0.81747	FALSE	1.1555	0.55081	--
Cluster-927.11479	1.42	2.92	7.01	0	0	0	0	0	0	0	0	0	0	0	0	0	0	0	0	0	0	0	0	0	425	DOWN	-5.2771	0.014977	DOWN	-4.882	0.032368	DOWN	-4.8792	0.024476	FALSE	NA	NA	FALSE	NA	NA	FALSE	NA	NA	blast,frame:2 start:2 end:148
Cluster-927.11478	0.3	0.04	0.08	0.77	0.65	0.08	0.04	0.31	0.23	0.04	0.08	0.08	0.15	0.35	0.12	1.13	1.96	2.19	0.35	1.77	0.94	0.19	0.08	0	1758	FALSE	2.521	0.096276	FALSE	1.4	0.62082	FALSE	-0.12167	0.99807	UP	3.421	4.496e-07	UP	2.9385	0.0013116	FALSE	-0.54113	0.90357	--
Cluster-927.40228	21.06	23.08	22.69	7.75	7.01	10.36	6.56	4.83	6.48	4.65	4.65	5.22	13.14	17.15	16.15	8.1	9.76	11.12	7.13	7.76	9.74	5.97	7.03	3.48	824	FALSE	-0.85566	0.031235	DOWN	-1.0302	0.0083511	DOWN	-1.2515	9.8103e-05	FALSE	-0.38055	0.48706	FALSE	-0.31257	0.6053	FALSE	-0.83186	0.049198	--
Cluster-927.40229	16.41	12.74	22.81	14.46	13.14	17.79	13.41	11.06	11.77	14.05	14.62	14.3	11.43	11.41	14.14	16.13	13.72	17.87	12.29	12.78	11.52	14.7	13.84	12.88	3373	FALSE	0.33802	0.67784	FALSE	0.32734	0.63843	FALSE	0.65388	0.085673	FALSE	0.71445	0.0047203	FALSE	0.60869	0.0090454	FALSE	0.86293	0.00035589	blast,frame:3 start:3 end:1697
Cluster-927.43285	6.37	7.83	5.91	29.09	35.98	28.72	3.63	9.23	13.52	3.01	2.83	3.32	38.47	52.21	77.43	41.23	68.52	33.88	44.91	49.05	38.1	25.64	6	7.16	1829	UP	2.8082	3.5003e-20	UP	1.2738	0.023963	FALSE	-0.19244	0.80248	FALSE	0.13349	0.92556	FALSE	0.28145	0.63726	DOWN	-1.461	0.0049613	blast,frame:-1 start:746 end:243|blast,frame:-2 start:1468 end:827
Cluster-3203.0	0	0	0	0	0	0	0	0	0	0	0	0	0	0	0	0	0	2.38	0	0	0	0	0	0	339	FALSE	NA	NA	FALSE	NA	NA	FALSE	NA	NA	FALSE	2.6411	0.89173	FALSE	NA	NA	FALSE	NA	NA	--
Cluster-16920.0	0.08	0.17	0.09	0	0.08	0	0.09	0	0	0	0	0	0.58	0.08	0.42	0.17	0	0.35	0.1	0	0	0	0	0	944	FALSE	-1.2852	0.92352	FALSE	-0.90682	0.92825	FALSE	-1.8647	0.86206	FALSE	-0.82114	0.91253	FALSE	-2.8869	0.41641	FALSE	-3.861	0.25612	--
Cluster-927.56263	0	0	0	0.45	0.3	0	0.95	1.71	1.18	15.58	8.57	19.29	0	0	0	1.37	0	0.15	0.84	0	1	15.05	8.46	18.18	651	FALSE	3.8502	0.5188	UP	6.4475	0.00041024	UP	9.9972	4.414e-14	FALSE	4.6808	0.22824	FALSE	5.0942	0.095552	UP	9.7175	3.1264e-13	--
Cluster-927.36567	12.64	20.45	9.88	7.3	6.7	10.16	5.46	4.63	8.42	5.42	6.01	7.97	12.91	11.94	13.9	7.41	10.87	9.18	10.04	6.86	10.47	6.01	6.39	6.9	480	FALSE	-0.22784	0.92352	FALSE	-0.27967	0.89124	FALSE	-0.17801	0.90812	FALSE	-0.26265	0.89771	FALSE	0.053845	0.98117	FALSE	-0.35482	0.78626	--
Cluster-927.20059	19.5	14.53	17.81	16.65	13.68	13.07	11.18	11.72	9.61	12.76	13.44	10.83	13.97	14.8	15.52	13.12	16.47	16.2	11.2	10.93	12.83	13.56	8.34	10.57	1091	FALSE	0.3248	0.69691	FALSE	0.19924	0.83279	FALSE	0.46126	0.23914	FALSE	0.36543	0.36957	FALSE	0.2689	0.56776	FALSE	0.23838	0.76217	blast,frame:-1 start:1061 end:174
Cluster-927.23077	2.24	2.15	2.27	5.85	7.22	8.89	9.78	13.89	13.98	12.09	15.77	10.76	3.33	3.22	5.69	5.99	7.01	10.05	7.63	7.86	11.01	11.93	12.33	14.58	2104	UP	2.274	3.133e-12	UP	3.3717	2.1012e-25	UP	3.4778	9.8655e-35	UP	1.2315	0.00034213	UP	1.7369	1.6843e-07	UP	2.3833	3.4338e-13	--
Cluster-927.47823	9.39	5.36	5.97	1.88	1.4	2.58	3	5.09	2.92	4.96	1.43	2.63	3.78	3.12	4.51	3.14	0	1.45	1.85	1.39	1.3	3.63	0.7	2.42	512	FALSE	-1.2381	0.21874	FALSE	-0.0027954	0.99717	FALSE	-0.22563	0.90812	FALSE	-1.0048	0.70319	FALSE	-0.75949	0.64478	FALSE	-0.13712	0.95747	--
Cluster-927.38496	3.47	3.86	3.29	0.03	0.05	0.11	0.11	0.09	0.11	0.03	0.06	0.19	1.55	2.41	2.72	0.39	0.3	0.25	0.18	0.11	0.12	0.33	0.08	0	2367	DOWN	-5.2329	3.2215e-13	DOWN	-4.1921	1.9144e-11	DOWN	-4.327	1.8551e-11	DOWN	-2.472	4.2349e-06	DOWN	-3.365	4.4496e-08	DOWN	-3.3605	7.0716e-06	blast,frame:-1 start:2136 end:1018
Cluster-927.48391	0	0.16	1.01	0.17	0	0.33	0	0	0	0.17	0.17	0	0	0.16	0.32	0	0	0.17	0	0	0	0.33	0.17	0	615	FALSE	-0.79664	0.92971	FALSE	-2.7763	0.75296	FALSE	-0.89256	0.90812	FALSE	-1.0631	0.92702	FALSE	-1.6638	0.89291	FALSE	0.65356	0.93592	--
Cluster-927.42625	1.58	0.94	2.06	3.5	4.58	4.78	5.4	5.82	4.78	3.44	3.28	3.17	1.66	1.97	1.94	4.39	4.51	6.61	7.07	4.14	5.57	5.81	3.85	3.29	1397	UP	2.0442	4.2318e-05	UP	2.6707	3.0996e-09	UP	2.0508	8.063e-06	UP	1.7948	1.5521e-06	UP	2.2102	3.2953e-09	UP	1.8937	1.8004e-06	blast,frame:-2 start:1396 end:953
Cluster-927.14320	0.25	0.57	0.07	0.07	0.18	0.64	0.08	0.04	0.19	0.15	0.04	0.07	0.4	0.22	0.59	0.45	0.47	0.26	0.16	0.04	0.16	0.15	0.11	0.19	1838	FALSE	0.51229	0.92352	FALSE	-0.66279	0.89124	FALSE	-0.813	0.81658	FALSE	0.32031	0.92556	FALSE	-1.1229	0.6108	FALSE	-0.71267	0.81017	--
Cluster-927.25888	118.19	115.95	140.25	120.47	122.24	116.51	86.31	127.32	113.08	123.98	122.21	127.94	168.99	159.65	128.41	125.07	125.07	150.61	143.84	161.14	150.9	119.57	94.37	127.14	380	FALSE	0.56945	0.20804	FALSE	0.76172	0.080305	FALSE	0.97839	0.00047794	FALSE	-0.035043	0.96596	FALSE	0.51966	0.11337	FALSE	0.19026	0.85209	--
Cluster-927.5330	0	0.39	0	0	0	0	0.42	0	0	0	1.17	0	0	0	0.36	0	0	0	0	0	0.43	0	0.38	0	414	FALSE	-0.36127	0.97227	FALSE	0.98176	0.94784	FALSE	2.4843	0.78618	FALSE	-0.57231	0.96596	FALSE	0.7449	0.95819	FALSE	0.73483	0.95747	--
Cluster-11557.0	1.91	0	0	0	0	0	0	0	0	0	0	0	0	0	0	0	0	0	0	0	0	0	0	0	353	FALSE	-1.7562	0.92352	FALSE	-1.3888	0.91697	FALSE	-1.3777	0.90812	FALSE	NA	NA	FALSE	NA	NA	FALSE	NA	NA	--
Cluster-927.17136	1.78	0.62	2.46	4.24	0	2.82	11.69	2.77	2.09	85.53	47.83	55.89	0	0	0	0	0	0	0.68	1.63	1.33	24.25	16.36	39.83	360	FALSE	1.1277	0.83492	FALSE	2.6248	0.079101	UP	6.2774	1.5702e-20	FALSE	NA	NA	FALSE	4.1685	0.25901	UP	8.746	4.345e-10	--
Cluster-927.41178	19.12	18.58	20.26	3.63	4.35	5.21	3.36	2.24	5.78	1.07	4.32	2.91	18.1	18.63	12.73	7.08	10.02	11.15	5.61	5.51	4.69	3.95	5.48	3.63	648	DOWN	-1.5646	0.00033741	DOWN	-1.4548	0.0070099	DOWN	-1.8614	0.00055809	FALSE	-0.54065	0.35848	DOWN	-1.056	0.016262	DOWN	-1.2631	0.0062732	blast,frame:-3 start:559 end:2
Cluster-927.17134	2.3	4.22	1.19	0	0	0	0	0	0	0	0	0	0	0.51	0.53	0	0	0	0	0	0	0	0	0	363	FALSE	-3.9255	0.26426	FALSE	-3.5517	0.348	FALSE	-3.5478	0.29258	FALSE	-1.429	0.92556	FALSE	-1.0716	0.9381	FALSE	-1.0824	0.93592	--
Cluster-927.17135	0	0	0	0	0	0	0	2.19	0.55	1.26	0	1.96	0	1.1	0.56	1.93	0	0	0	0.57	0	0.65	0.59	0	355	FALSE	NA	NA	FALSE	3.9392	0.49523	FALSE	4.15	0.36866	FALSE	0.56317	0.96596	FALSE	-0.68713	0.95172	FALSE	0.10662	0.98736	--
Cluster-927.17132	2.06	2.32	0.38	0.75	0.12	0.63	0.26	0	0.12	0.38	0	0	1.45	1.94	1.35	0.89	0.54	0.76	0.14	0.13	0.28	0	0	0.13	730	FALSE	-1.0707	0.70208	FALSE	-2.7186	0.18192	FALSE	-2.6548	0.20911	FALSE	-0.79827	0.75004	FALSE	-2.5346	0.090205	DOWN	-4.4406	0.018983	blast,frame:2 start:2 end:103
Cluster-927.17133	8.77	5.55	7.85	4.45	3.32	7.28	6.78	3.7	2.74	3.81	5.89	3.21	3.89	5.76	2.52	2.83	1.76	5.65	1.56	1.04	3.08	6.05	4.74	1.51	2655	FALSE	-0.03745	0.97227	FALSE	0.10389	0.94784	FALSE	0.16272	0.88225	FALSE	0.065912	0.96596	FALSE	-0.4707	0.64632	FALSE	0.66526	0.34605	--
Cluster-927.17130	0.39	0.99	0.4	0	0	0	0	0	0	0.2	0	0	0.38	0.76	0	0	0	0.82	0	0	0	0	0	0	556	FALSE	-3.4116	0.48177	FALSE	-3.0348	0.56385	FALSE	-2.0701	0.65958	FALSE	-0.3458	0.96596	FALSE	-2.681	0.77975	FALSE	-2.6877	0.77311	--
Cluster-927.17131	0.13	0.39	0.13	0	0	0.67	0	0	0.13	0	0	0	0.26	0.39	0.13	0.27	0	0	0	0	0	0.13	0	0.14	703	FALSE	0.48334	0.95976	FALSE	-1.223	0.89124	FALSE	-2.1812	0.79726	FALSE	-1.0848	0.92026	FALSE	-2.6904	0.69869	FALSE	-0.81554	0.90396	--
Cluster-927.41171	0.57	0.43	0.22	0.44	0.29	0.49	0.85	1.16	0.44	0.29	0.52	0.22	0.14	0.65	0	0.59	0.4	0.52	0.66	0.53	0.89	0.51	1.04	0.31	1055	FALSE	0.61293	0.89071	FALSE	1.8964	0.11278	FALSE	0.73486	0.79475	FALSE	1.298	0.70319	FALSE	2.0227	0.2303	FALSE	1.9161	0.30357	blast,frame:2 start:233 end:394|blast,frame:3 start:33 end:149
Cluster-927.41170	0.82	0	1.43	0.84	0.28	0.55	0.6	0.32	0	0	0.28	0	0.26	1.05	0.27	1.71	0.61	1.45	0	1.09	0	0.28	1.1	0.57	472	FALSE	0.12791	0.97658	FALSE	-0.47671	0.94784	FALSE	-1.9533	0.77509	FALSE	1.5367	0.66854	FALSE	0.13374	0.98117	FALSE	0.99326	0.86482	--
Cluster-927.41173	4.88	7.89	5.39	0.21	0.1	0.22	0.14	0.09	0.19	0.03	0	0.03	10.5	15.02	10.42	0.27	0.2	0.45	0.12	0.08	0.18	0	0.08	0.03	2442	DOWN	-4.539	9.6232e-19	DOWN	-4.5768	3.0272e-16	DOWN	-7.4681	9.7904e-11	DOWN	-4.9431	2.0164e-40	DOWN	-5.9548	2.5366e-33	DOWN	-7.6746	2.0856e-21	blast,frame:1 start:655 end:2214
Cluster-927.41172	10.21	7.48	8.91	10.54	8.53	9.67	8.7	8.54	7.99	13.37	11.11	12.02	9.34	9.29	8	8.95	11.66	13.36	9.63	10.22	9.78	11.68	12.8	11.44	2123	FALSE	0.6794	0.086184	FALSE	0.78976	0.020883	UP	1.3999	6.9455e-08	FALSE	0.67346	0.012534	FALSE	0.77205	0.001513	UP	1.129	1.0951e-05	--
Cluster-927.41175	2	0	3.13	1.71	1.7	0.33	0	0	1.58	0	0	0	4.72	3.48	2.56	2.08	1.12	0.71	0.38	2.62	2.27	0	0	0.69	435	FALSE	0.15346	0.97227	FALSE	-0.70627	0.91697	FALSE	-3.8194	0.33965	FALSE	-1.2079	0.58778	FALSE	-0.46961	0.89291	FALSE	-3.2801	0.098876	--
Cluster-927.41174	1.73	0.22	0	0	0.88	0	0.24	0	0	0	0	0	0	0	0	0	0	0	0	0	0	0.45	0.44	0	526	FALSE	-0.39597	0.97227	FALSE	-2.015	0.80734	FALSE	-2.9648	0.66085	FALSE	NA	NA	FALSE	NA	NA	FALSE	3.4815	0.62007	--
Cluster-927.17138	0.1	0.33	0.15	0.24	0.1	0.4	0.05	0	0	0.05	0	0.05	0.15	0.24	0.44	0.05	0.16	0.4	0.27	0.1	0.11	0.1	0.1	0	1439	FALSE	0.88864	0.835	FALSE	-2.4942	0.56326	FALSE	-1.6003	0.70323	FALSE	-0.18561	0.96596	FALSE	-0.14635	0.98117	FALSE	-1.4158	0.69746	--
Cluster-927.41176	12.49	13.7	8.39	10.2	12.16	10.23	5.97	7.64	10.08	7.43	8.6	5.84	10.95	13.68	9.94	19.34	18.85	21.87	11.15	16.46	13.91	9.16	7.12	6.74	807	FALSE	0.51491	0.43561	FALSE	0.34735	0.72848	FALSE	0.29627	0.72388	UP	1.1065	0.00024099	FALSE	0.86908	0.013737	FALSE	0.088123	0.93592	--
Cluster-927.8522	0.28	0.14	0	0.15	0.29	0.07	0	0	0	0	0	0.07	0.07	0.14	0.22	0.37	0.55	0.3	0.16	0.08	0	0.07	0	0.08	1059	FALSE	0.9313	0.90234	FALSE	-2.3985	0.82779	FALSE	-1.4323	0.88225	FALSE	1.8351	0.44974	FALSE	-0.22905	0.98117	FALSE	-0.81046	0.90444	--
Cluster-927.8523	0	0	0.15	0	0	0.15	0.91	0.49	0	0.72	0.44	0.58	0	0	0	0.73	0.16	0.15	0.32	0.29	0.95	0.43	0.87	0.15	669	FALSE	0.60051	0.97227	FALSE	4.0475	0.21661	UP	4.4685	0.040792	FALSE	4.1367	0.32791	FALSE	4.9288	0.065717	FALSE	4.8541	0.083047	--
Cluster-927.8520	0.04	0.18	0.04	0.29	0.54	0.49	0	0.04	0.45	0.26	0	0.07	0	0.07	0	0.11	0.08	0.6	0.12	0	0.32	0.07	0.11	0	1831	UP	2.984	0.02045	FALSE	1.8422	0.5909	FALSE	1.3768	0.72388	FALSE	3.7053	0.1331	FALSE	3.2722	0.32911	FALSE	2.0161	0.78217	--
Cluster-17692.0	2.75	1.45	0.71	0	0	0	0	0	0	0	0	0	0.6	0.6	0	0	0	0	1.58	0.62	0	0	1.29	0.67	346	FALSE	-3.0222	0.65235	FALSE	-2.6481	0.71141	FALSE	-2.6417	0.6565	FALSE	-1.4738	0.92556	FALSE	1.3375	0.89291	FALSE	1.3452	0.89207	--
Cluster-927.8526	0.8	0.57	0.43	0.42	0.63	0.84	0.37	0.17	0.31	0.14	0.24	0.21	0.88	0.86	0.92	0.59	0.77	0.74	0.5	0.55	0.59	0.17	0.41	0.29	5353	FALSE	0.63159	0.4372	FALSE	-0.22908	0.89124	FALSE	-0.64711	0.4391	FALSE	-0.001337	0.99834	FALSE	-0.079389	0.94387	FALSE	-0.92179	0.1398	--
Cluster-8442.0	0.25	0	0	1.29	1.79	1.02	0.27	0.29	0	0.26	0.26	0	0	0.49	0	0	0.28	0	0.58	0	0	0	0.25	0	490	UP	4.5205	0.047632	FALSE	1.9132	0.87709	FALSE	1.9035	0.85356	FALSE	-0.4348	0.96596	FALSE	0.86275	0.94138	FALSE	-0.089333	0.99031	--
Cluster-927.8524	0.11	0.11	0.11	34.42	53.76	12.5	3.66	8.62	44.2	0.11	1.88	0.66	0	0.32	0.32	96.55	97.21	62.55	46.96	105.8	47.76	7.58	5.71	4.1	799	UP	8.9437	5.8395e-18	UP	8.357	2.6996e-08	UP	3.9887	0.01686	UP	8.994	4.5956e-40	UP	8.9082	1.4729e-35	UP	5.4325	8.2771e-12	blast,frame:2 start:2 end:466
Cluster-927.8525	0.15	0.88	0.91	0.15	0	0	0.63	0	0.15	0	0	0.45	0.58	0	0.59	0.15	0.16	1.07	0.84	0.15	1.16	0	0.6	0.31	652	FALSE	-3.0316	0.42568	FALSE	-0.48882	0.94281	FALSE	-1.1953	0.83012	FALSE	0.41433	0.95376	FALSE	1.4367	0.65767	FALSE	0.31547	0.95916	--
Cluster-927.40594	9.52	0	1.23	1.42	2.39	3.17	1.49	2.76	0.95	0	2.31	1.25	8.08	5.18	7.44	2.43	0	3.81	4.06	3.44	3.95	0	0	0	306	FALSE	0.04441	0.99106	FALSE	-0.10644	0.99714	FALSE	-0.5475	0.94469	FALSE	-1.6599	0.5919	FALSE	-0.27026	0.9381	FALSE	-4.458	0.070356	--
Cluster-927.40595	3.17	3.71	2.13	1.82	1.77	4.67	1.15	0.35	1.09	0.24	0.24	0.16	0.77	1.46	0.7	1.6	2.4	3.64	1.48	1.06	1.64	1.16	1.27	0.66	1007	FALSE	0.39184	0.83903	FALSE	-0.92311	0.39535	DOWN	-2.8797	0.00081337	UP	1.6856	0.021414	FALSE	1.1296	0.23581	FALSE	0.75449	0.61978	--
Cluster-927.40596	0	0	0	0	1.83	0	0	0	0	0	0	0	1.61	0	0	0	0	0	0	0	0	0	0	0	358	FALSE	3.1471	0.82354	FALSE	NA	NA	FALSE	NA	NA	FALSE	-2.1367	0.91253	FALSE	-1.7852	0.89291	FALSE	-1.7938	0.89381	--
Cluster-927.8529	0.34	0.34	0.23	0.39	0.28	0.73	0.22	0.16	0.25	0.41	0.2	0.28	0.6	0.39	1.09	0.68	0.88	0.79	0.2	0.6	0.53	0.52	0.75	0.66	3514	FALSE	1.1359	0.19471	FALSE	0.33663	0.89124	FALSE	0.91595	0.31771	FALSE	0.51302	0.69231	FALSE	-0.038718	0.98117	FALSE	0.59749	0.56304	--
Cluster-927.40590	0.22	0.22	0	0.04	0.09	0.19	0.33	0.1	0.05	0.55	1.57	0.59	0	0.09	0.45	0.05	0.15	0.23	0.35	0	0.2	1.12	1.52	0.38	1544	FALSE	0.10955	0.9799	FALSE	1.0015	0.83112	UP	3.5885	0.00041571	FALSE	-0.068781	0.98317	FALSE	0.68206	0.89291	UP	3.1462	0.0043967	blast,frame:2 start:2 end:145
Cluster-927.40591	17.31	23.11	16.53	12.43	9.56	18.64	24.79	28.08	16.46	55.54	94.59	58.26	16.48	16.96	27.26	10.23	6.75	7.7	15.18	10.21	12.1	69.68	80.11	60.58	536	FALSE	0.085453	0.96031	UP	1.1823	0.0066881	UP	2.8361	2.8893e-17	FALSE	-1.0095	0.061893	FALSE	-0.11705	0.9381	UP	2.4463	2.7119e-16	--
Cluster-927.40592	2.67	3.45	2.17	1.08	0.93	0.8	0.56	1.12	1.09	0.42	0.7	0.48	2.58	2.98	3.65	1.37	1.56	1.72	1.3	1.54	0.7	1.32	0.99	0.92	3611	FALSE	-0.97273	0.045102	FALSE	-0.70193	0.27727	DOWN	-1.4278	0.00075763	FALSE	-0.64193	0.09567	FALSE	-0.74852	0.12074	FALSE	-0.81586	0.036135	blast,frame:2 start:2042 end:2338|blast,frame:1 start:2656 end:2913
Cluster-927.40593	15.96	17.83	11.83	14.76	12.86	23.78	16.62	11.64	12.73	12.37	15.33	12.99	15.76	19.91	25.34	17.19	16.14	20.8	20.2	14.48	13.99	15.96	13.01	14.75	751	FALSE	0.73046	0.12144	FALSE	0.72492	0.10279	FALSE	0.79075	0.027059	FALSE	0.13089	0.91786	FALSE	0.28009	0.70237	FALSE	0.20536	0.83846	blast,frame:2 start:2 end:646
Cluster-927.35690	8.24	7.96	4.16	0.32	0.13	0.07	0.03	0	0	0	0	0.06	1.05	1.56	1.57	0.06	0	0.03	0	0.07	0.04	0	0	0	2068	DOWN	-4.7084	1.943e-15	DOWN	-8.245	9.0977e-10	DOWN	-7.3482	3.5195e-10	DOWN	-5.0502	6.4514e-06	DOWN	-4.7031	2.5869e-05	DOWN	-7.1472	7.1823e-07	blast,frame:3 start:567 end:1478|blast,frame:2 start:1322 end:1891
Cluster-927.13839	0.33	0.17	0.35	0	0	0	0	0	0	0	0	0	0.16	0.99	0.33	0	0	0.52	0	0	0	0	0	0	605	FALSE	-2.5937	0.79253	FALSE	-2.2079	0.82779	FALSE	-2.2026	0.79598	FALSE	-1.3004	0.89894	FALSE	-3.2426	0.49514	FALSE	-3.2507	0.49973	--
Cluster-927.13838	4.71	4.2	6.13	3.9	4.18	4.2	2.92	2.75	2.94	0.86	1.25	1.65	5.23	5.36	6.08	3.01	2.89	3.33	1.9	1.67	2.46	1.86	0.92	1.5	2436	FALSE	0.26472	0.81836	FALSE	0.050535	0.97096	DOWN	-1.0772	0.014524	FALSE	-0.51126	0.18602	FALSE	-0.84703	0.012743	DOWN	-1.2576	0.0013963	blast,frame:1 start:1 end:1695
Cluster-927.7296	0.35	0.18	0	0	0	0	0	0	0	0	0	0.36	0.51	1.21	0.52	0.18	0	0.55	0	0.54	0	0.36	0	0	589	FALSE	-1.7667	0.92352	FALSE	-1.4003	0.91697	FALSE	0.41824	0.97128	FALSE	-1.3645	0.8141	FALSE	-1.397	0.79095	FALSE	-2.0375	0.63088	--
Cluster-14865.0	1.36	0	0	0.93	0	0	0	0	0.41	0	0	0	0	0	0.42	0	2.53	1.44	0	0	0	0	0	0	390	FALSE	0.14193	0.98434	FALSE	-0.42792	0.98751	FALSE	-1.3777	0.90812	FALSE	3.2516	0.50658	FALSE	-0.21688	0.98117	FALSE	-0.22694	0.98248	--
Cluster-9915.0	3.7	0	0	0	0	0	0	0	0	0	0	0	0	0	0.56	0	0	0	0	0	0	0	0	0	356	FALSE	-2.7524	0.85534	FALSE	-2.3852	0.87311	FALSE	-2.3738	0.85356	FALSE	-0.57231	0.96596	FALSE	-0.21688	0.98117	FALSE	-0.22694	0.98248	--
Cluster-927.13833	0.32	0.53	1.1	0.5	0.75	0.35	0.44	0.57	0.82	0.63	0.26	0.59	0.67	0.92	1.09	1.02	1.04	1.19	1.22	0.61	0.79	0.42	0.82	1.02	1638	FALSE	0.27756	0.93373	FALSE	0.74358	0.66475	FALSE	0.51989	0.80248	FALSE	0.61986	0.61517	FALSE	0.59618	0.62881	FALSE	0.4887	0.78749	blast,frame:1 start:79 end:498
Cluster-927.13832	0.95	0.97	0.99	0	0	0	0	0	0	0	0	0	0	0	0	0	0	0	0	0	0	0	0	0	561	FALSE	-4.1675	0.16756	FALSE	-3.785	0.24444	FALSE	-3.7805	0.19396	FALSE	NA	NA	FALSE	NA	NA	FALSE	NA	NA	--
Cluster-927.13831	0.44	0.46	0	0	0	0	0	0	0	0	0	0	0.4	1.22	0	0	0	0	0	0	0	0	0	0	394	FALSE	-1.1902	0.93514	FALSE	-0.82356	0.94784	FALSE	-0.81759	0.94469	FALSE	-2.4338	0.89173	FALSE	-2.0825	0.8895	FALSE	-2.0889	0.88479	--
Cluster-927.13830	0.3	0.61	0	0.61	0.61	0	0	0.7	0.29	0	0.31	0	0.85	0.57	0.58	3.73	0.33	0.63	0.34	0.59	1.01	0	0.6	0	455	FALSE	1.1347	0.92352	FALSE	1.0929	0.89124	FALSE	-0.4491	0.97269	FALSE	1.5663	0.65139	FALSE	0.50634	0.92565	FALSE	-1.1329	0.89381	blast,frame:-2 start:133 end:2
Cluster-288.0	0	0	0	0	0	0	0	0	0	0	0	0	0	0.52	2.45	0.18	0.98	0	0.2	1.63	0.4	1.09	0	0	587	FALSE	NA	NA	FALSE	NA	NA	FALSE	NA	NA	FALSE	-1.035	0.91245	FALSE	0.22609	0.97251	FALSE	-0.88718	0.89381	blast,frame:-2 start:586 end:2
Cluster-927.13836	0.35	0.28	0.51	0	0.14	0	0.46	0.08	0.07	0.07	0	0	0.21	1.07	0.22	0.44	0.47	0.15	0.16	0.15	0.4	0.22	0.22	0	1064	FALSE	-2.3691	0.51109	FALSE	-0.074901	0.99714	FALSE	-2.9277	0.30618	FALSE	-0.10698	0.96596	FALSE	-0.43808	0.91259	FALSE	-1.1163	0.78392	blast,frame:1 start:916 end:1050
Cluster-927.13835	19.12	19.54	9.37	28.75	23.89	59.63	28.34	18.73	7.79	8	9.31	8.28	6.09	10.14	10.07	5.04	6.98	2.95	9.32	5.5	6.4	9.48	13.3	12.65	427	UP	1.8179	0.000392	FALSE	1.0949	0.13719	FALSE	0.080731	0.95804	FALSE	-0.56908	0.77264	FALSE	0.22117	0.89291	FALSE	1.0707	0.10205	--
Cluster-927.13834	1.09	0.83	0.57	0.13	0.14	1.71	0.15	0.96	0.28	0.43	0.57	0.28	0.81	1.46	0.55	0.57	0.31	0.72	0.16	0.14	0.62	0.42	0.43	0.15	677	FALSE	0.15566	0.97227	FALSE	0.062641	0.99714	FALSE	0.0083429	0.99807	FALSE	-0.54614	0.91253	FALSE	-1.0462	0.76505	FALSE	-0.87931	0.81879	--
Cluster-927.58555	0	0	0	0	0	0.79	0	0	0	0	0	0	0.73	0	1.5	0	0	0	0	0	0	0	0	0	328	FALSE	1.5623	0.92352	FALSE	NA	NA	FALSE	NA	NA	FALSE	-2.0764	0.91253	FALSE	-1.717	0.89291	FALSE	-1.7303	0.89381	--
Cluster-927.28074	791.76	650.84	827.41	589.15	648.02	397.63	581.58	580.01	539.44	583.22	589.43	570.64	1012.95	852.85	825.74	566.27	609.91	643.97	534	506.98	624.84	534.11	423.47	548.22	459	FALSE	0.15009	0.92352	FALSE	0.4926	0.16734	FALSE	0.5826	0.030871	FALSE	-0.34069	0.30022	FALSE	-0.1433	0.83363	FALSE	-0.19378	0.79766	--
Cluster-927.58557	0	0	0	0	0	0	0	0	0	0	0	0	0	0	7.19	0	0	0	0	0	0	0	0	0	456	FALSE	NA	NA	FALSE	NA	NA	FALSE	NA	NA	FALSE	-5.1039	0.15248	FALSE	-4.7396	0.23961	FALSE	-4.7559	0.18813	--
Cluster-927.28076	32.29	31.01	41.38	57.85	58.11	56.24	51.3	50.67	65.37	38.44	36.34	44.15	51.17	42.09	43.56	71.06	57.07	50.93	54.81	51.21	57.1	41.68	38.72	46.67	1818	UP	1.2814	5.9101e-05	UP	1.5348	2.9503e-07	UP	1.1161	2.6401e-05	FALSE	0.74501	0.018691	FALSE	0.8648	0.00011332	FALSE	0.59737	0.063517	blast,frame:-3 start:1153 end:749|blast,frame:-1 start:1818 end:1651
Cluster-4766.0	0	0.59	0	0	0	0	0.21	0	0	0	0	0	0	0.57	0.19	0	0.22	0	0	0.2	0	0	0	0	556	FALSE	-1.7875	0.92352	FALSE	-0.46182	0.98426	FALSE	-1.422	0.90812	FALSE	-1.4507	0.91949	FALSE	-1.0966	0.91482	FALSE	-2.0632	0.88929	--
Cluster-927.58550	0.77	0.46	0.16	0	0	0.32	0	0	0	0	0	0.16	0.15	0.61	0	0.16	0.34	0	0	0	0	0.16	0	0	633	FALSE	-1.6226	0.83903	FALSE	-3.0061	0.5822	FALSE	-2.0399	0.68274	FALSE	-0.24018	0.96596	FALSE	-2.396	0.84984	FALSE	-1.4422	0.89381	--
Cluster-927.58553	0.31	0.32	0.65	0	0	0	0	0	0	0	0	0	0.3	0.89	0	0	0	0	0	0	0	0	0	0	446	FALSE	-2.2956	0.85899	FALSE	-1.9058	0.89013	FALSE	-1.9016	0.85488	FALSE	-2.4338	0.89173	FALSE	-2.0825	0.8895	FALSE	-2.0889	0.88479	--
Cluster-927.58552	1.02	0.26	0.53	0.26	0	0.26	0	0	0	0	0	0	0	0.74	0.5	0	0.28	0	0	0	0	0	0	0	487	FALSE	-1.2265	0.89754	FALSE	-2.6702	0.70613	FALSE	-2.6636	0.65032	FALSE	-1.782	0.9025	FALSE	-2.3853	0.8477	FALSE	-2.3951	0.83897	--
Cluster-927.43286	8.38	10.26	12.91	21.98	23.5	20.38	9.73	16	12.72	10.5	10.88	13.27	13.82	21.57	28.39	37.57	40.41	39.78	27.18	42.31	22.55	12.35	11.99	17.2	1317	UP	1.631	6.2456e-06	UP	1.1572	0.006513	UP	1.0657	0.0015867	UP	1.2307	2.0766e-05	UP	1.1566	0.0016977	FALSE	0.11547	0.92159	--
Cluster-927.58559	0	0	0	0	0	0	0	0	0	0	0	0	0.31	0.47	0.16	0	0.52	0	0.54	0.49	0.36	0.48	0	0	625	FALSE	NA	NA	FALSE	NA	NA	FALSE	NA	NA	FALSE	-0.55891	0.9531	FALSE	1.1655	0.77117	FALSE	-0.38148	0.95964	blast,frame:2 start:2 end:157
Cluster-927.58558	0	0	0	0	0	0	0	0	0	0	0	0	0	0	0	0	0	0	2.98	0	0	0	0	0	327	FALSE	NA	NA	FALSE	NA	NA	FALSE	NA	NA	FALSE	NA	NA	FALSE	3.2467	0.78413	FALSE	NA	NA	--
Cluster-927.55592	0	0	0	0.46	0	0.38	0.58	0.42	0.28	0.56	1.6	1.02	0	0	0	0.09	0.6	0.47	0.72	0.47	0.31	0.37	0.19	0.49	892	FALSE	4.5915	0.22811	UP	5.5364	0.015767	UP	6.9306	2.53e-05	FALSE	4.7962	0.10267	UP	5.5166	0.010632	UP	5.0939	0.041708	--
Cluster-927.55593	0.04	0.32	0.25	0.13	0.21	0.17	0.09	0.28	0.3	0	0.09	0.08	0.04	0.08	0.17	0.38	0.45	0.38	0.37	0.26	0.46	0.29	0.26	0.13	1641	FALSE	0.26388	0.96031	FALSE	0.98251	0.76172	FALSE	-0.95341	0.8487	FALSE	2.4048	0.10584	FALSE	2.5386	0.060528	FALSE	1.8965	0.32921	--
Cluster-927.55590	0	0.37	0	0	0.09	0.29	0	0	0	0	0.29	0.29	0.37	0.37	0.09	0.29	0	0.78	0	0	0	0.29	0.39	0	872	FALSE	0.57273	0.9596	FALSE	-1.8372	0.89124	FALSE	1.5867	0.79726	FALSE	0.58933	0.92556	FALSE	-3.2899	0.46765	FALSE	0.27869	0.95786	--
Cluster-927.55591	0.42	0.43	0.15	0	0	0	0.46	0.16	0	0	0.29	0.15	0.14	0	0	0	0	0	0	0	0	0	0	0.15	667	FALSE	-3.0266	0.64792	FALSE	0.18419	0.99355	FALSE	-0.21179	0.98369	FALSE	-0.57231	0.96596	FALSE	-0.21688	0.98117	FALSE	0.73483	0.95747	--
Cluster-927.55596	1.21	0.91	0.84	0.73	0.21	0.11	0.33	0	0	0.1	0	0.21	0.3	0.2	0.93	0	0.34	0.42	0.47	0	0.35	0.1	0	0.11	821	FALSE	-0.89473	0.8029	FALSE	-2.329	0.34117	FALSE	-2.2872	0.24055	FALSE	-0.6807	0.92467	FALSE	-0.22385	0.97122	FALSE	-2.0556	0.58094	blast,frame:-3 start:456 end:1
Cluster-927.55597	1.38	1.74	1.08	0.24	0	0.85	0.63	0.94	0.59	0	0	0.72	0.23	1.16	0.23	0	0.64	0.48	0.4	0.61	0.13	1.07	0.36	0.25	753	FALSE	-1.4634	0.52718	FALSE	-0.075177	0.99714	FALSE	-1.6232	0.49993	FALSE	-0.25371	0.96596	FALSE	0.12922	0.98117	FALSE	0.70248	0.87408	blast,frame:1 start:1 end:255|blast,frame:3 start:3 end:107|blast,frame:-3 start:751 end:599
Cluster-927.55594	0	0	0	0	0	0	0	0	0	0	0	0	0	0	0	0	0	2.17	0	0	0	0	0	0	316	FALSE	NA	NA	FALSE	NA	NA	FALSE	NA	NA	FALSE	2.065	0.91253	FALSE	NA	NA	FALSE	NA	NA	--
Cluster-927.55595	1.07	0	0.56	0	0	0	0	0	0	0	0.84	0	1.55	0	0	0	0	0.57	0	0	0	0	0	0	476	FALSE	-2.8356	0.78451	FALSE	-2.4518	0.82779	FALSE	0.013284	0.99807	FALSE	-1.4386	0.91253	FALSE	-2.7887	0.82696	FALSE	-2.7969	0.80475	--
Cluster-5823.0	0	0.8	0	0	0	0	0	0	0	0	0.41	0	0	0	0	0	0	0	0	0	0	0	0	0.42	552	FALSE	-2.2012	0.90234	FALSE	-1.8372	0.89124	FALSE	0.035867	0.99807	FALSE	NA	NA	FALSE	NA	NA	FALSE	2.817	0.83474	--
Cluster-927.34022	0.27	0.13	0.07	0.64	0.4	0.96	0.18	0.19	0.1	0.38	0.26	0.35	0.09	0.07	0.19	0.59	0.3	1.1	0.26	0.07	0.26	0.45	0.66	0.32	4035	UP	2.6615	0.00013428	FALSE	0.93054	0.60025	UP	2.0628	0.0080487	UP	2.8136	0.00014178	FALSE	1.371	0.30841	UP	2.7084	9.2554e-05	--
Cluster-927.55598	0	1.74	0	0	0	0	0	0	0	0	0	0	0.39	0	1.58	0	0	0	0	0	0.95	0.44	0	0	400	FALSE	-2.2012	0.90234	FALSE	-1.8372	0.89124	FALSE	-1.8362	0.88225	FALSE	-2.8012	0.8276	FALSE	-0.57409	0.95109	FALSE	-1.4923	0.89381	--
Cluster-927.34020	2.96	4.24	1.49	12.9	9.66	7.77	7.69	10.37	15.98	3.24	3.09	4.11	3.27	5.31	5.06	15.56	11.74	12.36	19.4	15.52	14.2	16.53	12.19	5.2	3849	UP	2.4156	2.4173e-08	UP	2.8504	8.019e-11	UP	1.2161	0.0061348	UP	1.9209	3.3788e-12	UP	2.4882	1.0567e-23	UP	1.9769	5.3699e-08	blast,frame:-2 start:3704 end:3402
Cluster-927.34027	30.3	32.78	23.94	8.71	7.35	10.55	5.87	6.88	6.8	9.51	11.89	10.13	25.33	32.91	27.14	10.21	12.98	13.05	9.14	9.57	8.59	13.18	12.56	9.36	2936	DOWN	-1.1519	3.3642e-05	DOWN	-1.2822	9.1038e-06	FALSE	-0.51908	0.071289	FALSE	-0.89382	1.3533e-05	DOWN	-1.0169	2.4675e-07	FALSE	-0.59032	0.016681	blast,frame:2 start:2099 end:2665|blast,frame:1 start:1330 end:1827|blast,frame:3 start:1047 end:1355
Cluster-17594.0	0.51	0.26	0.26	0	0.51	0.51	0.28	0	0.25	0	0	0	0.49	0	0.25	0	0.28	0.53	0.29	0	0	0	0	0	489	FALSE	0.5992	0.93514	FALSE	-0.059333	0.99714	FALSE	-1.8541	0.86443	FALSE	0.2528	0.96596	FALSE	-0.78576	0.93985	FALSE	-1.7623	0.89381	blast,frame:2 start:371 end:487|blast,frame:3 start:12 end:434
Cluster-927.34025	0	0.46	0.6	0.24	0	0	0.12	0	0.47	0.12	0.24	0.24	0.11	0.12	0	0.12	0.38	0.24	0.26	0	0	0	0.36	0.37	756	FALSE	-1.5898	0.86685	FALSE	0.026655	0.99714	FALSE	0.089815	0.99807	FALSE	1.963	0.76213	FALSE	0.78704	0.9381	FALSE	2.3947	0.60035	blast,frame:-2 start:191 end:3
Cluster-927.34024	46.18	59.27	31.01	36.03	33	47.81	36.97	34.19	30.12	37.35	41.3	42.09	47.87	60.96	47.92	46.86	41.92	48.97	32.51	30.06	32.15	55.35	49.26	34.47	4543	FALSE	0.3363	0.60683	FALSE	0.44149	0.36895	FALSE	0.77145	0.015886	FALSE	0.1718	0.77518	FALSE	-0.096009	0.8895	FALSE	0.51406	0.050733	blast,frame:-2 start:4428 end:2029
Cluster-927.15474	0.8	0	0.42	0	0	0	0	0	0	0.82	0.82	0	0	0	0.76	0.84	0	0	0	0	0	0	0	0	406	FALSE	-1.8356	0.92352	FALSE	-1.452	0.91697	FALSE	1.4322	0.81765	FALSE	0.52617	0.96596	FALSE	-1.0977	0.9381	FALSE	-1.1133	0.93592	--
Cluster-927.12508	1.72	1.5	1.38	1.5	1.49	0.47	1.53	2.17	1.34	2.16	3.03	2.38	0.41	0.86	1.6	1.89	1.57	1.25	2.3	1.95	2.22	4.57	2.94	3	1529	FALSE	0.21346	0.9343	FALSE	1.0063	0.12378	UP	1.6635	6.6134e-05	FALSE	1.0959	0.23716	UP	1.8072	0.0028752	UP	2.5718	8.8963e-07	blast,frame:3 start:285 end:1295
Cluster-927.1564	0	0	0	0	0	0	0	0	0	0	0	0	0	0	0	0	0	0	0	0	0	1.3	0	0	304	FALSE	NA	NA	FALSE	NA	NA	FALSE	NA	NA	FALSE	NA	NA	FALSE	NA	NA	FALSE	1.6966	0.89381	--
Cluster-927.54548	0.28	0.28	0.86	0	0	0	0.6	0	0	0	0	0	0.79	0	0	0	0	0	0	0.28	0	0	0	0	470	FALSE	-2.6385	0.78813	FALSE	-0.44595	0.95726	FALSE	-2.2404	0.79318	FALSE	-2.1367	0.91253	FALSE	-0.82136	0.94801	FALSE	-1.7938	0.89381	--
Cluster-927.24262	1.76	2.33	1.66	1.31	1.08	1.46	0.67	0.64	1.19	0.54	0.34	0.77	3.17	2.46	2.81	1.67	1.77	2	1.42	1.31	1.37	1.32	0.83	1.1	2885	FALSE	-0.021378	0.98077	FALSE	-0.33958	0.78755	FALSE	-0.87282	0.14312	FALSE	-0.30189	0.7303	FALSE	-0.42088	0.45507	FALSE	-0.68079	0.18639	blast,frame:1 start:427 end:882|blast,frame:3 start:2028 end:2627
Cluster-927.1567	0	0	0.85	0.84	0	0	0	0	0	0	0	0	0	1.41	0	0	0	0	0	0	0	0	0	0	331	FALSE	0.60051	0.97227	FALSE	0.019988	0.99714	FALSE	0.024574	0.99807	FALSE	-1.3965	0.92556	FALSE	-1.0452	0.9381	FALSE	-1.0511	0.93592	--
Cluster-927.54429	0.26	1.05	0	0	0	0.26	0.56	0.6	0.25	0	0.27	0.27	0.5	0.75	1.26	0.27	0	0.27	0	0.52	0.29	0.27	0	0.27	485	FALSE	-1.5581	0.90518	FALSE	1.0336	0.88973	FALSE	-0.30751	0.97843	FALSE	-1.9387	0.72029	FALSE	-1.0092	0.87758	FALSE	-1.5571	0.77311	--
Cluster-927.54428	0.15	0.73	0.91	0	0.44	0	0	0	0	0	0	0	0.58	0.72	0.58	0	0	0.15	0	0.3	0	0	0.15	0	653	FALSE	-1.3672	0.85534	FALSE	-3.4968	0.38949	FALSE	-3.4944	0.33837	FALSE	-3.2027	0.35774	FALSE	-1.9891	0.62106	FALSE	-2.8573	0.40152	blast,frame:1 start:79 end:555
Cluster-6072.0	0	0	0	0.2	1.21	0	0	0	0	0	0	0	0	0.19	0	0.21	0.66	0.42	0	0	0.22	0.2	0.2	0.21	551	FALSE	4.3609	0.33715	FALSE	NA	NA	FALSE	NA	NA	FALSE	2.8616	0.59601	FALSE	0.7449	0.95819	FALSE	2.2225	0.77656	--
Cluster-927.1566	0	0	0	0	0	0	0	0	0.72	0	0	0	2.19	0.73	0.75	0	0	0	0	0.74	0	0.9	0	0	328	FALSE	NA	NA	FALSE	1.9435	0.89124	FALSE	NA	NA	FALSE	-2.8243	0.76336	FALSE	-1.5064	0.87245	FALSE	-1.5166	0.87408	--
Cluster-927.57336	1.08	0	0	0	0	0	0	0	0	0	0	0	0	0	0	0	0	0	0	0	0	0	0	0	370	FALSE	-1.1751	0.93514	FALSE	-0.80711	0.94784	FALSE	-0.7963	0.94469	FALSE	NA	NA	FALSE	NA	NA	FALSE	NA	NA	--
Cluster-927.38492	1.77	2.03	1.23	0.68	0.3	1.14	0.36	0.22	0.51	0.54	0.74	0.31	0.8	1.25	0.96	0.5	0.37	1.39	0.26	0.24	0.42	1.51	0.78	0.2	1776	FALSE	-0.71748	0.54838	FALSE	-1.3497	0.10135	FALSE	-0.71281	0.44954	FALSE	-0.11186	0.96596	FALSE	-1.0885	0.27488	FALSE	0.37233	0.87673	blast,frame:-1 start:192 end:4
Cluster-927.54421	0	0	0	0	0	0.35	0	0	0	0	0	0	0	0.99	0	0	0.78	0	0.4	0.34	0	0	0.35	0	427	FALSE	1.5623	0.92352	FALSE	NA	NA	FALSE	NA	NA	FALSE	-0.075987	0.99098	FALSE	0.22081	0.98117	FALSE	-0.67231	0.95747	--
Cluster-927.21685	4.26	4.29	3.88	2.69	2.95	3.48	3.2	3.04	2.16	2.86	2.63	3.59	3.47	3.95	3.44	2.54	3.53	3.07	2.8	2.51	2.48	3.5	3.7	2.16	3108	FALSE	0.11296	0.92352	FALSE	0.29912	0.68861	FALSE	0.48512	0.1761	FALSE	0.092463	0.92556	FALSE	0.14525	0.87465	FALSE	0.46382	0.26744	blast,frame:3 start:753 end:2510
Cluster-927.54423	0	0	0	0.55	0	0	0	0	0	0.54	0	0	0	0	0	0	0	1.72	0	0	0	0	0	0	370	FALSE	1.5623	0.92352	FALSE	NA	NA	FALSE	1.9481	0.88225	FALSE	2.6411	0.89173	FALSE	NA	NA	FALSE	NA	NA	--
Cluster-927.54422	1.03	1.27	0.64	0.68	0.34	0.5	0.15	0.16	0.15	0.15	0.1	0	0.82	1.26	1.36	0.74	0.73	0.64	0.33	0.3	0.54	0.48	0.35	0.15	1452	FALSE	-0.37948	0.90122	FALSE	-1.7855	0.15279	DOWN	-2.617	0.04173	FALSE	-0.34924	0.91245	FALSE	-0.93448	0.421	FALSE	-1.1304	0.32534	--
Cluster-927.54425	0	0.32	0.08	0.33	0.08	0.26	0	0	0.17	0	0	0	0.25	0.08	0.17	0.42	0	1.02	0.37	0.09	0	0.17	0	0	959	FALSE	1.2751	0.84546	FALSE	-0.39125	0.97738	FALSE	-2.1896	0.85248	FALSE	1.7876	0.60014	FALSE	0.4862	0.9381	FALSE	-0.98861	0.89381	--
Cluster-927.54424	0.14	0.28	0	0	0.1	0.3	0.1	0.05	0	0.05	0	0	0.14	0.34	0.29	0.15	0.05	0.15	0	0	0	0.05	0	0	1457	FALSE	0.41353	0.95542	FALSE	-0.55717	0.94784	FALSE	-2.0307	0.74623	FALSE	-0.79361	0.90227	FALSE	-4.0934	0.14748	FALSE	-3.142	0.29263	--
Cluster-927.54427	3.03	0	0	0	0	0	0	0	0	0	0	0	0	0.8	0	0	0	0	0	0.41	0	0	0	0	396	FALSE	-2.9747	0.805	FALSE	-2.6073	0.82799	FALSE	-2.5956	0.82658	FALSE	-1.3965	0.92556	FALSE	-0.083617	0.98963	FALSE	-1.0511	0.93592	--
Cluster-927.1560	0.25	0.49	0.1	0.3	0.25	0.1	0.05	0	0	0.05	0.05	0.15	0.1	0.2	0.41	0.05	0.71	0.21	0.23	0.05	0	0.15	0.26	0.05	1398	FALSE	0.28236	0.95075	FALSE	-2.9723	0.37087	FALSE	-0.76533	0.86168	FALSE	0.76956	0.89671	FALSE	-0.70036	0.89291	FALSE	0.05984	0.98557	--
Cluster-927.16269	0.36	0.55	0.29	0	0.03	0.39	0.13	0	0.03	0	0.06	0.03	0.28	0.31	0.25	0.06	0.03	0.25	0	0	0.03	0.19	0.03	0	2097	FALSE	-1.079	0.75581	FALSE	-2.018	0.29671	FALSE	-2.7041	0.10675	FALSE	-0.9851	0.77446	FALSE	-3.9054	0.068891	FALSE	-1.3163	0.63473	--
Cluster-927.16268	7.26	6.73	14.54	13.86	13.86	10.93	11.34	13.02	15.15	11.19	7.88	13.28	11.02	6.6	6.53	16.67	20.53	15.76	14.5	18.47	16.3	10.25	10.12	13.03	745	FALSE	1.0057	0.10623	UP	1.3366	0.010451	UP	1.1064	0.042445	UP	1.4248	0.00041153	UP	1.6089	2.2964e-05	UP	1.1465	0.016365	blast,frame:3 start:12 end:239
Cluster-8258.0	1.53	0	0	0	0	0	0	0	0	0	0	0	0	0	0	0	1.71	0.81	0	0	0	0	0	0	413	FALSE	-2.1691	0.90234	FALSE	-1.8021	0.89124	FALSE	-1.7908	0.88225	FALSE	3.8075	0.5377	FALSE	NA	NA	FALSE	NA	NA	--
Cluster-927.53967	0.58	0.78	0.26	0.66	0.61	0.51	0.64	1.05	0.65	0.29	0.44	0.41	1.27	1.36	1.08	0.62	0.97	0.88	0.78	0.94	0.7	0.49	0.83	0.4	2253	FALSE	0.71687	0.62725	FALSE	1.4002	0.084894	FALSE	0.43534	0.80948	FALSE	-0.26106	0.91245	FALSE	0.0066625	0.99198	FALSE	-0.42669	0.75542	blast,frame:-3 start:1048 end:686|blast,frame:-1 start:2013 end:1546
Cluster-14790.0	0.13	0.8	0.14	0	0.14	0.14	0.29	0	0	0	0	0	0	0.27	0	0.28	0	0.42	0	0	0	0	0	0	690	FALSE	-1.3838	0.8821	FALSE	-1.0562	0.89124	FALSE	-2.8508	0.60237	FALSE	1.7215	0.89173	FALSE	-1.0452	0.9381	FALSE	-1.0511	0.93592	--
Cluster-927.29379	60.41	60.99	45.75	29.85	62.81	37.81	18.28	18.91	21.28	42.62	18.58	30.52	90.83	64.37	119.03	24.87	74.92	61.2	19.96	15.67	22.89	32.49	13.22	20.59	1608	FALSE	0.2469	0.86288	FALSE	-0.64108	0.047633	FALSE	0.087557	0.94469	FALSE	-0.47792	0.46896	DOWN	-1.617	1.0159e-07	DOWN	-1.3688	0.00042958	blast,frame:3 start:585 end:1211
Cluster-927.16261	7.68	9.38	4.92	6.67	6.6	7.44	1.61	0.35	3.68	0.91	0	0.62	16.31	9.6	15.46	3.38	4.94	5.93	6.13	3.81	3.68	1.84	0	1.54	457	FALSE	0.53464	0.71962	FALSE	-0.99329	0.56574	DOWN	-2.8662	0.015821	DOWN	-1.341	0.048054	FALSE	-1.0604	0.14794	DOWN	-3.0006	0.00048383	--
Cluster-927.16260	0.6	0.46	0.56	0.22	0.07	0.19	0.65	0.37	0.41	0.18	0.19	0.22	0.18	0.26	0.59	0.15	0.32	0.19	0.08	0.04	0.2	0.55	0.56	0.16	1835	FALSE	-1.2051	0.47861	FALSE	0.683	0.6579	FALSE	-0.50741	0.8088	FALSE	-0.31934	0.92556	FALSE	-1.044	0.70972	FALSE	0.9598	0.57615	--
Cluster-927.16263	0.4	0.13	0	0.55	0.41	3.35	0	0	0	0.28	0	0	0.93	0.94	0.13	0.7	1.94	1.13	0	0	0.3	0	0.14	0	686	UP	3.5028	0.046868	FALSE	-1.811	0.89124	FALSE	0.074341	0.99807	FALSE	1.1784	0.63376	FALSE	-2.1645	0.58368	FALSE	-3.074	0.34949	--
Cluster-927.53966	0.29	0.15	0.46	0.15	0	0.15	0	0	0.15	0.15	0	0	0.58	0.58	0.15	0.3	0	0	0	0	0.17	0	0.15	0	652	FALSE	-1.0497	0.92352	FALSE	-1.5249	0.87	FALSE	-1.5197	0.83172	FALSE	-1.6914	0.83503	FALSE	-2.3277	0.62933	FALSE	-2.3361	0.64188	--
Cluster-927.32507	3.51	4.7	2.12	0.54	0.59	0.78	0.38	0.35	0.41	0.28	0.28	0.15	2.2	2.67	3.25	0.37	0.83	0.48	0.14	0.21	0.22	0.32	0.11	0.08	3416	DOWN	-1.8645	2.8788e-05	DOWN	-2.3044	1.2138e-06	DOWN	-2.9226	3.9196e-09	DOWN	-1.9386	3.9136e-06	DOWN	-3.1907	7.1593e-13	DOWN	-3.2958	2.112e-10	blast,frame:-1 start:3416 end:1497
Cluster-927.16264	4.98	7.66	2.06	15.82	17.14	27.94	1.5	2.3	1.52	0.78	1.03	0.74	9.07	11.21	9.23	5.37	7.04	10.53	1.25	0.62	1.97	0.67	1.21	0.12	3398	UP	2.6104	2.2723e-09	FALSE	-0.57536	0.5298	DOWN	-1.5708	0.0037331	FALSE	-0.04469	0.96596	DOWN	-2.316	2.4376e-09	DOWN	-3.2407	4.4194e-11	blast,frame:-2 start:2575 end:2
Cluster-927.16267	3.94	4.33	4.3	2	2.16	2.07	1.75	1.64	1.44	1.87	1.64	2.26	2.7	3.58	3.44	1.56	1.8	2.25	1.97	1.94	2.04	1.5	1.42	1.81	2130	FALSE	-0.44312	0.53107	FALSE	-0.51829	0.37479	FALSE	-0.18521	0.85171	FALSE	-0.45932	0.44981	FALSE	-0.081227	0.9381	FALSE	-0.32265	0.71643	blast,frame:3 start:282 end:1874
Cluster-927.16266	13.21	9.68	6.82	7.17	3.55	11.2	10.28	6.12	4.1	4.97	9.75	9.52	7.93	11.44	6.14	7.74	6.97	7.64	4.37	3.18	5.96	8.98	7.97	4.68	653	FALSE	0.11598	0.95179	FALSE	0.34294	0.8238	FALSE	0.66408	0.30831	FALSE	0.11167	0.94505	FALSE	-0.3278	0.82317	FALSE	0.40825	0.67518	--
Cluster-927.12500	0.78	4.02	0	0	0	0	0	0	0.36	0	0	0.41	0.72	2.9	0	0.4	1.3	0.41	0	0	0	0	0	0	411	FALSE	-3.7804	0.44967	FALSE	-2.4548	0.66941	FALSE	-2.4523	0.63154	FALSE	-0.55109	0.92866	FALSE	-3.3956	0.54961	FALSE	-3.4019	0.53163	--
Cluster-12766.0	1	0.87	0.15	0.15	0	0	0	0	0	0	0	0	0.43	0.72	1.01	0	0	0	0	0	0.16	0	0	0	658	FALSE	-3.0485	0.41483	FALSE	-3.6389	0.3319	FALSE	-3.6331	0.28425	FALSE	-4.3642	0.14247	FALSE	-3.0457	0.31592	FALSE	-4.0182	0.17651	--
Cluster-16019.0	1.04	0.36	0	0	0.71	0	0	0	0	0	0	0	0	0	0	0	0	0	0	0	0	0	0	0	428	FALSE	-0.24083	0.97255	FALSE	-1.811	0.89124	FALSE	-1.8024	0.88225	FALSE	NA	NA	FALSE	NA	NA	FALSE	NA	NA	--
Cluster-927.21688	0	0	0	0	0	0	0	0	0	0	0	0	2.53	0	0.65	0	0	0.78	0	0	0	0	0	0	341	FALSE	NA	NA	FALSE	NA	NA	FALSE	NA	NA	FALSE	-1.8922	0.89173	FALSE	-2.5029	0.82807	FALSE	-2.5129	0.82259	--
Cluster-8471.0	1.2	1.1	0.22	0	0	0	0.06	0	0.05	0	0	0	0.75	0.64	0.91	0	0	0	0	0	0.06	0	0	0	1336	DOWN	-5.789	0.0025018	FALSE	-3.5913	0.061946	DOWN	-5.4128	0.0047461	DOWN	-5.8988	0.001018	DOWN	-4.5807	0.011895	DOWN	-5.5533	0.002059	--
Cluster-18228.1	0	1.11	0.23	0.23	0	0.22	0	0	0.22	0	0	0	0	0	0	0.23	0	0.46	0	0	0	0	0	0	523	FALSE	-1.0017	0.92352	FALSE	-1.4871	0.89124	FALSE	-2.4474	0.79726	FALSE	2.76	0.86952	FALSE	NA	NA	FALSE	NA	NA	--
Cluster-18228.0	0.13	0	0.41	0	0.4	0.14	0	0.15	0	0	0	0.27	0.26	1.19	0.27	0	0.15	0	0	0	0	0.14	0.14	0	693	FALSE	0.56205	0.94888	FALSE	-0.97843	0.92993	FALSE	-0.11627	0.99807	FALSE	-3.1684	0.40097	FALSE	-3.7761	0.2785	FALSE	-1.9926	0.62675	--
Cluster-10149.0	0.34	0.71	0	0	0	0	0	0	0	0	0	0	1.62	0	0	0	0	0	0	0	0.39	0.72	0	0	430	FALSE	-1.7771	0.92352	FALSE	-1.4118	0.91697	FALSE	-1.4074	0.90812	FALSE	-2.8762	0.85745	FALSE	-1.5605	0.89291	FALSE	-0.80727	0.93592	--
Cluster-927.41211	0.36	0.72	0.24	2.32	1.24	3.27	1.27	0.47	0.71	0.47	0.43	0.7	0.74	0.32	1.12	3.17	2.42	4.54	0.52	0.97	1.49	0.88	0.81	0.05	1501	UP	2.9117	1.0441e-05	FALSE	1.7527	0.077429	FALSE	1.2259	0.27663	UP	2.5221	5.7362e-06	FALSE	1.0552	0.34954	FALSE	0.2773	0.93592	blast,frame:1 start:1 end:195
Cluster-927.45047	0.35	0.73	0	0	0	0	0	0	0	0	0	0	0.67	0	0	0	0	0	0	0	0	0	0	0	425	FALSE	-1.7771	0.92352	FALSE	-1.4118	0.91697	FALSE	-1.4074	0.90812	FALSE	-1.5483	0.92556	FALSE	-1.1965	0.9381	FALSE	-1.2052	0.93592	--
Cluster-11233.0	1.1	0.14	0	0.14	0	0.14	0	0	0	0	0	0.14	0	0.27	0.14	0.29	0	0	0	0	0	0	0.14	0	676	FALSE	-1.524	0.8754	FALSE	-2.9749	0.69228	FALSE	-2.0053	0.77764	FALSE	-0.027386	0.99645	FALSE	-1.6455	0.89291	FALSE	-0.69582	0.95544	--
Cluster-17117.0	0.15	0.3	0	0.15	0	0	0	0	0	0.46	0	0	0.15	0.74	0.15	0.62	0	0.16	0.34	0.31	0.34	0.92	0.31	0	645	FALSE	-0.81943	0.94948	FALSE	-1.4118	0.91697	FALSE	1.0564	0.90812	FALSE	0.0079261	0.99829	FALSE	0.55481	0.9143	FALSE	0.84382	0.89381	blast,frame:3 start:360 end:632
Cluster-927.1569	0.09	0.45	0	0	0.09	0	0.1	0.31	0.18	0	0	0	0.09	0.36	0.18	0.37	0.2	0	0.21	0	0.31	0.09	0	0.1	892	FALSE	-1.8217	0.8842	FALSE	1.0562	0.87343	FALSE	-2.4135	0.79751	FALSE	0.29068	0.96596	FALSE	0.31006	0.95819	FALSE	-1.0174	0.89381	--
Cluster-927.49968	0.07	0.36	0.07	0.29	0.07	0.15	0	0	0	0	0	0.07	0.29	0.07	0.22	0.07	0.16	0.3	0.08	0.15	0	0	0.15	0	1048	FALSE	0.62674	0.92352	FALSE	-2.6626	0.71684	FALSE	-1.6993	0.79726	FALSE	0.1145	0.97258	FALSE	-0.71429	0.89793	FALSE	-1.3414	0.86482	--
Cluster-11233.1	0	0	0	0	0	2.78	0	0	0	0	0	0	0	1.29	0	0	0	0	0	0	0	0	0.7	0	339	FALSE	3.3039	0.79193	FALSE	NA	NA	FALSE	NA	NA	FALSE	-1.3965	0.92556	FALSE	-1.0452	0.9381	FALSE	-0.089333	0.99031	--
Cluster-927.57613	0	0.55	0.19	0	0	0	0	0	0.36	0	0	0	0.18	0.36	0	0	0.61	0.19	0	0.37	0	0	0	0	576	FALSE	-2.2539	0.89701	FALSE	-0.077665	0.99714	FALSE	-1.8754	0.88225	FALSE	0.81729	0.92556	FALSE	0.11824	0.98588	FALSE	-1.688	0.89381	--
Cluster-1337.0	0	0	0	0	0	0.2	0.42	0.23	0.58	0	0	0.41	0	0	0	0	0	0	0.68	0.4	1.77	0	0	0.62	555	FALSE	1.5623	0.92352	FALSE	4.3911	0.22715	FALSE	2.7973	0.80248	FALSE	NA	NA	UP	5.3122	0.025344	FALSE	3.4081	0.72055	--
Cluster-927.37391	17.67	16.21	23.04	10.94	12.73	12.56	7.6	8.33	7.11	7.77	7	7.73	16.24	15.18	12.85	12.69	13.69	14.84	8.03	10.19	10.32	9.58	8.31	6.86	3623	FALSE	-0.096783	0.93514	FALSE	-0.4476	0.34156	FALSE	-0.40769	0.29925	FALSE	0.23631	0.62311	FALSE	-0.016519	0.98117	FALSE	-0.15448	0.83846	blast,frame:-1 start:2126 end:699|blast,frame:-2 start:3490 end:3197
Cluster-17204.0	0.25	0.25	0	0	0	0	0.27	0	0	0	0	0	0	0.24	0	0.77	0	0.26	0.57	0	0	0	0	0.52	494	FALSE	-1.1902	0.93514	FALSE	0.13614	0.99714	FALSE	-0.81759	0.94469	FALSE	2.3454	0.82848	FALSE	1.6957	0.89291	FALSE	1.8466	0.89381	--
Cluster-927.46753	0.6	0.37	0.29	0.33	0.38	0.25	0	0.16	0.1	0.05	0.15	0.19	0.19	0.19	0.19	0.05	0.16	0.29	0.15	0	0	0.24	0.2	0.2	1468	FALSE	0.20697	0.95574	FALSE	-1.389	0.62702	FALSE	-0.75809	0.79726	FALSE	0.059532	0.98224	FALSE	-1.2165	0.8463	FALSE	0.84492	0.79766	--
Cluster-927.34099	5.24	5.62	8.2	0.81	0.53	2.4	1.43	2.46	1.27	0.27	1.9	1.09	6.55	7.84	5.64	1.37	4.1	3.6	1.82	3.42	2.68	2.72	1.59	1.37	481	FALSE	-1.8118	0.11516	FALSE	-0.9948	0.46791	FALSE	-1.5979	0.16521	FALSE	-0.9341	0.44152	FALSE	-0.76039	0.52355	FALSE	-1.1996	0.22754	blast,frame:-3 start:479 end:297
Cluster-15691.0	1.27	0	0.44	0	0	0.87	0	0	0	0	0	0	0.21	0	0	0	0	0.22	0	0	0	0	0	0	531	FALSE	-0.50645	0.95983	FALSE	-2.8507	0.72028	FALSE	-2.8421	0.69077	FALSE	0.38946	0.96596	FALSE	-0.21688	0.98117	FALSE	-0.22694	0.98248	--
Cluster-927.50942	0.89	1.77	0.7	0.19	0.27	0.33	0.06	0.12	0.05	0.05	0.06	0	1.07	2.21	1.36	0.33	0.61	0.57	0.42	0.34	0.18	0.05	0.08	0.06	2401	FALSE	-1.5305	0.070078	DOWN	-2.9845	0.0020259	DOWN	-3.9913	0.00028634	DOWN	-1.2797	0.046324	DOWN	-1.6631	0.011778	DOWN	-3.8744	2.6934e-06	blast,frame:3 start:636 end:878|blast,frame:1 start:28 end:732
Cluster-5203.1	0.9	0	0	0	0	0	0	0	0.29	0.31	0	0	0.86	0	0.29	0.62	0	0.95	0	0	0	0	0.3	0	454	FALSE	-1.7562	0.92352	FALSE	-0.42792	0.98751	FALSE	-0.41748	0.98475	FALSE	0.61298	0.94321	FALSE	-2.1756	0.88	FALSE	-1.221	0.89428	--
Cluster-927.33558	21.93	19.43	30.3	54.08	62.67	39.27	25.78	31.02	61.92	4.17	3.74	4.56	26.29	32.16	38.01	67.04	77.21	88.75	72.45	60.45	65.41	12.77	8.3	13.08	866	UP	1.7117	2.2587e-05	UP	1.6014	0.00051766	DOWN	-1.5878	2.4105e-05	UP	1.5795	1.3688e-13	UP	1.6499	6.337e-14	FALSE	-0.7967	0.04043	blast,frame:1 start:217 end:579
Cluster-927.50941	1.2	0	0	0	0	0	0	0	0	0	0	0	1.59	2.13	0.54	0	0	0	0	0	0.67	0	0	1.18	359	FALSE	-1.1751	0.93514	FALSE	-0.80711	0.94784	FALSE	-0.7963	0.94469	FALSE	-3.4626	0.51317	FALSE	-2.148	0.69811	FALSE	-1.1026	0.89381	--
Cluster-927.50946	1.36	1.49	1.03	2.16	2.82	1.72	0.81	1.54	1.3	0.47	0.48	0.17	2.2	3.31	1.88	3.29	3.64	2.85	2.53	2.89	1.7	0.89	0.87	0.54	1616	UP	1.3919	0.017069	FALSE	0.79211	0.36578	FALSE	-0.83324	0.44842	FALSE	0.75765	0.17426	FALSE	0.5716	0.40925	FALSE	-0.99616	0.13071	blast,frame:3 start:78 end:794|blast,frame:2 start:818 end:1135
Cluster-927.13168	0.16	0.49	0	0	0	0.17	0	0	0	0	0.34	0.17	0.32	0.16	0.49	0	0	0.68	0.56	0.17	0	0	0	0	614	FALSE	-1.2354	0.92352	FALSE	-1.8285	0.89124	FALSE	0.60682	0.94469	FALSE	-0.36796	0.96596	FALSE	0.17248	0.98117	FALSE	-2.7198	0.69902	--
Cluster-927.50944	1.62	1.24	0.89	0.45	0.47	0.96	0.52	0.77	0.13	0.61	0.64	0.43	1.03	1.55	0.71	0.33	0.35	0.82	0.48	0.36	0.5	0.32	0.66	0.37	2947	FALSE	-0.46641	0.72711	FALSE	-0.51011	0.77264	FALSE	-0.20893	0.88225	FALSE	-0.82201	0.37798	FALSE	-0.66749	0.45301	FALSE	-0.58911	0.59158	blast,frame:-2 start:2457 end:289
Cluster-927.46339	0	0.46	1.38	0	0	0	0	0	0	0	0	0	1.22	0	2.49	0	0.99	0	0	0	0	0	0	0	393	FALSE	-2.3529	0.89028	FALSE	-1.9523	0.89124	FALSE	-1.9507	0.88225	FALSE	-1.7646	0.85619	FALSE	-3.3024	0.57702	FALSE	-3.3158	0.55797	--
Cluster-927.33552	19.99	20.04	18.99	16.55	17.59	18.12	12.97	14.03	16.13	14.68	16.55	17.8	23.23	23.34	18.83	22.74	22.28	21.28	16.85	19.48	14.98	20.68	20.15	16.24	2626	FALSE	0.39318	0.35834	FALSE	0.41326	0.2872	FALSE	0.67107	0.0028684	FALSE	0.37058	0.30282	FALSE	0.26865	0.51244	FALSE	0.49141	0.079963	blast,frame:1 start:61 end:2055
Cluster-927.46337	7.43	7.29	4.01	2.23	3.55	5.03	2.52	3.25	1.95	3.36	3.09	2.78	5.82	6.62	7.08	2.16	3.65	3.38	3.01	2.07	3.27	3.8	2.71	2.47	2421	FALSE	-0.23823	0.88946	FALSE	-0.39353	0.64335	FALSE	-0.064539	0.94469	FALSE	-0.75884	0.023505	FALSE	-0.59976	0.11238	FALSE	-0.43066	0.32172	blast,frame:-3 start:2143 end:311
Cluster-927.13167	1.56	1.19	0.91	0.38	0.28	0.29	0.2	0.11	0.05	0.05	0.15	0.05	1.74	1.46	1.61	0.62	0.66	0.58	0.21	0.54	0.26	0.23	0	0	1482	FALSE	-1.3594	0.1899	DOWN	-2.5071	0.027167	DOWN	-2.9773	0.0071116	FALSE	-1.0341	0.22992	DOWN	-1.6259	0.046235	DOWN	-3.6901	0.00099758	blast,frame:-1 start:1482 end:529
Cluster-927.46335	7.64	8.12	7.04	2.71	1.19	1.18	0.64	0	1.13	0.9	1.22	0	3.36	16.02	5.98	1.84	3.6	2.48	2.37	3.21	1.67	0	0	0	458	FALSE	-1.5464	0.14548	DOWN	-2.7158	0.02529	DOWN	-2.4401	0.02759	FALSE	-1.4221	0.2127	FALSE	-1.197	0.33017	DOWN	-6.576	4.7917e-05	blast,frame:-1 start:458 end:330
Cluster-927.46332	0.34	0.11	0	0.23	0	0	0	0.13	0.35	0.47	0.36	0.71	0	0.11	0	0	0	0.36	0.13	0.12	0	0.47	0.36	1.35	759	FALSE	-0.28518	0.97227	FALSE	1.0262	0.89124	FALSE	2.7194	0.16182	FALSE	1.6843	0.92497	FALSE	1.6375	0.89291	UP	4.8984	0.01876	--
Cluster-6871.0	0	0	0.47	0	0	1.3	0.99	0	1.24	0	0	0	1.65	2.9	4.21	0.47	0.5	2.87	0	1.71	0.51	0	0	0	391	FALSE	1.9356	0.90063	FALSE	3.1281	0.54169	FALSE	0.024574	0.99807	FALSE	-1.0787	0.7975	FALSE	-1.3475	0.68238	FALSE	-4.5026	0.065619	blast,frame:1 start:1 end:234|blast,frame:3 start:12 end:245
Cluster-927.46330	3.34	4.11	12.13	3.31	5.78	3.62	3.23	2.03	7.66	2.05	1.17	1.16	7.54	8.32	14.89	15	19.6	15.47	8.01	13.88	8.48	4.84	2.57	2.93	720	FALSE	-0.065658	0.97227	FALSE	0.25363	0.91697	FALSE	-1.2393	0.21256	UP	1.0103	0.021674	FALSE	0.58753	0.38991	FALSE	-0.90791	0.15714	--
Cluster-927.46331	2.85	1.02	8.15	2.61	4.34	4.92	0.76	0.67	1.91	0.07	0.27	0.26	9.82	3.24	17.5	6.91	9.06	8.92	1.91	3.8	2.46	0.53	0.33	0.28	1146	FALSE	0.48546	0.84733	FALSE	-1.0138	0.47515	DOWN	-3.4332	0.0010618	FALSE	0.0068807	0.99425	FALSE	-1.3028	0.076025	DOWN	-4.0943	3.1529e-09	--
Cluster-927.50832	0	0	1.21	0	0	0	0	0	0	0	0	0	1.92	0	0	0	1.29	0	0	0	0	0	0	0	307	FALSE	-0.36127	0.97227	FALSE	0.019988	0.99714	FALSE	0.024574	0.99807	FALSE	-0.58582	0.96596	FALSE	-1.1965	0.9381	FALSE	-1.2052	0.93592	--
Cluster-887.0	0	0	0	0	0	0	0.55	0	0	0	0	0.26	0	0	0.25	0	0	0.79	0	0.25	0	0	0.76	0	491	FALSE	NA	NA	FALSE	2.7586	0.82779	FALSE	1.9481	0.88225	FALSE	1.6846	0.92467	FALSE	0.7449	0.95819	FALSE	2.1487	0.86451	--
Cluster-15267.0	1.89	1.95	0.39	0.39	0.38	0	0	0	0.35	1.16	0.39	0.4	1.06	1.42	0.36	0	0	0.8	0	0	0	0	0	0	415	FALSE	-1.7678	0.75245	FALSE	-2.3352	0.63379	FALSE	-0.10726	0.99807	FALSE	-1.7336	0.84252	FALSE	-3.1097	0.54159	FALSE	-3.1179	0.54632	--
Cluster-927.57998	1.02	1.09	0	0	0	0	0	0	0	0	0	0	1.69	0	0	0	0	0	0	0	1.13	1.07	0	0	316	FALSE	-1.1902	0.93514	FALSE	-0.82356	0.94784	FALSE	-0.81759	0.94469	FALSE	-1.5483	0.92556	FALSE	-0.23376	0.98117	FALSE	-0.24315	0.98248	--
Cluster-927.57999	2.37	3.04	4.33	2.74	1.73	1.5	0	0.35	0.57	0	0	0	3.11	5.39	4.03	0.62	2.32	0.31	0.68	0.88	1.35	0.92	0	0	456	FALSE	-0.086886	0.97227	FALSE	-2.4521	0.23474	DOWN	-4.8929	0.014933	FALSE	-1.7033	0.2954	FALSE	-1.5359	0.26596	FALSE	-3.1982	0.057189	--
Cluster-927.57990	0	0.98	0	0	0	0.17	0	0	0	0	0	0	0.16	0.32	0	0	0.36	0	0	0	0	0.17	0	0	613	FALSE	-1.8251	0.89754	FALSE	-2.4212	0.87	FALSE	-2.4203	0.85171	FALSE	-0.13121	0.98317	FALSE	-1.6813	0.89291	FALSE	-0.72717	0.95155	blast,frame:-3 start:167 end:3|blast,frame:-1 start:472 end:266
Cluster-927.57991	0.43	0	0.22	0.22	0	0.23	0.12	0	0.11	0	0	0	0.11	0.22	0.66	0.22	0.12	0.9	0	0	0	0	0.22	0	788	FALSE	-0.01876	0.99607	FALSE	-0.65162	0.94784	FALSE	-2.4441	0.79726	FALSE	0.59724	0.92556	FALSE	-3.2667	0.48664	FALSE	-1.469	0.83847	--
Cluster-927.57992	0	0	0	0	0	0	0	0	0.87	0	0	0	0	0.89	0	0	0	0	0	0	0	0	0	0	312	FALSE	NA	NA	FALSE	1.9435	0.89124	FALSE	NA	NA	FALSE	-0.57231	0.96596	FALSE	-0.21688	0.98117	FALSE	-0.22694	0.98248	--
Cluster-927.23680	0.42	0.77	0.16	0.27	0.14	0.59	0.53	0.18	0.28	0.3	0.3	0.21	0.16	0.48	0.37	0.19	0.52	0.58	0.13	0.36	0.3	0.54	0.33	0.39	2783	FALSE	0.082892	0.97227	FALSE	0.4042	0.89124	FALSE	0.21845	0.93104	FALSE	0.66794	0.74961	FALSE	0.29212	0.8968	FALSE	1.0402	0.30811	--
Cluster-927.44838	1.2	0.87	0.52	0.29	0.23	0.6	0.21	0.21	0.15	0.29	0.27	0.13	0.63	0.67	1.12	0.27	0.44	0.41	0.16	0.15	0.12	0.32	0.22	0.29	4655	FALSE	-0.67974	0.50063	FALSE	-1.3332	0.057528	FALSE	-0.94461	0.21136	FALSE	-0.78641	0.28368	DOWN	-1.8691	0.0018707	FALSE	-0.83063	0.25103	--
Cluster-927.57995	0.22	0	0	0.23	0	0	0.73	0	0	0.23	0	0	0.22	0	0	0	0	0	0.26	0	0	0.93	0	0	518	FALSE	0.60051	0.97227	FALSE	2.3817	0.82779	FALSE	0.98635	0.94469	FALSE	-0.57231	0.96596	FALSE	0.7449	0.95819	FALSE	2.477	0.7949	--
Cluster-927.57996	0.59	0.74	0	0	0.15	0	0	0	0	0.46	0	0	0	0	0	0	0.33	0.15	0	0	0	0	0	0	648	FALSE	-2.3974	0.73187	FALSE	-2.9911	0.66975	FALSE	-0.52	0.94469	FALSE	2.8077	0.86077	FALSE	NA	NA	FALSE	NA	NA	--
Cluster-19270.0	0	0.77	1.17	0	0	0	0	0	0	0	0	0	0	0.7	0	0	0	0	0	0	0	0	0	0	417	FALSE	-2.6459	0.8272	FALSE	-2.252	0.86164	FALSE	-2.2506	0.83394	FALSE	-1.3965	0.92556	FALSE	-1.0452	0.9381	FALSE	-1.0511	0.93592	--
Cluster-927.30065	15.09	20.43	23.77	9.83	6.03	8.03	3.51	6.96	6.68	3.26	5.13	4.31	25.94	19.73	40.18	10.44	14.27	12.62	8.94	12.55	5.67	5.74	6.68	4.62	389	FALSE	-0.69715	0.53384	FALSE	-0.83093	0.43491	FALSE	-1.2508	0.095733	FALSE	-1.0342	0.099998	FALSE	-1.1035	0.11179	DOWN	-1.7362	0.0039823	--
Cluster-14513.1	0.47	0.31	0.08	0.16	0.24	0.08	0.34	0.18	0.08	0	0.08	0.24	0.16	0.47	0.24	0.24	0.09	0.24	0.18	0	0.18	0.08	0.08	0.08	987	FALSE	-0.19357	0.97227	FALSE	0.35784	0.94784	FALSE	-0.45543	0.94452	FALSE	-0.24668	0.96596	FALSE	-0.66702	0.89291	FALSE	-1.1138	0.84062	--
Cluster-6865.0	0	0.17	0	0	0	1.06	0	0.2	0	0	0	0	1.01	0	1.19	0	0	0.18	0	0.18	0	0	0	0	596	FALSE	2.9305	0.71265	FALSE	0.98176	0.94784	FALSE	0.024574	0.99807	FALSE	-3.242	0.45213	FALSE	-2.8842	0.50454	FALSE	-3.8592	0.34056	--
Cluster-7889.0	0.37	0.76	0.97	0	0	0.57	0.81	0	0	0	0	0	1.65	0.37	0.56	0.39	0	0	0	0	0	0	0	0	568	FALSE	-1.4117	0.84375	FALSE	-0.56839	0.93898	FALSE	-3.3576	0.36555	FALSE	-2.3773	0.57057	FALSE	-3.9639	0.21132	FALSE	-3.9738	0.21039	--
Cluster-927.19490	1.13	4.91	3.5	1.15	0	4.05	0	0	0.91	2.23	0	0	0.93	2.8	4.8	1.16	0	0	1.29	0.94	1.25	0	0	0	309	FALSE	-0.18215	0.97227	FALSE	-1.9289	0.77093	FALSE	-1.0096	0.88225	FALSE	-2.6577	0.61323	FALSE	-0.82054	0.89291	FALSE	-3.2724	0.48577	--
Cluster-6739.0	0	0.2	0	0.4	0	0.4	0.64	0.23	0	0	0	0	0	0.38	0.19	0.61	0.44	0.82	0	1	0	0.2	0	0	554	FALSE	2.4514	0.78867	FALSE	2.8582	0.6484	FALSE	0.024574	0.99807	FALSE	1.9904	0.65128	FALSE	1.4621	0.87608	FALSE	-0.69568	0.95578	--
Cluster-11153.0	0.21	0	0.22	0	0.21	0	0.23	0	0	0	0	0	0	0	0	0	0	1.11	2.19	0.43	1.2	0.22	0	0	533	FALSE	-0.32361	0.97227	FALSE	0.066151	0.99714	FALSE	-0.89064	0.94469	FALSE	3.3728	0.77567	UP	5.6296	0.0096257	FALSE	1.6966	0.89381	--
Cluster-15485.0	0	0	0	0	0.47	1.37	0	1.1	0	0.95	1.43	0.98	0	0	0	0.49	1.04	0.5	0	0.88	0	0.49	0.46	1.42	386	FALSE	3.3753	0.7015	FALSE	2.9914	0.81767	FALSE	4.6541	0.10676	FALSE	3.2644	0.67614	FALSE	2.537	0.85986	FALSE	4.0099	0.33481	--
Cluster-10143.0	0	0.84	0	0	0	0	0	0	0	0	0	0	0	0	0	0	0.46	0	0	0	0	0	0	0.83	404	FALSE	-1.2051	0.93514	FALSE	-0.83988	0.94784	FALSE	-0.83864	0.94469	FALSE	1.3512	0.92556	FALSE	NA	NA	FALSE	2.817	0.83474	--
Cluster-927.55177	0	0	0	0.8	0	0	0	0.31	0	0	0	0.27	0	0	0	0.27	0.58	0	0	0	0.3	0.54	0.26	0	482	FALSE	3.093	0.83492	FALSE	1.9435	0.89124	FALSE	1.9481	0.88225	FALSE	2.9132	0.83795	FALSE	1.7067	0.89291	FALSE	3.0525	0.76128	--
Cluster-927.44837	0.48	0	0.5	0.5	0	0	0	0	0	0	0	0	0	0	0.45	0	1.62	0	0	0	0	1.01	0	0	382	FALSE	-0.32371	0.97227	FALSE	-0.89664	0.94784	FALSE	-0.89064	0.94469	FALSE	1.9213	0.91253	FALSE	-0.21688	0.98117	FALSE	1.4823	0.90444	--
Cluster-10894.0	0	0	0.79	0	0	0.19	0.82	0	0.56	0	0	0	0	0	0	0.39	1.69	0.2	0	0.39	0	0	0.19	0	564	FALSE	-1.4361	0.92352	FALSE	1.6178	0.81511	FALSE	-1.9879	0.88225	FALSE	4.7542	0.12558	FALSE	2.537	0.85986	FALSE	1.6966	0.89381	--
Cluster-812.1	0	0	0	0	0	0	0	0	0	0.34	0	1.05	0	0	0	0	0	0	0	0	0	0.35	0.33	0	435	FALSE	NA	NA	FALSE	NA	NA	FALSE	3.8164	0.49813	FALSE	NA	NA	FALSE	NA	NA	FALSE	2.484	0.86721	--
Cluster-812.0	0	0	0	0	0	0	0.49	0	0	1.83	0.92	0.94	0	0	0	0	0	0	0	0	0	1.88	1.76	2.28	391	FALSE	NA	NA	FALSE	1.9435	0.89124	FALSE	4.8515	0.072766	FALSE	NA	NA	FALSE	NA	NA	UP	5.3185	0.019784	--
Cluster-927.52548	0.85	0.22	0	0	0	0	0	0	0	0	0	0	0.62	0.62	0	0	0	0	0	0.43	0	0	0.43	0	532	FALSE	-2.498	0.85618	FALSE	-2.1307	0.88081	FALSE	-2.1218	0.85752	FALSE	-3.0593	0.7487	FALSE	-0.90211	0.91897	FALSE	-0.91086	0.91527	--
Cluster-927.52549	0.03	0.13	0.27	13.65	4.4	1.66	11.39	14.98	23.85	4.27	12.03	7.4	0.1	0.36	0.13	9.84	13.91	4.79	13.57	23.71	18.3	25.09	27.93	14.83	2019	UP	6.1295	2.232e-06	UP	7.7591	8.2694e-41	UP	6.7388	7.6598e-27	UP	5.987	8.3673e-27	UP	7.1842	2.5164e-55	UP	7.5247	2.2858e-62	blast,frame:2 start:92 end:946
Cluster-927.28925	16.99	13.86	16.74	10.67	7.67	4.56	4.01	5.3	5.83	7.02	5.36	6.87	3.28	8.61	2.15	7	3.99	2.69	5.79	6.07	4.83	4.47	5.03	3.91	1202	FALSE	-0.45134	0.64737	FALSE	-0.77832	0.075356	FALSE	-0.36394	0.4488	FALSE	0.37555	0.8828	FALSE	0.88693	0.20558	FALSE	0.64297	0.45486	blast,frame:-2 start:1201 end:149
Cluster-7867.0	0	0.11	0	0.11	0	0.23	0	0.13	0	0	0	0	0	0.11	0.22	0	0	0.23	0	0.47	0	0.11	0.35	0.6	773	FALSE	2.0057	0.88586	FALSE	0.98176	0.94784	FALSE	0.024574	0.99807	FALSE	-0.33013	0.96596	FALSE	1.1266	0.89291	FALSE	2.4248	0.41398	--
Cluster-927.33084	62.31	49.72	54.02	114.78	115.36	112.43	160.92	165.83	160.56	131.58	132.75	111.4	67.16	60.51	83.15	141.98	153.51	151.2	220.5	218.14	209.25	203.98	181.1	146.73	977	UP	1.6254	3.262e-09	UP	2.4295	3.5478e-23	UP	2.1275	1.5198e-21	UP	1.4008	1.9231e-10	UP	2.2248	4.6489e-28	UP	2.0036	5.4098e-19	--
Cluster-927.28922	14.93	12.44	11.38	2.9	3.07	4.56	2.33	1.98	2.26	1.21	1.32	1.08	7.87	10.25	10.44	2.31	3.12	2.48	2.15	2.29	2.77	1.3	1.56	1.37	2236	DOWN	-1.3273	2.8842e-05	DOWN	-1.6956	4.2093e-08	DOWN	-2.4788	8.8433e-18	DOWN	-1.5065	9.3747e-08	DOWN	-1.3573	6.0009e-07	DOWN	-2.0533	1.3964e-11	blast,frame:1 start:1 end:1491
Cluster-927.33086	5.9	4.79	2.61	2.62	2.38	3.29	2.76	2.16	1.51	1.58	2.1	1.98	3.52	4.9	4	2.19	2.51	3.13	2.06	1.51	1.81	2.63	2.65	0.98	3382	FALSE	-0.1079	0.93514	FALSE	-0.17208	0.89583	FALSE	-0.27777	0.75363	FALSE	-0.3257	0.53622	FALSE	-0.57237	0.12326	FALSE	-0.32122	0.70762	--
Cluster-927.28920	26.8	32.74	17.65	212.5	160.4	113.65	117.2	173.46	190.72	111.51	185.81	134.32	96.29	74.86	76.87	293.92	263.9	233.62	179.34	267.63	164.78	260.64	298.02	203.77	1695	UP	3.2701	8.0857e-19	UP	3.5265	5.8012e-26	UP	3.4338	6.565e-29	UP	2.0211	4.2227e-16	UP	1.9081	8.3018e-13	UP	2.2919	1.1903e-22	blast,frame:3 start:1476 end:1631
Cluster-927.59732	0	0	0	0	0	0.37	0	0	0	0	0	0	0	1.04	0	0	0	0	0	0	0	0	0	0	419	FALSE	1.5623	0.92352	FALSE	NA	NA	FALSE	NA	NA	FALSE	-1.9781	0.91253	FALSE	-1.627	0.89291	FALSE	-1.6327	0.89381	--
Cluster-927.33089	4.42	2.98	5	5.54	7.5	6.51	3.15	3.13	7.31	2.88	3.25	1.8	7.86	6.3	6.44	3.69	6.78	6.08	5.2	10.85	7.22	3.08	2.65	5.08	2981	UP	1.2202	0.002609	FALSE	0.98525	0.076751	FALSE	0.29572	0.74431	FALSE	0.00091022	0.99858	FALSE	0.78592	0.042948	FALSE	-0.19614	0.88479	blast,frame:-3 start:2943 end:2656
Cluster-927.59730	0	0	0	0	0	0	0	0	0	0	0	0	0.59	0	3.02	0	0	0	1.54	0	0	0	0	0	348	FALSE	NA	NA	FALSE	NA	NA	FALSE	NA	NA	FALSE	-3.0612	0.75692	FALSE	-0.79541	0.9381	FALSE	-2.7143	0.77242	--
Cluster-927.59731	0	0	0	1.97	0	0	0	0	0	0	0	0	0	0	0	0	1.43	0	0	1.16	0	0	0	0	352	FALSE	3.093	0.83492	FALSE	NA	NA	FALSE	NA	NA	FALSE	2.2979	0.91253	FALSE	2.537	0.85986	FALSE	NA	NA	--
Cluster-927.52544	0	0	0.18	23.81	17.79	26.68	2.32	2.5	4.08	2.22	3.17	3.71	0	0	0	15.11	11.01	23.36	2.6	3.78	3.95	4.56	6.65	1.33	1233	UP	9.1518	6.8702e-23	UP	6.516	9.9509e-10	UP	6.6194	8.0471e-11	UP	10.873	2.564e-17	UP	8.9175	2.9922e-11	UP	9.2151	3.0092e-11	--
Cluster-927.59737	0	0	0.67	0	0	0	0	0	0	0	0	0	0.57	0	0	0	0	0	0	0	0	0	2.43	0	352	FALSE	-0.36127	0.97227	FALSE	0.019988	0.99714	FALSE	0.024574	0.99807	FALSE	-0.57231	0.96596	FALSE	-0.21688	0.98117	FALSE	2.5628	0.77508	--
Cluster-927.28929	37.2	38.1	41.2	96.91	105.85	83.63	99.59	127.28	111.74	88.76	75.45	76.56	40.37	53.71	42.56	104.65	115.58	121.8	161.9	156.13	142.16	133.41	88.91	98.82	959	UP	1.8845	7.7172e-10	UP	2.4173	1.1596e-18	UP	1.9918	1.8393e-18	UP	1.6446	1.3546e-17	UP	2.3651	1.7452e-36	UP	1.9172	1.8627e-15	--
Cluster-927.28928	8391.84	12070.5	7755.47	5588.85	6697.05	2534.12	2970.59	4373.62	4036.6	1745.69	2269.09	2889.58	5456.94	5313.86	6777.26	4822.9	4168.56	3354.06	2047.89	1572.78	1830.71	1621.04	1548.22	989.82	477	FALSE	-0.27286	0.87241	FALSE	-0.37944	0.51176	DOWN	-1.0684	0.00039015	FALSE	-0.23563	0.7566	DOWN	-1.1239	4.0257e-08	DOWN	-1.4615	9.2069e-11	blast,frame:2 start:2 end:322
Cluster-9750.0	0.4	0.61	0.42	0	0	0	0	0	0	0	0	0	0.2	0.2	0	0.63	0	0	0	0	0	0	0	0	545	FALSE	-3.0599	0.62869	FALSE	-2.6798	0.69468	FALSE	-2.6759	0.635	FALSE	1.0991	0.92556	FALSE	-1.1223	0.9381	FALSE	-1.1297	0.93592	--
Cluster-3836.0	0	0	0.75	0.25	0.49	0	1.05	0	0	0.25	0	2.25	0	0	0	0	0	0	0	0	0.54	0	0	0	501	FALSE	0.55093	0.9643	FALSE	1.2135	0.912	FALSE	2.5921	0.50876	FALSE	NA	NA	FALSE	2.6121	0.85556	FALSE	NA	NA	blast,frame:2 start:2 end:301
Cluster-9750.2	0.52	0	1.08	0.53	0	0.36	0	0	0	0	0	0	0.17	0	0	0	0	0	0	0	0	0	0	0	593	FALSE	-0.3366	0.97227	FALSE	-3.0996	0.63779	FALSE	-3.095	0.60237	FALSE	-0.57231	0.96596	FALSE	-0.21688	0.98117	FALSE	-0.22694	0.98248	--
Cluster-927.16700	8.15	10.53	10.42	3.09	4.06	4.43	5.1	4.27	3.59	1.43	2.07	2.78	9.62	8	10.94	4.92	4.22	4.45	6.19	8.24	7.22	2.08	1.1	1.28	1122	FALSE	-0.77076	0.13534	FALSE	-0.30509	0.74821	DOWN	-1.2818	0.0035803	FALSE	-0.74215	0.095298	FALSE	0.20671	0.83011	DOWN	-2.0077	3.2811e-06	blast,frame:2 start:2 end:937
Cluster-3296.0	0	0	0	0	0	0.98	0.55	0	0	0	0	0.53	0	0	0	0	0	0	0	0.47	0	0	0	0	377	FALSE	2.3131	0.89754	FALSE	1.9435	0.89124	FALSE	1.9481	0.88225	FALSE	NA	NA	FALSE	1.7067	0.89291	FALSE	NA	NA	--
Cluster-927.44836	3.08	1.3	1.28	0.63	4.37	2.34	0	0.72	0	0.62	0	1.94	2.18	0.55	0.56	1.91	2.75	3.94	0	0	1.38	1.94	1.76	0	356	FALSE	1.0519	0.81698	FALSE	-2.0625	0.71843	FALSE	-0.18241	0.98557	FALSE	1.4439	0.69658	FALSE	-0.87454	0.90386	FALSE	0.60156	0.92537	--
Cluster-14017.0	0.63	0.45	0.28	0.09	0	0	0.39	0	0.28	0.09	0	0.09	1.27	0.82	0.64	0	0.3	0.28	0.31	0.67	0	0.09	0.19	0.2	888	FALSE	-3.1754	0.33419	FALSE	-0.15816	0.98751	FALSE	-1.9025	0.55521	FALSE	-1.9913	0.3293	FALSE	-0.87934	0.7956	FALSE	-1.8479	0.3234	blast,frame:-2 start:887 end:150
Cluster-1569.0	0	0	0	0	0	0.93	0	0	0.84	0	0	0	0	0	0.88	3.17	2.28	0	3.52	0	0	0	0	0.97	315	FALSE	1.5623	0.92352	FALSE	1.9435	0.89124	FALSE	NA	NA	FALSE	2.7083	0.7156	FALSE	2.282	0.8477	FALSE	0.73483	0.95747	--
Cluster-927.44724	3.66	2.19	6.99	0	0	0	0	0	0.29	0	0	0	1.16	0.87	1.18	0	0.34	0	0	0.3	0.35	0.95	0	0	451	DOWN	-5.6604	0.0033438	DOWN	-4.3061	0.035803	DOWN	-5.264	0.0060282	FALSE	-2.9737	0.45697	FALSE	-1.7368	0.6923	FALSE	-1.2586	0.84203	blast,frame:-2 start:255 end:1
Cluster-927.18929	18.87	9.83	10.32	14.74	16.1	12.03	25.57	12.87	13.9	21.68	18.18	17.16	11.71	11.3	10.13	7.72	8.85	4.22	14.85	14.89	12.31	22.87	10.09	18.39	379	FALSE	0.78776	0.43337	UP	1.349	0.049229	UP	1.5438	0.0046383	FALSE	-0.48529	0.84463	FALSE	0.87058	0.20818	FALSE	1.2238	0.059589	blast,frame:-3 start:314 end:3
Cluster-927.7497	1.79	1.04	0	0	0.52	0.52	0.28	0	0	0.53	0	0.53	0	0	0.25	0.27	0	0	0	0	0	0	0	0	487	FALSE	-0.80411	0.92352	FALSE	-2.3133	0.70426	FALSE	-0.42014	0.94469	FALSE	0.38946	0.96596	FALSE	-0.21688	0.98117	FALSE	-0.22694	0.98248	--
Cluster-3080.0	0	0	0	0	0	0	0.51	0	0.46	0	0	0	0	0	0	0	0	0	0	0.47	0.79	0	0	0	508	FALSE	NA	NA	FALSE	3.7637	0.55292	FALSE	NA	NA	FALSE	NA	NA	FALSE	3.904	0.46716	FALSE	NA	NA	--
Cluster-19668.0	0.14	0.58	0	0	0	0.15	0	0	0	0	0	0.15	0.29	0.14	0.43	0	0	1.06	0.17	0	0	0	0	0.15	657	FALSE	-1.5581	0.90518	FALSE	-2.152	0.87709	FALSE	-1.1897	0.90406	FALSE	0.42487	0.96596	FALSE	-1.7455	0.82208	FALSE	-1.7573	0.82536	--
Cluster-16881.0	0.19	0	0.39	0	0.19	0	0	0	0	0.39	0.19	0.19	0	0.18	0	0	0	0.39	0	0	0	1.16	0.38	0	568	FALSE	-0.94495	0.93514	FALSE	-1.5129	0.91697	FALSE	1.3713	0.79866	FALSE	1.1033	0.94605	FALSE	-0.21688	0.98117	FALSE	3.5	0.36978	--
Cluster-7290.0	1.7	0.35	0	0	0	0.34	0.37	0	0	0	0	0	0	0	0	0	0.38	0.36	0	0.33	0	0.35	0	0	432	FALSE	-1.8009	0.89071	FALSE	-1.4333	0.89124	FALSE	-2.383	0.80248	FALSE	2.1849	0.91253	FALSE	1.7067	0.89291	FALSE	1.6966	0.89381	--
Cluster-927.44728	0.92	0	0.95	0	0	0	0	0	0	0	0	0	0	0	0	0	0	0.98	0	0	0	0	0	0	323	FALSE	-1.2875	0.93514	FALSE	-0.89664	0.94784	FALSE	-0.89064	0.94469	FALSE	1.3512	0.92556	FALSE	NA	NA	FALSE	NA	NA	--
Cluster-7288.0	0	0.27	0	0	0.27	0.14	0.15	0	0	0	0.56	0	0.13	0.13	0.14	0.42	0	0	0.16	0.14	0	0	0.14	0.29	685	FALSE	1.2501	0.92352	FALSE	0.1219	0.99714	FALSE	2.0326	0.80492	FALSE	0.50985	0.96596	FALSE	0.1561	0.98117	FALSE	0.84145	0.90444	--
Cluster-927.21099	38.6	42.89	36.86	96.57	84.73	93.9	94.22	89.07	74.52	111.76	111.72	113.43	40.31	43.67	39.16	101.21	79.32	104.89	101.23	74.26	78.25	134.84	133.59	100.03	559	UP	1.8111	7.9957e-11	UP	2.0169	1.2844e-13	UP	2.4682	6.8629e-31	UP	1.4892	1.7996e-09	UP	1.6236	6.2189e-12	UP	2.2269	2.8401e-24	--
Cluster-5503.0	0	0.37	0	0	0	0	0	0	0	0	0.37	0	0	0.34	0	0	0	2.3	0	0	0	1.13	0.36	0	422	FALSE	-0.36127	0.97227	FALSE	0.019988	0.99714	FALSE	0.98635	0.94469	FALSE	2.679	0.78956	FALSE	-0.21688	0.98117	FALSE	2.504	0.737	--
Cluster-927.57549	9.22	5.27	3.35	0.47	3.27	0	0	0	0	0	0	0	6.74	6.34	9.9	1.43	0	0	0	0	1.56	0	0	0.47	388	FALSE	-1.5416	0.54452	DOWN	-5.0963	0.013169	DOWN	-5.0903	0.0087861	DOWN	-3.7302	0.013476	DOWN	-3.4221	0.024186	DOWN	-4.9174	0.0043555	blast,frame:-3 start:386 end:192
Cluster-16251.0	1.5	0.78	0	0	0	0	0	0	0	0	0	0	0	1.06	0	0	0	0	0	0	0	0	0	0	416	FALSE	-2.7653	0.79831	FALSE	-2.3985	0.82779	FALSE	-2.3909	0.79726	FALSE	-1.9781	0.91253	FALSE	-1.627	0.89291	FALSE	-1.6327	0.89381	--
Cluster-4319.0	0	0.3	0	0.3	0	0	0	0	0	0	0	0	0	0	0.85	0.3	0	0	0	0	0	1.52	0	0	459	FALSE	0.60051	0.97227	FALSE	0.019988	0.99714	FALSE	0.024574	0.99807	FALSE	-1.084	0.93749	FALSE	-1.6819	0.89291	FALSE	1.3269	0.89381	--
Cluster-927.59826	0	0	0	0	0	0	0	0	0	0	0	0	0.29	2.01	3.28	0.49	2	0	2.51	2.2	2.26	1.85	0	0.1	859	FALSE	NA	NA	FALSE	NA	NA	FALSE	NA	NA	FALSE	-0.78758	0.87345	FALSE	0.96123	0.47104	FALSE	-0.90097	0.81136	blast,frame:1 start:1 end:555
Cluster-15491.0	0.94	0.55	0.14	0	0	0	0	0	0	0	0	0	0.13	0.54	0	0	0	0	0	0	0	0	0	0	682	FALSE	-3.7866	0.33715	FALSE	-3.4156	0.42153	FALSE	-3.4091	0.36852	FALSE	-2.7473	0.83926	FALSE	-2.396	0.84984	FALSE	-2.4023	0.84063	--
Cluster-7961.0	0.56	0	0	0	0	0	0	0	0	0.58	0	0	0	0	0	0	0	0.6	0.33	0	0	0	0	0	466	FALSE	-1.1751	0.93514	FALSE	-0.80711	0.94784	FALSE	1.0856	0.92611	FALSE	2.065	0.91253	FALSE	1.7067	0.89291	FALSE	NA	NA	--
Cluster-15491.2	0.12	0.82	0.12	0	0	0	0	0	0	0	0	0	0.12	0.47	0.59	0	0.26	0	0	0	0	0	0	0	746	FALSE	-3.392	0.52459	FALSE	-3.0211	0.59877	FALSE	-3.0191	0.54494	FALSE	-1.8744	0.77719	FALSE	-3.408	0.41887	FALSE	-3.419	0.42114	--
Cluster-927.474	0.33	0	0	0	0	0	0	0	0	0	0	0	0	0	0	0	0	0.7	0	0	0	0.35	0	0	436	FALSE	-0.36127	0.97227	FALSE	0.019988	0.99714	FALSE	0.024574	0.99807	FALSE	2.065	0.91253	FALSE	NA	NA	FALSE	1.6966	0.89381	--
Cluster-927.22924	0.68	0.76	0.32	0.23	0.31	0.16	0.16	0	0	0	0	0	0.54	0.38	0.23	0	0.42	0.24	0	0	0	0	0	0.16	1006	FALSE	-0.70344	0.89071	FALSE	-2.56	0.37225	FALSE	-4.3704	0.064158	FALSE	-0.55893	0.92556	FALSE	-4.035	0.16637	FALSE	-2.0581	0.58244	blast,frame:1 start:874 end:981
Cluster-4627.0	0	0	0.26	0	0	0	0.14	0	0.25	0	0.13	0	0	0.13	0.25	0.26	0	0	0	0.13	0.43	0	0.26	0	715	FALSE	-1.3937	0.93459	FALSE	1.4067	0.89124	FALSE	-0.017587	0.99807	FALSE	-0.048054	0.9936	FALSE	1.179	0.89291	FALSE	0.12005	0.98736	--
Cluster-14674.1	1.81	0	1.42	0	0	0	0	0	0	0	0	0	0.42	1.25	0	0	0	0	0	0	0	0	0	0	390	FALSE	-3.0804	0.70467	FALSE	-2.6924	0.76649	FALSE	-2.6855	0.72948	FALSE	-2.4338	0.89173	FALSE	-2.0825	0.8895	FALSE	-2.0889	0.88479	--
Cluster-927.40173	10.75	11.83	14.98	4.78	3.36	7.61	5.41	4.24	3.98	3.04	4.74	4.15	8.08	9.56	9.61	3.09	3.14	3.69	3.92	3.34	2.98	3.54	4.54	3.62	1907	FALSE	-0.74141	0.13684	FALSE	-0.61024	0.17887	FALSE	-0.72514	0.064978	DOWN	-1.1192	5.8468e-05	FALSE	-0.78759	0.0088763	FALSE	-0.52223	0.16637	--
Cluster-4877.0	0	8.45	0	2.26	0	0	0	0	0	0	0	0	0	0	0	0	0	0	0	0	0	0	0	0	310	FALSE	-1.1098	0.92352	FALSE	-2.6434	0.82779	FALSE	-2.6424	0.81364	FALSE	NA	NA	FALSE	NA	NA	FALSE	NA	NA	--
Cluster-927.19208	0.61	0.57	0.23	0.23	0	0	0.19	0	0.18	0.18	0.09	0.09	0.45	0.27	0.32	0	0	0.28	0.1	0.05	0.35	0.18	0.14	0.1	1538	FALSE	-2.0071	0.44266	FALSE	-1.0471	0.73227	FALSE	-0.98156	0.65872	FALSE	-1.7092	0.61931	FALSE	-0.46209	0.89291	FALSE	-0.6606	0.8661	--
Cluster-927.21091	15.44	12.03	23.26	2.21	1.54	2.92	3.9	2.29	1.52	12.39	8.87	10.45	3.89	6.83	3.03	0.37	0.54	1.14	1.3	0.45	1.1	4.64	2.72	6.21	1999	DOWN	-2.4097	2.9667e-09	DOWN	-1.8808	6.3177e-05	FALSE	0.25151	0.78764	DOWN	-2.437	1.0415e-06	DOWN	-1.6371	0.003103	FALSE	0.72955	0.25297	blast,frame:1 start:304 end:1476|blast,frame:3 start:3 end:449
Cluster-7419.0	0.83	0	0	0	0	0.41	0	0	0	0	0	0	0	0	0	0	1.4	0.44	0	0	0	0	0	0	401	FALSE	-0.21337	0.9809	FALSE	-0.80711	0.94784	FALSE	-0.7963	0.94469	FALSE	3.2421	0.75036	FALSE	NA	NA	FALSE	NA	NA	--
Cluster-7419.1	0.62	0	0	0	0	0	0	0	0	0	0	0	1.09	0	0	0	0	0	0	0	0	0.65	0	0	356	FALSE	-0.36127	0.97227	FALSE	0.019988	0.99714	FALSE	0.024574	0.99807	FALSE	-1.5483	0.92556	FALSE	-1.1965	0.9381	FALSE	-0.24315	0.98248	--
Cluster-927.19204	36.03	38.32	23.53	20.75	15	21.06	22.34	16.45	27.82	9.4	11.7	25.51	19.54	38.46	49.12	33.08	24.36	24.21	24.19	17.22	15.74	12.39	17.45	13.59	335	FALSE	-0.10371	0.96192	FALSE	0.47976	0.69468	FALSE	-0.073433	0.97428	FALSE	-0.2563	0.91253	FALSE	-0.40394	0.77117	FALSE	-0.70599	0.44953	--
Cluster-927.19205	0	0	0	0	0	0	0	1.72	0	0	0	0	0	0	0	0	0	0	0	0	0	0	0.69	0	340	FALSE	NA	NA	FALSE	2.9914	0.81767	FALSE	NA	NA	FALSE	NA	NA	FALSE	NA	NA	FALSE	1.6966	0.89381	--
Cluster-927.19202	0.92	0	1.92	0	0	0	0.5	0	0	0	0	0	0.42	1.69	0	2.39	0	0	0	0	0	0	0	0	388	FALSE	-2.9125	0.75942	FALSE	-1.5504	0.88973	FALSE	-2.5097	0.78475	FALSE	0.56079	0.96024	FALSE	-2.396	0.84984	FALSE	-2.4023	0.84063	--
Cluster-927.19203	2.12	2.59	1.16	1.2	1.28	1.67	1.38	1.34	1.49	1.02	0.88	0.95	2.02	1.7	2.94	1.2	1.63	1.57	1.22	1.37	1.37	1.1	0.7	1.04	3223	FALSE	0.070617	0.97227	FALSE	0.39496	0.67035	FALSE	-0.088742	0.94469	FALSE	-0.25929	0.85461	FALSE	-0.12692	0.90849	FALSE	-0.52509	0.46206	blast,frame:2 start:2447 end:2947
Cluster-927.19200	0.18	0.18	0	0	0	0.55	0.57	0	0	0.73	0	0.18	0.17	0.17	0	0	0.2	0.19	0.2	0	0	0	0	0.19	586	FALSE	1.1061	0.92634	FALSE	1.5358	0.89124	FALSE	2.3598	0.59984	FALSE	0.33034	0.96596	FALSE	-0.15971	0.98319	FALSE	-0.16729	0.98556	--
Cluster-927.19201	0.29	1.17	0.76	0.15	0	0	0	0.34	0	0	0	0	1.44	1.01	0.73	0.15	0.16	0.15	0	0	0	0	0	0.16	654	FALSE	-3.2115	0.33496	FALSE	-1.8413	0.68255	FALSE	-3.7892	0.21413	FALSE	-2.4986	0.27152	FALSE	-4.5871	0.050049	FALSE	-3.6345	0.132	blast,frame:-1 start:606 end:1
Cluster-927.42057	0.16	0.16	0	0	0.16	0	0	0	0	0.16	0	0	0.16	0.32	0	0	0	0.5	0	0	0	0	0	0.68	620	FALSE	-0.23205	0.98061	FALSE	-0.82356	0.94784	FALSE	0.14042	0.99807	FALSE	0.23664	0.9702	FALSE	-1.6813	0.89291	FALSE	1.3802	0.88324	--
Cluster-927.44833	1.75	1.88	1.83	1.08	2.14	1.71	1.4	0.55	1.54	0.48	0.12	0.24	1.28	1.41	3.67	2.79	2.99	2.33	0.94	2.82	1.07	1.08	0.73	0.25	747	FALSE	0.43947	0.88325	FALSE	0.23023	0.93673	FALSE	-1.7279	0.2058	FALSE	0.67605	0.68783	FALSE	0.21914	0.9381	FALSE	-0.98838	0.57399	blast,frame:-1 start:444 end:199
Cluster-927.21093	2.11	1.36	0.2	0.59	0.2	0.59	0.21	0	0	0	0.4	1	0	0.38	0.76	0.4	0.21	2.22	0.22	0	0	0.79	1.36	0.81	560	FALSE	-0.80265	0.89199	FALSE	-3.1125	0.33711	FALSE	-0.42812	0.9327	FALSE	1.5204	0.74574	FALSE	-1.7029	0.85832	FALSE	2.0726	0.33717	blast,frame:3 start:3 end:101
Cluster-927.25564	26.97	23.38	40.8	212.29	171.46	197.55	346.37	359.27	259.88	189.47	215.7	336.34	46.6	19.37	35.81	212.91	155.33	141	271.8	195.17	272.76	238.86	303.07	301.25	361	UP	3.2973	2.2007e-19	UP	4.3441	1.1952e-36	UP	3.9879	1.2193e-28	UP	2.4774	1.1793e-09	UP	3.3418	5.9524e-22	UP	3.6476	4.2556e-22	--
Cluster-927.48808	0	0	0.41	0	0	0.39	0.86	0	0	0	0	0	0	0	0	0	0	0	0	0.38	0	0.41	0	0	410	FALSE	0.60051	0.97227	FALSE	1.7988	0.89124	FALSE	0.024574	0.99807	FALSE	NA	NA	FALSE	1.7067	0.89291	FALSE	1.6966	0.89381	--
Cluster-2093.0	0	0	0	0.17	0	0	2.37	0.2	0	0.17	0	0.17	0	0	0	0	0	0	0	0	0	0	0	0	602	FALSE	1.5623	0.92352	FALSE	5.5797	0.058935	FALSE	2.836	0.79726	FALSE	NA	NA	FALSE	NA	NA	FALSE	NA	NA	blast,frame:1 start:1 end:600
Cluster-2349.2	0.24	0.65	0	0.17	0.58	0.34	0.35	1.04	0.17	0.25	0	0	0.41	0.57	0.08	0.08	0	0	0	0.09	0.09	0.17	0.42	0.18	959	FALSE	0.91452	0.879	FALSE	1.7229	0.48443	FALSE	-0.81645	0.90812	FALSE	-3.1997	0.38835	FALSE	-1.9673	0.61884	FALSE	0.19544	0.97194	--
Cluster-2349.1	0	0	0	0.3	0.2	0.1	0.32	0.57	0.5	0.2	0.1	0	0	0	0	0	0	0.51	0	0.21	0	0	0.41	0.11	843	FALSE	4.0775	0.33316	UP	5.5561	0.014741	FALSE	3.4546	0.62597	FALSE	3.3728	0.77567	FALSE	2.537	0.85986	FALSE	3.9092	0.46587	--
Cluster-2349.0	0	0	0	0	1.52	0	0.83	0	2.57	0	0	0	0.65	0	0	0	0	0	0	0.67	0	0	1.41	0	338	FALSE	2.5582	0.89071	FALSE	4.0888	0.44013	FALSE	NA	NA	FALSE	-0.57231	0.96596	FALSE	0.7449	0.95819	FALSE	1.5655	0.89381	--
Cluster-927.2914	0.76	0.96	0.2	0.2	0.1	0	0	0	0	0	0	0.1	3.08	2.71	2.43	0	0.43	0.3	0	0	0	0	0	0	853	FALSE	-2.0527	0.5155	FALSE	-4.1614	0.1476	FALSE	-3.1957	0.23599	DOWN	-3.2435	0.0015543	DOWN	-6.5284	1.8905e-05	DOWN	-6.5383	2.0338e-05	--
Cluster-787.0	0	0	0	0	0	0	0.78	0	0	0	0	0	0	0	0	0	0	1.13	0	0	0.4	0.74	0	0	425	FALSE	NA	NA	FALSE	2.7586	0.82779	FALSE	NA	NA	FALSE	2.6411	0.89173	FALSE	1.7067	0.89291	FALSE	2.4415	0.86838	--
Cluster-927.21095	0.05	0	0.16	0.51	0.2	0.37	0.54	0.75	0.46	0.15	0.31	0.41	0	0	0.05	0.62	0.55	1.3	0.8	0.8	0.45	0.66	0.42	0.16	1392	FALSE	2.9408	0.11699	UP	3.9729	0.0034021	FALSE	3.0272	0.079221	UP	5.7934	0.00058383	UP	5.848	0.00037103	UP	5.144	0.00726	--
Cluster-927.47469	5.01	3.13	1.61	2.58	1.37	4.97	1.26	0.45	0.76	0.2	1.01	0	3.59	3.22	3.26	4.23	0.86	0.81	2.23	0.99	1.32	2.39	2.57	1.85	558	FALSE	0.43729	0.89596	FALSE	-1.0747	0.566	FALSE	-2.0276	0.22281	FALSE	-0.40862	0.91253	FALSE	-0.58432	0.77657	FALSE	0.077325	0.98248	blast,frame:-3 start:556 end:2
Cluster-927.47468	7.09	5.79	16.06	12.46	12.7	6.63	3.58	6.69	11.06	1.79	3.8	3.6	5.62	6.51	6.74	21.34	21.63	20.97	8.2	19.28	9.07	7.33	7.3	5.36	591	FALSE	0.72009	0.52714	FALSE	0.44834	0.81423	FALSE	-0.73292	0.50517	UP	2.0477	7.2045e-09	UP	1.5516	0.0029377	FALSE	0.73483	0.24092	blast,frame:3 start:3 end:389
Cluster-6327.0	0	1.13	0.38	0	0	0.73	0	0	0	0	0	0	0	0	0	0	0	0.78	0	0	0	0	0	0.38	420	FALSE	-0.52048	0.97227	FALSE	-1.8766	0.89124	FALSE	-1.8754	0.88225	FALSE	2.065	0.91253	FALSE	NA	NA	FALSE	1.6966	0.89381	--
Cluster-5442.0	0	1.39	0	0	0	0	0	0	0	0	0	0	1.16	0.58	0	0	0	0	2.26	0	0	0	0.62	0	350	FALSE	-1.2051	0.93514	FALSE	-0.83988	0.94784	FALSE	-0.83864	0.94469	FALSE	-2.0854	0.91253	FALSE	0.76544	0.9381	FALSE	-0.77783	0.94391	--
Cluster-1422.0	0	0	0	0	0	0	0	0.9	1.97	0	0	0	0	0	0	0	0	0.82	0	0	0	1.63	0.72	0	336	FALSE	NA	NA	FALSE	3.8285	0.53709	FALSE	NA	NA	FALSE	1.3512	0.92556	FALSE	NA	NA	FALSE	3.0525	0.76128	--
Cluster-927.47460	3.73	3.55	4.46	1.49	1.9	2.13	1.49	0.69	1.42	0.92	0.96	1.12	3.29	2.44	3.17	2.06	2.22	2.16	1.45	1.23	1.43	0.95	1.77	0.84	2531	FALSE	-0.53866	0.38139	FALSE	-0.85983	0.11571	DOWN	-1.0333	0.0078434	FALSE	-0.13075	0.92556	FALSE	-0.50264	0.36253	FALSE	-0.64601	0.2928	blast,frame:1 start:1 end:2226
Cluster-927.47463	0	1.29	0	0	0	0.31	0	0	0	0	0	0	0	0.6	0.3	0	0	0	0	0	1.42	0	0	0	446	FALSE	-1.2411	0.93459	FALSE	-1.8372	0.89124	FALSE	-1.8362	0.88225	FALSE	-2.0008	0.91253	FALSE	1.2141	0.89291	FALSE	-1.6547	0.89381	--
Cluster-927.47462	0.72	0.41	0.11	0.11	0	0.11	0	0	0	0	0	0	0.62	0.42	1.68	0.11	0	0	0	0	0.12	0.21	0.65	0	810	FALSE	-1.961	0.69399	FALSE	-3.4156	0.42153	FALSE	-3.4091	0.36852	FALSE	-4.2106	0.070637	FALSE	-3.8517	0.097437	FALSE	-1.0389	0.77656	--
Cluster-927.47465	1.48	0.94	0.39	0.57	0.19	0.96	1.41	0	0	0	0.39	0	0.55	0.37	0.18	0.58	0.21	0.78	0	0	0	0.19	0	0	570	FALSE	-0.14033	0.97227	FALSE	-0.15677	0.997	FALSE	-1.8747	0.62634	FALSE	0.76589	0.91253	FALSE	-2.7164	0.69354	FALSE	-1.7627	0.82846	blast,frame:3 start:3 end:206
Cluster-927.47464	0.25	0.43	0	0.76	1	1.11	0.67	0.5	0.57	0.32	0.19	0.45	0.94	0.88	0.82	0.71	0.89	3.22	0.43	0.59	0.7	1.26	0.84	0.54	1174	UP	2.674	0.0236	FALSE	2.2498	0.13198	FALSE	1.4675	0.51741	FALSE	1.1141	0.34936	FALSE	-0.01122	0.99181	FALSE	0.6557	0.67594	blast,frame:-3 start:1127 end:357
Cluster-927.47467	0	0.39	0	0	0	0.37	0	0	0	0	0	0	0	1.05	0	0	0	0	0	0	0.42	0	0	0	417	FALSE	0.60051	0.97227	FALSE	0.019988	0.99714	FALSE	0.024574	0.99807	FALSE	-1.9781	0.91253	FALSE	-0.66671	0.95819	FALSE	-1.6327	0.89381	--
Cluster-7504.0	0	0	0	0.73	0	0	0	0	0	0	0	0	0	0.63	0	0	0	0	0	0	0	0	0	0	342	FALSE	1.5623	0.92352	FALSE	NA	NA	FALSE	NA	NA	FALSE	-0.57231	0.96596	FALSE	-0.21688	0.98117	FALSE	-0.22694	0.98248	--
Cluster-13823.0	0.64	0.54	0.11	0.22	0.22	0.45	0	0	0	0	0	0	0.43	1.94	1.63	1.01	1.31	1.01	0.86	0.45	0.85	0.33	0	0.46	791	FALSE	0.033761	0.99122	FALSE	-3.4185	0.4179	FALSE	-3.4128	0.36453	FALSE	0.072427	0.96778	FALSE	-0.25699	0.9381	FALSE	-1.5893	0.45135	--
Cluster-927.37709	27.92	25.58	33.51	33.91	41.65	34.96	26.01	30.39	33.59	26.47	27.74	26.73	34.47	33.02	27.47	39.18	40.76	42.41	37.59	43.03	32.49	29.2	27.75	30.01	1394	FALSE	0.91781	0.012586	FALSE	0.91487	0.0066144	FALSE	0.83272	0.0020778	FALSE	0.69563	0.0049785	FALSE	0.86361	0.00053538	FALSE	0.57052	0.066566	blast,frame:2 start:395 end:619
Cluster-927.37708	1.37	1.43	0.46	0.06	0.06	0.18	0	0	0	0	0	0	1.4	0.96	1.59	0.4	0.12	0.23	0	0	0.13	0.06	0	0.18	1282	DOWN	-2.9507	0.029269	DOWN	-5.7267	0.0015419	DOWN	-5.7216	0.001	FALSE	-2.0318	0.054433	DOWN	-4.3914	0.0036629	DOWN	-3.3555	0.0078419	blast,frame:2 start:2 end:193
Cluster-927.42529	4.7	7.53	3.96	2.03	8.78	5.45	0.73	1.31	5.76	0.43	0.54	0.7	4.26	7.09	3.82	1.82	4.87	7.72	1.74	4.86	4.86	2.73	1.44	0.91	2889	FALSE	0.60133	0.57964	FALSE	-0.18567	0.9414	DOWN	-2.3431	2.2433e-08	FALSE	0.21578	0.91253	FALSE	0.22279	0.8895	FALSE	-0.9055	0.07732	blast,frame:-1 start:1212 end:283|blast,frame:-2 start:2156 end:1845
Cluster-5932.0	0	1.03	0	0	0	0.48	0	0	0	0	0	0	0.45	0	1.37	0	0	0	0	0	0	0	0	0	380	FALSE	-0.24329	0.98061	FALSE	-0.83988	0.94784	FALSE	-0.83864	0.94469	FALSE	-2.4839	0.88943	FALSE	-2.1235	0.88686	FALSE	-2.1375	0.87932	--
Cluster-927.42527	0	0.41	0	0.21	0.83	0.42	0	0	0	0	0	0.42	0.99	0	1.81	0	0	0	0	0.21	0	0	0	0.22	543	FALSE	2.4668	0.6121	FALSE	-0.83988	0.94784	FALSE	0.97291	0.94382	FALSE	-4.3017	0.26572	FALSE	-2.9803	0.47116	FALSE	-2.9935	0.45296	--
Cluster-927.37702	2.09	1.73	1.85	0.42	0.27	0.27	0.13	0.29	0.26	0.27	0.21	0.3	0.28	0.52	0.43	0.26	0.31	0.28	0.18	0.27	0.22	0.32	0.17	0.18	5474	DOWN	-1.9826	3.2161e-06	DOWN	-2.205	3.1644e-06	DOWN	-1.9206	2.0375e-07	FALSE	-0.18037	0.92556	FALSE	-0.23531	0.89291	FALSE	-0.18871	0.91291	--
Cluster-927.42525	3.45	6.32	4.29	2.2	2.68	3.41	1.97	1.35	1.15	1.53	1.2	1.54	4.38	4.08	10.37	4.64	3.3	4.32	1.9	3.91	2.81	1.53	2.38	2.5	608	FALSE	-0.18574	0.93514	FALSE	-0.77453	0.57423	FALSE	-0.76325	0.50009	FALSE	-0.32224	0.91245	FALSE	-0.52717	0.73698	FALSE	-0.87758	0.41795	--
Cluster-927.42524	0.41	0.21	0	0.21	0	0	0	0.24	0	0	0	0	0.2	0.6	0	0	0	0	0	0	0.23	0	0	0	542	FALSE	-0.8096	0.95075	FALSE	-0.44207	0.98031	FALSE	-1.3926	0.90812	FALSE	-2.4338	0.89173	FALSE	-1.1224	0.90866	FALSE	-2.0889	0.88479	blast,frame:-2 start:511 end:140|blast,frame:-3 start:498 end:118
Cluster-927.37707	7.21	6.79	3.8	1.75	1.79	2.59	1.71	1.38	1.49	1.67	1.5	1.67	7.53	10.31	9.73	3.02	4.49	2.47	3.56	4.65	3.6	3.32	2.14	1.38	3330	FALSE	-0.97444	0.018614	DOWN	-1.0878	0.0081111	FALSE	-0.92636	0.014609	DOWN	-1.1002	0.00089761	FALSE	-0.59124	0.037529	DOWN	-1.3347	5.1117e-05	blast,frame:2 start:2 end:2311
Cluster-927.37706	26.76	30.18	20.13	24.64	32.03	30.83	18.8	16.93	28.35	60.73	55.59	34.11	37.74	50.15	56.41	25.55	36.9	33	28.6	43.91	36.46	25.52	24.83	41.67	554	FALSE	0.78763	0.068652	FALSE	0.64214	0.24738	UP	1.9389	3.4954e-08	FALSE	-0.32817	0.56783	FALSE	0.18865	0.84202	FALSE	0.061962	0.95758	blast,frame:2 start:2 end:226
Cluster-927.37705	1.54	3.02	1.43	0.4	0.96	0.96	1.61	1.83	2.66	0.45	0.83	0.45	1.03	2	1.46	0.62	0.39	0.41	1.54	0.93	0.94	0.84	0.9	0.86	1689	FALSE	-0.79514	0.47017	FALSE	0.90631	0.19688	FALSE	-0.84672	0.34741	FALSE	-1.2985	0.11411	FALSE	0.22672	0.89291	FALSE	-0.079073	0.967	blast,frame:3 start:3 end:242
Cluster-927.42520	0.84	0.29	0	0	0	0	0	0	0	0	0.87	0	0.54	0	0.55	0	0	0	0	0	0	0	0	0	467	FALSE	-2.1779	0.89754	FALSE	-1.811	0.89124	FALSE	0.64871	0.94469	FALSE	-2.507	0.88568	FALSE	-2.1497	0.88022	FALSE	-2.1619	0.87408	--
Cluster-17871.0	0.53	0.71	0	0.72	0	0.91	0	0	0.17	0	0	0.18	0.52	0.87	1.23	0	0.2	0	0	0.18	0.2	0	0.36	0	587	FALSE	0.96754	0.89754	FALSE	-1.6694	0.8692	FALSE	-1.6646	0.83721	FALSE	-3.4027	0.27818	FALSE	-2.1642	0.49721	FALSE	-2.2002	0.54389	--
Cluster-797.0	0	0	0	0	0	0	0	0	0	0	0	0	0	0	0	0	0	0	0	0.59	0	0	0.3	0.92	457	FALSE	NA	NA	FALSE	NA	NA	FALSE	NA	NA	FALSE	NA	NA	FALSE	2.537	0.85986	FALSE	3.7489	0.52567	--
Cluster-13599.0	0.46	0	0	0	0	0	0	0	0	0	0	0	0	1.7	0	0	0	0	0	0	0	0	0	0	387	FALSE	-0.36127	0.97227	FALSE	0.019988	0.99714	FALSE	0.024574	0.99807	FALSE	-2.3913	0.91245	FALSE	-2.0403	0.89291	FALSE	-2.0459	0.89381	--
Cluster-927.48801	0	0	0.59	0	0.29	0.29	0	0	0	0.29	0	0.89	0.81	0	0.28	0.3	0	0.3	0	0	0	0	0	0	465	FALSE	0.46002	0.97227	FALSE	-0.98224	0.94784	FALSE	1.8715	0.79726	FALSE	-0.6818	0.94781	FALSE	-2.1756	0.88	FALSE	-2.186	0.87292	--
Cluster-927.14216	0.28	0.93	0	0	0.09	0.2	0.1	0	0.19	0	0	0	0.37	0.19	0.28	0.1	0.21	0.39	0.86	0.2	0.21	0.19	0	0	871	FALSE	-1.5014	0.83206	FALSE	-1.1449	0.87709	FALSE	-3.5255	0.45217	FALSE	-0.044513	0.98763	FALSE	1.1708	0.70448	FALSE	-1.5551	0.81055	--
Cluster-9938.0	0	0	0	0	0	0	0	0	0	0	0	0	0.65	0	0	0	0	2.41	0	0	0	0	0	0	338	FALSE	NA	NA	FALSE	NA	NA	FALSE	NA	NA	FALSE	1.6849	0.92373	FALSE	-0.21688	0.98117	FALSE	-0.22694	0.98248	blast,frame:-1 start:338 end:3
Cluster-6950.0	0	0	0	0	0	0	0	0	0	0	0	0	1.32	0.44	0	0	1.62	0	0	0	0	0	0	0	382	FALSE	NA	NA	FALSE	NA	NA	FALSE	NA	NA	FALSE	-0.020388	0.99704	FALSE	-2.1625	0.88022	FALSE	-2.1705	0.87408	--
Cluster-927.40965	23.51	19.66	22.44	38.12	40.16	32.6	30.12	33.59	39.03	41.22	31.53	39.25	22.54	19.11	22.62	43.35	47.56	40.1	36.89	45.74	36.96	40.41	40.88	45.62	3042	UP	1.338	1.8701e-05	UP	1.5115	2.7969e-08	UP	1.7117	1.4213e-13	UP	1.3771	1.7906e-09	UP	1.5124	6.9015e-13	UP	1.6904	9.734e-12	blast,frame:1 start:1063 end:1353|blast,frame:-1 start:3003 end:1978
Cluster-16532.0	0.62	0	0	0	0	0.31	0	0.73	0	0	0	0.32	0	0	0.3	0	0	0	0	0	0	0	0.93	0	448	FALSE	-0.21337	0.9809	FALSE	1.191	0.91697	FALSE	0.16521	0.99807	FALSE	-0.57231	0.96596	FALSE	-0.21688	0.98117	FALSE	2.1487	0.86451	--
Cluster-927.40967	4.12	3.18	2.9	2.79	2.74	4.75	2.79	2.42	2.15	2.59	3.43	2.24	3.49	2.72	1.94	1.62	1.95	2.69	1.75	1.49	2.37	2.54	2.76	1.64	2171	FALSE	0.55486	0.33808	FALSE	0.39746	0.56618	FALSE	0.64602	0.14427	FALSE	-0.069656	0.96596	FALSE	0.069742	0.95819	FALSE	0.43405	0.56189	--
Cluster-16532.2	0	0.36	0	0.72	0	0	1.16	0	0	0	0	0	0	0	0	0	0	0.37	0	0	0	0	0	0.73	426	FALSE	1.5431	0.92352	FALSE	2.3817	0.82779	FALSE	0.024574	0.99807	FALSE	1.3512	0.92556	FALSE	NA	NA	FALSE	2.817	0.83474	--
Cluster-927.40961	9.1	8.4	6.97	2.9	2.51	4.78	2.69	2.45	2.47	1.63	2.01	2.58	6.27	6.59	6.07	2.31	2.18	2.4	1.52	1.12	2.36	2	1.75	1.54	2257	FALSE	-0.72552	0.087864	FALSE	-0.8176	0.025332	DOWN	-1.0341	0.0016174	DOWN	-1.1138	0.0002532	DOWN	-1.3017	0.00054292	DOWN	-1.1494	0.00032179	blast,frame:-3 start:2006 end:420
Cluster-927.40960	3.65	3.72	2.27	1.63	0.9	2.56	0.96	1.1	0.8	1.29	0.56	0.61	2.34	2.53	4.12	0.68	1.31	0.93	1.57	0.57	0.6	0.66	1.43	0.58	1214	FALSE	-0.37807	0.83492	FALSE	-0.87642	0.28051	FALSE	-1.0097	0.18916	FALSE	-1.3063	0.058824	FALSE	-1.0971	0.18854	FALSE	-1.076	0.17179	--
Cluster-927.40963	9.44	10.67	4.3	1.65	1.81	1.77	2.88	1.71	3.1	0.91	1	1.43	11.65	15.4	18.81	2.23	2.82	2.65	2.61	2.4	2.75	1.5	1.55	1.21	1676	DOWN	-1.6211	0.00062004	FALSE	-0.79349	0.20623	DOWN	-1.913	5.7229e-05	DOWN	-2.236	1.0475e-14	DOWN	-1.9411	1.8993e-11	DOWN	-2.7346	1.8727e-17	blast,frame:3 start:225 end:1412
Cluster-927.40962	0.57	0.46	0.47	0.12	0.46	0.95	0.12	0	0.12	0.83	0.36	0.59	0	1.03	0.58	0.48	0.25	0.72	0	0	0	0.12	0.12	0	759	FALSE	0.55797	0.92352	FALSE	-1.7574	0.68417	FALSE	1.1979	0.51348	FALSE	0.18309	0.96596	FALSE	-3.8674	0.35567	FALSE	-2.0926	0.64257	--
Cluster-8584.0	0	0	1.15	0	0	0	0	0	0	0	0	0	0	0	0	0	0	0	0	0	0	0	0	0	367	FALSE	-1.3937	0.93459	FALSE	-0.98224	0.94784	FALSE	-0.98064	0.94469	FALSE	NA	NA	FALSE	NA	NA	FALSE	NA	NA	--
Cluster-927.5333	0	0	0	0.92	0.23	0.69	0	0	0.22	0	0	0	0	0	0	0	0	0.94	0	0	0.25	0.23	0	0	518	FALSE	4.4428	0.19844	FALSE	1.9435	0.89124	FALSE	NA	NA	FALSE	3.0514	0.85619	FALSE	1.7067	0.89291	FALSE	1.6966	0.89381	--
Cluster-4895.0	0	0	0.94	0	0	0	0.99	0	0	0	0	0	1.66	0	0	0	0	0	0	0	0	0	0	0	390	FALSE	-1.3937	0.93459	FALSE	0.80278	0.94784	FALSE	-0.98064	0.94469	FALSE	-2.5537	0.89717	FALSE	-2.2022	0.8895	FALSE	-2.2107	0.88479	--
Cluster-16491.0	2.13	1.51	0	0	0	0	0	0	0.61	0.71	0	0	0	0	0.64	0	0	0	0	0	0	0	0	0	343	FALSE	-2.5046	0.85534	FALSE	-1.179	0.91697	FALSE	-1.1729	0.90278	FALSE	-0.57231	0.96596	FALSE	-0.21688	0.98117	FALSE	-0.22694	0.98248	--
Cluster-927.36078	3.4	3.59	7.05	5.19	0.69	5.75	9.69	3.97	2.35	3.42	0	4.99	10.7	12.51	20.73	2.1	11.34	3.62	0.78	13.42	4.57	7.17	6.39	7.97	347	FALSE	0.28754	0.94115	FALSE	1.0729	0.59558	FALSE	0.20815	0.95681	FALSE	-1.2624	0.34409	FALSE	-0.62412	0.8273	FALSE	-0.43508	0.83868	--
Cluster-927.36079	1.49	0.97	0.55	1.08	0.54	0.74	0.86	0.72	0.54	0.46	1.02	0.55	0.89	1.07	0.9	1.65	0.88	0.83	0.71	0.47	1	0.63	1.1	1.14	904	FALSE	0.24545	0.93514	FALSE	0.37704	0.89124	FALSE	0.3861	0.88225	FALSE	0.59742	0.8389	FALSE	0.21324	0.9381	FALSE	0.71934	0.69326	blast,frame:3 start:3 end:131
Cluster-1004.0	0	0	0	0	0	0	1.93	0	0	0.77	0	0	0	0	0	0	0	0	0	0	0	0	0	0	646	FALSE	NA	NA	FALSE	5.3369	0.15127	FALSE	4.1975	0.49711	FALSE	NA	NA	FALSE	NA	NA	FALSE	NA	NA	blast,frame:2 start:2 end:442
Cluster-927.12236	0	0	0	3.93	2.58	6.85	42.5	13.48	9.13	11.42	16.31	9.53	0	0	0	0	2.86	4.14	13.21	1.06	9.98	28.8	17.21	9.54	301	FALSE	4.8728	0.081857	UP	7.3909	5.7714e-06	UP	6.7078	5.8613e-05	FALSE	3.4803	0.66854	UP	5.7208	0.0099091	UP	7.0026	1.097e-05	--
Cluster-927.45178	1.18	1.69	1.28	0.39	0.58	0.86	0.53	0.59	0.45	0.1	0.43	0.25	1.18	1.24	1.43	0.6	0.91	0.99	0.38	0.27	0.49	0.23	0.1	0.2	3667	FALSE	-0.64647	0.4149	FALSE	-0.53838	0.50752	DOWN	-1.4623	0.025722	FALSE	-0.29408	0.82341	DOWN	-1.1453	0.027347	DOWN	-2.1384	0.00013111	blast,frame:-1 start:2884 end:878
Cluster-927.36072	5.8	7.28	3.94	2.02	2.54	2.96	1.89	0.44	1.02	1.18	0.56	1.09	5.3	9.7	10.68	3.09	2.95	3.41	2.97	2.18	3.19	2.1	2.3	1.32	1006	FALSE	-0.6023	0.4769	DOWN	-1.4856	0.042779	DOWN	-1.6315	0.0062889	DOWN	-1.1088	0.018708	DOWN	-1.0007	0.045399	DOWN	-1.4856	0.0022142	--
Cluster-927.57611	0	0	0.54	0	0	0	0	0	0	0	0	0	0	0.47	1.45	0	0	0	0	0	0	0	0	0	373	FALSE	-0.36127	0.97227	FALSE	0.019988	0.99714	FALSE	0.024574	0.99807	FALSE	-2.4437	0.89173	FALSE	-2.0829	0.8895	FALSE	-2.0963	0.88479	--
Cluster-927.36070	17.16	20.44	16.33	1.27	2.42	2.4	0.36	0.23	0.63	0.35	0.35	0.42	12.89	20.94	20.02	3.05	2.2	3.43	0.58	2.14	0.57	0.1	0.53	0.44	1929	DOWN	-2.5818	3.2948e-13	DOWN	-4.581	1.2836e-27	DOWN	-4.6474	7.7915e-36	DOWN	-2.2813	2.3476e-15	DOWN	-3.4014	3.4336e-13	DOWN	-4.9332	2.8605e-29	blast,frame:-1 start:741 end:403
Cluster-4667.0	0	0	0.94	0	0	0	0	0	0	0	0	0	0	2.3	0	0	0	0	0	0	0	0	0.83	0	324	FALSE	-0.36127	0.97227	FALSE	0.019988	0.99714	FALSE	0.024574	0.99807	FALSE	-1.9781	0.91253	FALSE	-1.627	0.89291	FALSE	-0.67231	0.95747	--
Cluster-927.36076	18.42	19.44	14.13	9.13	8.16	12.29	9.01	7.59	5.52	6.31	9.43	7.24	16.68	17.12	16.01	10.57	10.8	11.09	8.09	7.84	7.46	11.82	10.32	7.15	3980	FALSE	-0.2608	0.68931	FALSE	-0.36683	0.50347	FALSE	-0.23257	0.68286	FALSE	-0.26838	0.4689	FALSE	-0.4666	0.04018	FALSE	-0.087317	0.89381	blast,frame:3 start:1416 end:3431
Cluster-927.36077	37.25	32.15	39.16	49.52	41.1	31.79	30.57	34.81	34.36	29.06	36.92	36.47	34.43	31.62	35.1	50.3	44.76	36.41	36.51	40.41	37.11	40.87	30.73	38.08	915	FALSE	0.76499	0.085433	FALSE	0.75361	0.026151	FALSE	0.85703	0.0015639	FALSE	0.71445	0.03031	FALSE	0.77512	0.00068385	FALSE	0.80327	0.0066619	blast,frame:-1 start:915 end:28
Cluster-927.36074	23.66	31.48	16.79	30.73	30.45	34.6	27.86	29.91	35.66	35.16	29.82	34.18	32.68	40.64	31.06	36.32	43.7	36.08	37.3	48.84	38.68	38.44	42.91	36.31	2078	FALSE	0.99015	0.0038531	UP	1.2528	0.00023108	UP	1.4134	1.6485e-06	FALSE	0.50411	0.07214	FALSE	0.88041	8.3812e-05	FALSE	0.87374	0.00016938	--
Cluster-927.36075	8.68	6.93	9.53	6.89	4.97	9.51	9.46	8.02	3.22	4.26	5.27	5.55	5.28	6.37	7.04	4.14	3.23	4.65	3.52	1.58	3.3	5.97	8.5	3.1	635	FALSE	0.31735	0.8506	FALSE	0.58693	0.55947	FALSE	0.20794	0.88225	FALSE	-0.34618	0.85809	FALSE	-0.56805	0.60043	FALSE	0.55069	0.54916	blast,frame:-2 start:634 end:2
Cluster-17691.0	0.37	0.13	0	0.38	0	0.13	0	0.29	0	0	0	0	0.12	0.25	0.25	0	0	0	0	0	0	0	0	0	717	FALSE	0.66873	0.93514	FALSE	0.17238	0.99714	FALSE	-1.8024	0.88225	FALSE	-2.775	0.77284	FALSE	-2.4188	0.78376	FALSE	-2.4291	0.78749	--
Cluster-927.2217	3.05	0.64	0	0	0	0	0	0	0	0	0	0	0	0	0	0	0	0.65	0	0	0	0	0	0	357	FALSE	-2.7597	0.80219	FALSE	-2.3924	0.82779	FALSE	-2.383	0.80248	FALSE	1.3512	0.92556	FALSE	NA	NA	FALSE	NA	NA	--
Cluster-15531.0	1	2.16	0	0	0	0	0	0	0	0	0	0	0	0	0	0	0	0	0	0	0	0	0	0	317	FALSE	-1.7771	0.92352	FALSE	-1.4118	0.91697	FALSE	-1.4074	0.90812	FALSE	NA	NA	FALSE	NA	NA	FALSE	NA	NA	--
Cluster-927.54761	0	2.54	0	0	0	0	0	0	0	0	0	0	0	1.61	0	0	0	0.64	0	1.1	0.68	0	0	0	358	FALSE	-2.2012	0.90234	FALSE	-1.8372	0.89124	FALSE	-1.8362	0.88225	FALSE	-1.0175	0.94605	FALSE	0.77011	0.9381	FALSE	-1.6327	0.89381	--
Cluster-927.18551	1.08	0	1.12	0	0	0.52	0	0	0	0.54	0	0	0	0	0	0	0	0.57	0	0	0	0.56	0	0	370	FALSE	-1.3257	0.92352	FALSE	-1.8983	0.89124	FALSE	-0.92866	0.92299	FALSE	1.3512	0.92556	FALSE	NA	NA	FALSE	1.6966	0.89381	--
Cluster-927.18550	0.39	0.72	0.46	0.06	0.17	0.23	0.18	0.45	0.52	0.06	0.29	0.17	1.29	1.07	1.53	0.81	1.04	0.52	0.32	0.12	0.31	0.73	0.12	0.24	1279	FALSE	-1.223	0.64374	FALSE	0.43556	0.89124	FALSE	-0.65153	0.83669	FALSE	-0.37558	0.91108	FALSE	-1.7731	0.08284	FALSE	-1.1781	0.37323	blast,frame:-3 start:1277 end:1065
Cluster-927.18553	0.29	0.29	0.68	0.45	1.19	0.38	0.79	0.76	0.45	0.53	0.38	0.38	0.15	0.22	0.52	0.53	0.73	1.07	0.67	1.24	1.24	0.97	1.14	0.55	1036	FALSE	1.2741	0.52334	FALSE	1.519	0.29166	FALSE	0.96167	0.6298	FALSE	1.6859	0.28748	UP	2.4427	0.019128	UP	2.2524	0.047851	--
Cluster-927.18552	8.8	9.2	9.65	8.61	9.83	7.99	9.66	9.16	10.6	7.11	6.91	7.85	9.01	9.89	9.7	9.53	10.04	10.7	9.4	9.17	8.34	8.93	7.31	8.49	1418	FALSE	0.5145	0.34518	FALSE	0.95478	0.0040293	FALSE	0.59936	0.062153	FALSE	0.41417	0.27461	FALSE	0.52926	0.076547	FALSE	0.48946	0.20801	blast,frame:1 start:106 end:1083
Cluster-18100.0	0.38	0.64	0.4	0	0	0.27	0.14	0	0.26	0	0	0	0.13	0	0.26	0	0	0	0	0	0.15	0.39	0.13	0	707	FALSE	-1.9435	0.72698	FALSE	-0.93775	0.89124	FALSE	-3.3265	0.36877	FALSE	-2.0764	0.91253	FALSE	-0.75386	0.94425	FALSE	1.0131	0.89381	--
Cluster-18100.1	0	0	0	0	0	0	0	0	0.65	0	0	0	0	0	0	0	0	0	0	0	0	0	0	0	337	FALSE	NA	NA	FALSE	1.9435	0.89124	FALSE	NA	NA	FALSE	NA	NA	FALSE	NA	NA	FALSE	NA	NA	--
Cluster-13833.0	4.93	4.24	0	0	0	0	0	0	0	0	0	0	0	0	0	0	0	0	0	0	0	0	0	0	318	FALSE	-3.3534	0.60637	FALSE	-2.9871	0.67036	FALSE	-2.9806	0.63563	FALSE	NA	NA	FALSE	NA	NA	FALSE	NA	NA	--
Cluster-13833.1	0.72	0	0	0	0	0	0	0	0	0	0	0	0	0.18	0.36	0.19	0.4	0.76	0	0.37	0.21	0	0	0	578	FALSE	-2.1691	0.90234	FALSE	-1.8021	0.89124	FALSE	-1.7908	0.88225	FALSE	1.5714	0.8276	FALSE	0.73816	0.9381	FALSE	-1.6763	0.89381	--
Cluster-927.18559	2.5	3.12	4.3	2.25	0.77	1.78	1	0.49	0.17	0.66	0.53	0.52	0.76	1.28	1.55	1.23	0.84	0.71	0.78	0.18	0.29	0.43	0.7	0.09	932	FALSE	-0.50947	0.79067	FALSE	-1.7347	0.075668	DOWN	-1.5659	0.044846	FALSE	-0.010508	0.99432	FALSE	-0.91527	0.66155	FALSE	-0.89713	0.68641	--
Cluster-927.18558	1.31	2.25	2.33	3.17	1.2	1.76	1.22	0.59	0.44	0.86	0.45	0.5	0.35	0.74	0.37	0.4	0.35	0.4	0.22	0.05	0.26	0.45	0.04	0.19	2903	FALSE	0.61635	0.52314	FALSE	-0.55329	0.6108	FALSE	-0.76954	0.27602	FALSE	0.015013	0.99005	FALSE	-0.82629	0.63054	FALSE	-0.39788	0.89381	blast,frame:2 start:89 end:742|blast,frame:3 start:1482 end:2786
Cluster-927.22927	42.5	38.84	29.46	26.64	22.92	40.77	24.33	26.97	17.47	18.24	30.39	24.64	42.49	45.5	20.68	19.07	18.74	27.98	20.96	10.92	21.45	30.04	35.82	9.63	936	FALSE	0.2602	0.76116	FALSE	0.19614	0.84488	FALSE	0.35447	0.47506	FALSE	-0.42827	0.50324	FALSE	-0.4267	0.58956	FALSE	0.097245	0.94602	blast,frame:-2 start:542 end:3
Cluster-927.20191	9.58	6.91	5.6	11.77	10.23	19.77	6.38	3.83	4.8	5.06	12.16	11.72	6.57	6.82	3.45	11.22	7.57	13.32	7.28	8.28	5.31	15.26	12.83	5.67	507	UP	1.5001	0.0054618	FALSE	0.34515	0.85041	UP	1.3501	0.023818	FALSE	1.1787	0.078394	FALSE	0.88416	0.26828	UP	1.6001	0.0066101	--
Cluster-927.36493	14.43	14.86	19.34	3.65	4.1	3.95	2.22	2.07	3.39	2.01	1.67	2.84	16.15	14.08	16.47	3.88	4.22	5.9	2.99	2.46	2.6	2.37	2.04	2.92	1709	DOWN	-1.4954	2.9464e-05	DOWN	-1.8034	1.9996e-06	DOWN	-1.9675	1.2427e-08	DOWN	-1.4228	8.1789e-08	DOWN	-1.9234	1.211e-12	DOWN	-1.9637	1.4364e-09	blast,frame:-3 start:1215 end:301
Cluster-927.23839	14.99	9.67	13.61	12.13	9.95	11.95	8.63	8.08	5.88	8.08	7.8	6.87	12	10.25	11.21	8.6	9.2	8.03	9.54	8.54	8.99	8.24	8.07	8.23	1603	FALSE	0.39316	0.54359	FALSE	0.10502	0.92903	FALSE	0.19345	0.80248	FALSE	-0.035656	0.96596	FALSE	0.30596	0.48064	FALSE	0.24571	0.70231	blast,frame:3 start:87 end:1202
Cluster-10812.0	0	0.11	0.12	0	0.23	0.24	0.49	0.66	0	0.12	0.6	0.12	0	0	0	0	0	0	0	0	0	0.23	0	0	761	FALSE	1.5496	0.89071	FALSE	3.1799	0.31144	FALSE	2.7806	0.3638	FALSE	NA	NA	FALSE	NA	NA	FALSE	2.4415	0.86838	blast,frame:1 start:220 end:714|blast,frame:3 start:3 end:278
Cluster-543.0	0	0	0	0	0	0	0	0	0	0	0	0	0	0	0	0	0	0	0	0.38	0	2.08	0	0	407	FALSE	NA	NA	FALSE	NA	NA	FALSE	NA	NA	FALSE	NA	NA	FALSE	1.7067	0.89291	FALSE	3.7534	0.62001	--
Cluster-16279.0	0	0	1.41	0	0	0	0.37	0	0	0	0	0	1.28	0	0	0	0.76	0	0	0	0	0	0	0	432	FALSE	-2.4027	0.89706	FALSE	-1.0249	0.94603	FALSE	-1.9879	0.88225	FALSE	-0.64532	0.96596	FALSE	-2.2022	0.8895	FALSE	-2.2107	0.88479	--
Cluster-927.17812	0	0.15	0.46	3.35	1.51	1.08	2.25	2.25	1.94	0.15	0.16	0	0.15	0.59	0.15	4.02	3.96	3.42	1.2	2.31	2.7	1.22	2.6	1.75	646	UP	3.8718	0.0063857	UP	4.2769	0.00056237	FALSE	-0.064422	0.99807	UP	4.0043	5.0354e-05	UP	3.4149	0.0032532	UP	3.348	0.0053449	blast,frame:-1 start:241 end:2
Cluster-2049.0	0	0	0	0	0	0	0	0	1.64	0	0	0	0	0	1.13	0	0	0	0	0	0	0	0	0	355	FALSE	NA	NA	FALSE	3.3528	0.76649	FALSE	NA	NA	FALSE	-1.4609	0.92556	FALSE	-1.0977	0.9381	FALSE	-1.1133	0.93592	--
Cluster-299.0	0	0	0	0	0	0	0	0	0	0	0	0	0	0	1.91	0	0	0	0	0	0	0	0	0	343	FALSE	NA	NA	FALSE	NA	NA	FALSE	NA	NA	FALSE	-2.0455	0.91253	FALSE	-1.6819	0.89291	FALSE	-1.6978	0.89381	--
Cluster-16504.0	0.89	0.61	0	0	0	0	0	0	0	0	0	0	0	0.57	1.15	0	0	0	0	0	0	0	0	0	456	FALSE	-2.5046	0.85534	FALSE	-2.1379	0.87709	FALSE	-2.1311	0.85356	FALSE	-3.0229	0.76107	FALSE	-2.6631	0.78376	FALSE	-2.6757	0.77656	--
Cluster-13810.0	1.18	0	0	0	0	0	0	0	0	0	0.25	0	0	0.69	0.46	0.25	0	0	0	0	0	0	0	0	505	FALSE	-2.4897	0.89071	FALSE	-2.1229	0.89124	FALSE	-1.1521	0.90812	FALSE	-1.7821	0.90149	FALSE	-2.3853	0.8477	FALSE	-2.3951	0.83897	--
Cluster-5399.1	0	0	0	0	0	0	0.61	0	0	0	0	0.59	0	0	0	0	0	0	0	0	0	1.17	0.53	0	366	FALSE	NA	NA	FALSE	1.9435	0.89124	FALSE	1.9481	0.88225	FALSE	NA	NA	FALSE	NA	NA	FALSE	3.0525	0.76128	--
Cluster-5399.0	0	0.08	0	0.17	0	0	0.18	0	0.34	0	0.09	0.17	0	0.08	0	0.17	0.09	0	0.19	0.26	0.09	1.1	0.69	0.81	943	FALSE	1.5431	0.92352	FALSE	3.3912	0.44366	FALSE	2.4437	0.72388	FALSE	1.9745	0.89661	FALSE	3.215	0.38859	UP	5.5283	0.0014061	--
Cluster-11350.0	0	0.91	0	0	0	0	0	0	0	0	0	0	0.81	0	0	0	0	0.47	0	0	0	0	0	0	394	FALSE	-1.2051	0.93514	FALSE	-0.83988	0.94784	FALSE	-0.83864	0.94469	FALSE	-0.58645	0.96596	FALSE	-1.1965	0.9381	FALSE	-1.2052	0.93592	--
Cluster-6644.0	0	2.16	0	0	0	0	0	0	0	0	0	0	4.18	0.84	0	0	0	0	0	0	0	0	0	0	317	FALSE	-1.2051	0.93514	FALSE	-0.83988	0.94784	FALSE	-0.83864	0.94469	FALSE	-3.112	0.74183	FALSE	-2.7609	0.76748	FALSE	-2.769	0.7569	--
Cluster-927.34135	692.45	759.19	82.19	390.93	245.55	109.6	43.93	137.65	138.13	47.74	132.28	112.01	43.94	50.33	6.56	28.81	35.46	33.61	6.66	18.75	20.93	5.62	2.57	2.34	627	FALSE	-0.35801	0.92712	FALSE	-1.309	0.44682	FALSE	-1.4109	0.31577	FALSE	0.23555	0.93755	FALSE	-0.54296	0.743	DOWN	-2.6356	9.4674e-05	--
Cluster-927.36164	50.51	32.38	48.52	16.66	13.19	24.53	19.05	12.7	16.96	12.65	12.1	20.48	26.34	25.43	14.47	11.25	18.74	37.52	21.84	16.59	13.44	22.2	41.18	17.31	369	FALSE	-0.65652	0.42947	FALSE	-0.4809	0.62418	FALSE	-0.56705	0.44778	FALSE	0.1073	0.96596	FALSE	0.15559	0.93286	FALSE	0.86047	0.21981	blast,frame:-2 start:368 end:3
Cluster-16485.0	1.97	0	1.54	0	0	0	0	0	0	0	0	0	0	2.24	0.46	0	0	0	0	0	0	0	0	0	380	FALSE	-3.0804	0.70467	FALSE	-2.6924	0.76649	FALSE	-2.6855	0.72948	FALSE	-2.9883	0.77446	FALSE	-2.6348	0.79313	FALSE	-2.6422	0.78749	--
Cluster-927.17357	1.53	0.36	0.12	0.24	0	0.12	0	0	0	0	0	0	0.12	1.06	0.24	0	0.26	0	0.14	0	0	0.36	0.37	0	743	FALSE	-1.8482	0.66616	FALSE	-3.9072	0.25671	FALSE	-3.8987	0.22281	FALSE	-2.1128	0.70744	FALSE	-2.6891	0.5107	FALSE	-0.31016	0.95747	--
Cluster-9597.0	0.48	1.01	1.01	0	0	0	0	2.27	0	2.95	0	0	0.44	2.65	0	0	0	0	0	0	0	0	0	0	382	FALSE	-2.5996	0.79193	FALSE	0.78046	0.91697	FALSE	1.2621	0.83178	FALSE	-3.223	0.70387	FALSE	-2.8716	0.73046	FALSE	-2.8777	0.72055	--
Cluster-927.60570	0.81	0.87	0	2.49	0	0	0	0	0	0	0	0	0	0	0	0	0	0.87	0	0	0	0	0.75	0	332	FALSE	1.2885	0.92352	FALSE	-0.82356	0.94784	FALSE	-0.81759	0.94469	FALSE	1.3512	0.92556	FALSE	NA	NA	FALSE	1.6966	0.89381	--
Cluster-1072.0	0	0	0	0	0	0	0	0	0	0	0	0	2.5	0	1.92	0	2.4	0	0	0.64	0	0	0	0	342	FALSE	NA	NA	FALSE	NA	NA	FALSE	NA	NA	FALSE	-0.83196	0.92556	FALSE	-2.0014	0.79911	FALSE	-2.9765	0.68625	--
Cluster-927.9523	2.19	2.19	2.11	2.59	2	2.44	1.88	2.06	2.06	3.17	3.39	3.25	2.32	2.19	2.54	2.6	2.44	3.49	1.93	1.73	2.35	3.61	3.22	2.95	1969	FALSE	0.68013	0.23363	FALSE	0.75298	0.14884	UP	1.5377	1.1667e-06	FALSE	0.60213	0.24089	FALSE	0.38629	0.58346	UP	1.1617	0.001146	blast,frame:-3 start:1967 end:678
Cluster-6745.0	0	0	0	0	0	0	0	0	0	0	0	0	0	2.28	0.69	0	0	0.25	0	0	0	0	0	0	506	FALSE	NA	NA	FALSE	NA	NA	FALSE	NA	NA	FALSE	-3.147	0.50066	FALSE	-3.7532	0.40676	FALSE	-3.7614	0.38646	--
Cluster-927.23830	12.32	11.16	7.7	9.59	7.53	8.83	9.25	11.57	11.21	11.22	12.32	12.89	11.57	12.45	20.76	9.51	12.76	11.49	9.28	11.91	10.92	14.16	16.93	13.85	956	FALSE	0.32119	0.73603	FALSE	0.92775	0.026884	UP	1.1775	0.00016332	FALSE	-0.092059	0.93728	FALSE	0.13184	0.89291	FALSE	0.69342	0.094449	blast,frame:3 start:3 end:185
Cluster-927.17355	0.79	2.21	0.41	0	0	0.61	0	0	0.78	0	0.21	0	0.97	0.39	0.2	0.83	0.44	1.25	0	0.2	0.23	0	0	0	550	FALSE	-1.9655	0.6439	FALSE	-1.1322	0.84373	FALSE	-2.9711	0.32226	FALSE	0.91839	0.88568	FALSE	-1.3055	0.85443	FALSE	-3.1578	0.5365	--
Cluster-8218.0	0.08	0.23	0.24	0.08	0.47	0.08	0	0	0.16	0	0	0	0.23	0.08	0.39	0.08	0	0.8	0.35	0.16	0	0	0	0	1002	FALSE	0.82757	0.90234	FALSE	-0.89705	0.91697	FALSE	-2.7032	0.63547	FALSE	0.51791	0.92636	FALSE	0.16211	0.98117	FALSE	-3.3083	0.47128	--
Cluster-927.23831	0.58	0.44	0	0	0	0.15	0	0	0	0	0	0	0	0	0	0.15	0.98	0.46	0.17	0.15	0.17	0	0.45	0	651	FALSE	-2.0314	0.83492	FALSE	-2.6242	0.77862	FALSE	-2.6175	0.74623	FALSE	4.5618	0.16379	FALSE	3.1883	0.64394	FALSE	3.1071	0.79766	--
Cluster-927.17352	8.03	6.84	7.49	5.73	4.86	4.46	0.88	2.81	14.21	6.42	4	0.84	11.02	13.8	16.2	9.1	19.93	21.41	11.94	16.17	18.61	7.62	17.86	4.64	333	FALSE	0.096278	0.97227	FALSE	0.82991	0.7882	FALSE	0.054508	0.99807	FALSE	0.3422	0.91245	FALSE	0.69166	0.50404	FALSE	0.10776	0.96879	--
Cluster-4782.0	0	0.4	0	0	0	0	0	0	0	0	0	0	0	0	0	0	0	0	0.44	0	0	1.2	0	0	413	FALSE	-0.36127	0.97227	FALSE	0.019988	0.99714	FALSE	0.024574	0.99807	FALSE	NA	NA	FALSE	1.7067	0.89291	FALSE	3.0191	0.81017	--
Cluster-15525.0	1.03	0.62	0.77	0	0	0	0	0	0	0	0	0	0	0.04	0.04	0	0	0.13	0	0	0	0	0	0	1618	DOWN	-6.1111	0.00033326	DOWN	-5.7293	0.0010983	DOWN	-5.724	0.00062676	FALSE	0.83397	0.94605	FALSE	-1.0716	0.9381	FALSE	-1.0824	0.93592	blast,frame:-1 start:1297 end:911
Cluster-927.52605	0	0	0	48.78	34.54	29.47	23.95	28.13	35.76	16.07	23.72	30.61	0	0	0.15	65.04	44.13	49.94	50.04	39.36	49.56	66.12	70.1	32.69	631	UP	10.953	5.7045e-17	UP	10.885	5.2797e-17	UP	10.614	2.3429e-16	UP	10.225	1.8525e-15	UP	10.305	4.2301e-16	UP	10.63	7.799e-17	--
Cluster-927.17353	5.92	5.53	3.66	6.66	9.4	5.42	7.88	11.05	6.72	7.41	5.66	6.5	7.16	7.3	8.36	9.76	12.37	6.23	7.36	11.91	11.02	7.34	8.47	7.6	777	FALSE	1.1263	0.058411	UP	1.6566	0.00048441	UP	1.3311	0.0018379	FALSE	0.64185	0.33299	UP	1.0087	0.010898	FALSE	0.71673	0.12332	blast,frame:3 start:51 end:557
Cluster-4739.0	0	0.78	0	0	0.78	0	0	0	0	0	0	0	0.25	0	0.5	0	0	0	0	0	0	0	0	0	487	FALSE	0.74805	0.95075	FALSE	-1.4231	0.91697	FALSE	-1.422	0.90812	FALSE	-2.0764	0.91253	FALSE	-1.717	0.89291	FALSE	-1.7303	0.89381	--
Cluster-927.52604	1.9	2.61	4.97	3.2	4.41	3.01	2.54	2.94	2.4	1.44	0.64	1.53	6.21	4.74	3.72	3.26	4.35	3.91	2.5	5.15	6.02	1.16	1.45	2.73	913	FALSE	0.73187	0.51229	FALSE	0.59049	0.63151	FALSE	-0.47161	0.79531	FALSE	-0.051094	0.96596	FALSE	0.4888	0.62146	FALSE	-0.74397	0.44194	blast,frame:-3 start:911 end:357
Cluster-927.17350	1.54	0.33	5.1	3.88	0.31	0.39	0.27	1.11	0.15	0.61	0.3	0.64	0.06	0.17	0.09	0.29	0.09	0.29	0.1	0.39	0.13	0.09	0.06	0.12	2257	FALSE	-0.055518	0.98588	FALSE	-1.33	0.38724	FALSE	-1.2782	0.31617	FALSE	1.4663	0.50123	FALSE	1.5983	0.38254	FALSE	0.50018	0.89907	blast,frame:2 start:20 end:2062
Cluster-927.60059	0.16	0.16	0.16	0	0.16	0	0	0	0	0	0	0	0.47	0.78	0.32	0	0.18	0	0.18	0.81	0.36	0.16	0	0	624	FALSE	-0.88307	0.93514	FALSE	-1.463	0.91697	FALSE	-1.4585	0.90812	FALSE	-2.8161	0.53429	FALSE	0.40718	0.9381	FALSE	-2.471	0.57972	blast,frame:2 start:2 end:607
Cluster-927.60058	0	0	0	0	0	0	0	0	0	0	0	0	0	0	0	0	0	0	0	2.12	0	0	0	0	797	FALSE	NA	NA	FALSE	NA	NA	FALSE	NA	NA	FALSE	NA	NA	FALSE	5.7785	0.078034	FALSE	NA	NA	--
Cluster-14122.0	0	0	0	1.04	0	0	0	0.6	0	0	0	0	0	0	0	0	0	0	0	0	0.57	0	0.49	0	376	FALSE	2.5061	0.89071	FALSE	1.9435	0.89124	FALSE	NA	NA	FALSE	NA	NA	FALSE	1.7067	0.89291	FALSE	1.6966	0.89381	--
Cluster-927.60056	0.41	0.91	0.56	0.29	0.16	0.37	0.07	0	0	0.07	0.1	0.03	0.45	0.1	0.2	0.1	0.28	0.43	0	0.1	0.04	0.19	0.03	0.03	2034	FALSE	-0.6562	0.77734	DOWN	-3.9281	0.02364	FALSE	-2.3063	0.06177	FALSE	0.35845	0.92556	FALSE	-1.8486	0.48965	FALSE	-0.90054	0.82746	--
Cluster-927.60055	0	0	0	0	0	0	0	0	0	0	0	0	0	0	3.63	0	0	0	0	0	2.36	0	0	0	313	FALSE	NA	NA	FALSE	NA	NA	FALSE	NA	NA	FALSE	-2.4603	0.90591	FALSE	-0.23084	0.98117	FALSE	-2.1125	0.89008	--
Cluster-927.45455	1.31	0.7	1.81	0	0.05	0.08	0.08	0	0.02	0	0	0	0.19	0.17	0.15	0	0.1	0	0	0.03	0	0	0	0.03	2639	DOWN	-4.4485	9.9407e-06	DOWN	-4.3895	6.7799e-05	DOWN	-7.2152	8.2211e-07	FALSE	-1.9728	0.54472	FALSE	-3.5495	0.14288	FALSE	-3.5594	0.14657	blast,frame:2 start:2 end:118
Cluster-927.60053	0	0	0	0	0	0	0	0	0	0	0	0	0	1.59	0	0	0.36	0	0	3.64	1.46	0	0	0	618	FALSE	NA	NA	FALSE	NA	NA	FALSE	NA	NA	FALSE	-1.8127	0.88568	FALSE	2.3531	0.80688	FALSE	-3.3658	0.64339	--
Cluster-927.60052	0	0.51	0.52	0	0	0	0	0	0.48	0	0	0	0	0	0	0.78	0.28	1.05	1.15	0.25	1.69	0.26	0	0.26	493	FALSE	-2.3042	0.89071	FALSE	-0.11247	0.99714	FALSE	-1.9135	0.88225	FALSE	4.2191	0.27248	FALSE	5.0821	0.050887	FALSE	2.6381	0.85395	blast,frame:-1 start:472 end:209
Cluster-927.60051	0	0	0.25	0	0	0	0.26	0	0	0.49	0.74	0	0.23	0	0	0.25	0	0	0	0.24	0	0	0	0.25	505	FALSE	-0.36127	0.97227	FALSE	0.98176	0.94784	FALSE	3.2255	0.45339	FALSE	0.38946	0.96596	FALSE	0.7449	0.95819	FALSE	0.73483	0.95747	--
Cluster-927.14321	2.23	1.71	1.21	0	0	0	0	0	0	0.09	0	0	0.18	0.82	0.46	0	0	0	0	0	0.2	0	0	0	893	DOWN	-6.069	0.00040284	DOWN	-5.6912	0.0013003	DOWN	-4.7244	0.0057417	FALSE	-4.4349	0.13342	FALSE	-2.2176	0.53504	FALSE	-4.0889	0.16637	--
Cluster-927.49430	2.13	1.31	1.18	1.03	0.53	1.2	1	0.61	0.55	0.96	0.77	0.71	1.07	0.99	1.58	1.01	1.03	2.11	0.79	0.91	0.87	1.36	0.68	0.8	1650	FALSE	-0.18977	0.93459	FALSE	-0.2333	0.91378	FALSE	0.030003	0.99807	FALSE	0.48712	0.74735	FALSE	0.11488	0.94759	FALSE	0.31763	0.86871	blast,frame:1 start:292 end:663|blast,frame:2 start:2 end:211
Cluster-927.49431	0.64	0.44	0.56	1.01	1.2	0.78	0.8	0.92	1.07	1.63	1.09	0.96	1.45	1.01	1.16	1.38	2.13	1.44	1.08	1.37	1.9	1	0.83	1.02	1405	FALSE	1.4593	0.10925	UP	1.6366	0.048144	UP	2.1186	0.0011213	FALSE	0.77352	0.40612	FALSE	0.86612	0.26267	FALSE	0.34308	0.86482	blast,frame:-3 start:1334 end:198
Cluster-927.49432	0.42	0.21	0.22	0.22	0.21	0	0.23	0.49	0.41	0.43	0.22	0	0	0	0.62	0	0.23	1.99	0.24	0.43	0	0.43	0.86	0.45	534	FALSE	-0.32863	0.97227	FALSE	1.3319	0.80668	FALSE	0.60547	0.93204	FALSE	1.9687	0.78956	FALSE	0.73654	0.9381	FALSE	2.147	0.58489	--
Cluster-927.19678	2.31	3.13	2.32	0.91	0.25	0.39	0.13	0.11	0.22	0.1	0.06	0.09	2.1	1.92	2.91	0.67	0.88	1.21	0.56	0.46	0.73	0.53	0.26	0.4	2093	DOWN	-1.7487	0.0086738	DOWN	-3.1976	1.4145e-06	DOWN	-3.9889	2.4413e-08	FALSE	-1.0092	0.070271	DOWN	-1.3626	0.010621	DOWN	-1.846	0.0012219	blast,frame:2 start:2 end:145
Cluster-927.49434	1.51	0.51	0	0.13	0	0	0	0	0	0	0	0	1.01	0	0.38	0	0.42	0	0	0	0	0	0	0	712	FALSE	-3.216	0.43485	FALSE	-3.8097	0.37203	FALSE	-3.8009	0.35125	FALSE	-1.5014	0.87654	FALSE	-3.6337	0.45508	FALSE	-3.6441	0.43109	--
Cluster-927.49435	0.88	0.38	0.23	0.08	0.09	0.14	0.04	0.05	0.04	0.01	0.02	0.01	0.76	0.51	0.89	0.25	0.09	0.26	0.17	0.08	0.21	0.11	0.1	0.01	6870	DOWN	-1.7058	0.034363	DOWN	-2.6298	0.0021526	DOWN	-4.433	3.5395e-05	DOWN	-1.4866	0.013056	DOWN	-1.6119	0.005671	DOWN	-2.6427	6.7622e-05	blast,frame:3 start:1734 end:1868
Cluster-927.49436	1.21	0	0	0.62	1.22	0	0	0	0.53	0	0	0	0	0	0.55	0.62	0	0.64	0.69	3.31	0	0.63	0	1.79	358	FALSE	1.3331	0.92352	FALSE	0.15466	0.99714	FALSE	-0.7963	0.94469	FALSE	1.269	0.92556	FALSE	3.4004	0.43093	FALSE	2.7622	0.65388	--
Cluster-927.49437	2.66	2.58	1.61	1.39	0.76	1.39	0.52	0.6	0.71	0.52	0.68	0.5	2.29	2.66	3.62	2.1	2.13	2.61	1.29	0.98	1.15	1.03	0.83	0.63	3400	FALSE	-0.39474	0.69842	DOWN	-1.0304	0.047533	DOWN	-1.0688	0.018791	FALSE	0.016229	0.9779	FALSE	-0.69286	0.10805	DOWN	-1.0955	0.0071706	blast,frame:1 start:1285 end:2211|blast,frame:3 start:2682 end:2804
Cluster-927.49438	0.82	1.06	0.29	0.25	0.18	0.14	0.18	0.02	0.02	0.09	0.07	0.05	0.54	0.7	0.6	0.05	0.18	0.24	0.08	0.16	0.04	0.1	0.17	0.05	3656	FALSE	-1.299	0.18201	DOWN	-2.4894	0.027921	DOWN	-2.4379	0.0060731	DOWN	-1.6493	0.043058	DOWN	-2.112	0.010154	DOWN	-1.7982	0.025158	--
Cluster-927.49439	0	0.55	0	0.54	0	0	0	0	0	0	0	1.66	0	0	0.49	0	0	1.68	0.61	0	0	0	1.52	0.53	372	FALSE	0.60051	0.97227	FALSE	0.019988	0.99714	FALSE	2.4207	0.79726	FALSE	1.6846	0.92467	FALSE	0.7449	0.95819	FALSE	2.6402	0.69624	--
Cluster-19166.0	0.46	0.23	0	0	0	0.23	0	0.53	0	0	0	0	1.55	0.22	1.8	0	0	0	0	0	0	0	0	0	513	FALSE	-0.80913	0.95202	FALSE	0.58511	0.94784	FALSE	-1.3926	0.90812	FALSE	-4.4971	0.13428	FALSE	-4.1398	0.17077	FALSE	-4.1518	0.16686	--
Cluster-12492.0	0.27	0	0	0.28	0	0.29	0	0	0	0.14	0.29	0	0	0.14	0.28	0	0	0	0	0	0	0	0	0	676	FALSE	1.6235	0.89388	FALSE	-0.80711	0.94784	FALSE	1.6537	0.85248	FALSE	-2.0233	0.91253	FALSE	-1.6638	0.89291	FALSE	-1.6763	0.89381	--
Cluster-11061.0	0.16	0	0.5	0.16	0	0	0	0	0	0	0	0.16	0.16	0.79	0.48	0	0.18	0.17	0	0	0.54	0	0	0	621	FALSE	-1.3792	0.92352	FALSE	-1.9443	0.89124	FALSE	-0.97415	0.91591	FALSE	-1.7905	0.78538	FALSE	-0.80023	0.89291	FALSE	-3.258	0.49141	--
Cluster-927.45459	3.96	4.58	3.38	3.73	4.79	4.94	3.67	4.33	4.55	2.78	3.65	3.76	3.73	6.26	5.89	3.85	5.85	5	4.88	4.5	5.48	3.82	3.4	3.59	2398	FALSE	0.74418	0.074296	FALSE	0.94575	0.011491	FALSE	0.71297	0.042186	FALSE	0.23458	0.81397	FALSE	0.53892	0.14902	FALSE	0.16035	0.88479	blast,frame:2 start:152 end:832
Cluster-927.42738	10.91	8.98	9.21	13.8	12.01	12.92	11.84	12.03	11.51	10.17	10.97	11.55	10.07	9.67	8.03	12.31	12.75	14.37	12.3	12.01	13.7	12.02	11.85	10.78	4012	FALSE	0.98312	0.00094644	UP	1.148	1.599e-05	UP	1.1092	2.0497e-07	FALSE	0.84677	0.00022766	UP	1.0735	1.3042e-06	UP	1.0164	2.9655e-05	blast,frame:-2 start:3879 end:2524|blast,frame:-1 start:1105 end:1013
Cluster-11440.0	0.46	0	0	0.71	0	0.47	0.25	0	0.23	0	0	0	0.22	0	0.46	0	0	0.24	0	0	0.53	0.72	0	0	509	FALSE	1.961	0.8316	FALSE	0.97664	0.93978	FALSE	-0.7963	0.94469	FALSE	-1.1134	0.92556	FALSE	0.15094	0.98117	FALSE	0.57422	0.95649	--
Cluster-927.2318	0.1	0.42	0.22	0.21	0.21	0.11	0	0	0	0.32	0	0	0	0	0.21	0.11	0	0.11	0	0	0.12	0	0.11	0	804	FALSE	0.14084	0.97243	FALSE	-2.6846	0.70135	FALSE	-0.21513	0.98804	FALSE	0.37979	0.96596	FALSE	-0.13605	0.98647	FALSE	-0.15155	0.98736	--
Cluster-927.34139	5.41	6.59	10.45	1.63	2.29	1.14	1.72	1.98	2.31	1.38	0.86	1.53	6.53	7.25	7.51	2.7	3.28	3.93	1.96	2.07	1.93	1.77	1.44	1.98	1779	DOWN	-1.5694	0.0044158	DOWN	-1.049	0.045143	DOWN	-1.6523	0.00053393	FALSE	-0.77806	0.01924	DOWN	-1.2172	7.4033e-05	DOWN	-1.3275	0.00029575	blast,frame:-2 start:527 end:249
Cluster-9207.0	0.55	0	0	0	0.84	0.56	0	0	0	0	0	0	0	0	0	0	0	0.29	0	0	0	0.57	0	0	470	FALSE	1.9925	0.82354	FALSE	-0.80711	0.94784	FALSE	-0.7963	0.94469	FALSE	1.3512	0.92556	FALSE	NA	NA	FALSE	2.4415	0.86838	--
Cluster-16814.0	0.33	0.37	0.34	0.04	0.13	0.04	0	0	0.04	0	0.13	0.04	0.34	0.25	0.47	0	0.14	0.52	0	0.04	0.05	0	0	0.27	1622	FALSE	-1.6977	0.47694	FALSE	-3.5586	0.14622	FALSE	-1.6575	0.47659	FALSE	-0.47589	0.92556	FALSE	-2.915	0.17984	FALSE	-1.1482	0.78232	--
Cluster-16814.1	0.69	0	2.14	0	0	0	0	0	0	0	0	0	0	0	0	0	2.29	0	0	0	0	0	0	0	346	FALSE	-2.3458	0.89071	FALSE	-1.9443	0.89124	FALSE	-1.9403	0.88225	FALSE	2.8849	0.87267	FALSE	NA	NA	FALSE	NA	NA	--
Cluster-927.34138	0.6	0.95	0.4	0	0.08	0.26	0.11	0.05	0.08	0	0.04	0.02	0.35	0.78	0.62	0.08	0.22	0.35	0.12	0.09	0.09	0.16	0.13	0.04	3056	FALSE	-2.0408	0.092134	DOWN	-2.1615	0.032166	DOWN	-4.0124	0.0013463	FALSE	-1.1	0.34525	DOWN	-1.9435	0.032638	FALSE	-1.7054	0.080687	--
Cluster-927.58087	0.24	0.16	0.29	0.08	0.2	0.09	0.52	0.09	0.04	0.13	0.25	0.25	0.04	0.12	0.08	0.13	0.04	0.21	0.37	0.04	0.14	0.16	0.08	0.13	1658	FALSE	-0.30527	0.94601	FALSE	0.74579	0.858	FALSE	0.79136	0.7379	FALSE	0.9532	0.89832	FALSE	1.795	0.48068	FALSE	1.337	0.70248	--
Cluster-17859.0	0	0.31	0	0	0.3	0	0	0	0	0.61	0	2.18	0	0.29	0	0	0.33	0	0	0	0	0	3.59	0	455	FALSE	0.60051	0.97227	FALSE	0.019988	0.99714	FALSE	4.0226	0.20318	FALSE	0.38946	0.96596	FALSE	-0.21688	0.98117	FALSE	4.1442	0.25597	--
Cluster-927.41717	3.54	3.36	2.51	2.15	1.55	1.84	2.82	2.07	2.95	1.65	1.16	1.97	4.7	3.3	4.88	4.85	3.03	3.85	3.36	2.3	2.3	2.08	2.4	1.8	1149	FALSE	-0.19189	0.92352	FALSE	0.60983	0.41294	FALSE	-0.036986	0.99807	FALSE	0.19992	0.91253	FALSE	-0.087008	0.9507	FALSE	-0.36563	0.73822	--
Cluster-927.19672	40.13	29.05	18.55	13.44	6.64	24.94	13.76	6.69	2.29	5.79	8.73	5.05	10.48	19.89	5.42	5.34	6.04	9.65	7.14	3.21	4.46	8.38	4.83	1.58	585	FALSE	-0.41059	0.77405	FALSE	-1.0805	0.17541	DOWN	-1.2002	0.015006	FALSE	-0.49533	0.72992	FALSE	-0.6774	0.53504	FALSE	-0.66949	0.59981	--
Cluster-927.17359	3.45	4.17	1.36	0.18	0.5	0.53	0.36	0.13	0.14	0.21	0.1	0.3	6.13	5.3	5.37	0.16	0.83	0.47	0.26	0.44	0.31	0.41	0.17	0.02	2743	DOWN	-2.3054	0.0001646	DOWN	-2.9478	7.4035e-06	DOWN	-2.9268	3.9695e-06	DOWN	-3.2191	1.3316e-13	DOWN	-3.4436	1.717e-19	DOWN	-4.1346	8.1955e-16	blast,frame:-1 start:2479 end:650
Cluster-927.58085	5.01	1.78	0	0	0.84	0	0	0	0	0	0	0	0	2.14	0.73	0	0	0	0	0	0.93	0	0	0	330	FALSE	-2.2181	0.79193	FALSE	-2.8103	0.73125	FALSE	-2.8017	0.70281	FALSE	-2.4095	0.89671	FALSE	-1.0967	0.91409	FALSE	-2.0632	0.88929	blast,frame:3 start:3 end:329
Cluster-927.60286	0.34	0	0	0	0	0.67	0.37	0	0	0	0.35	0	0.64	0	0	0	0.38	0	0.39	0	1.15	0	0	0	433	FALSE	1.3533	0.93459	FALSE	0.98176	0.94784	FALSE	0.98635	0.94469	FALSE	-0.58582	0.96596	FALSE	1.6969	0.85443	FALSE	-1.2052	0.93592	--
Cluster-927.58084	0	0.48	0	0.94	1.4	0	0	0	0	0	0	0	0	0.42	0	0	0	0	0	0	0	0.48	0.45	0	388	FALSE	2.8958	0.64452	FALSE	0.019988	0.99714	FALSE	0.024574	0.99807	FALSE	-0.57231	0.96596	FALSE	-0.21688	0.98117	FALSE	1.5294	0.89381	--
Cluster-7155.0	0	0.25	0	0	0	0	0	0	0	0	0	0	0	0.47	0.72	0	0	0	0	0	0	1.26	0	0	498	FALSE	-0.36127	0.97227	FALSE	0.019988	0.99714	FALSE	0.024574	0.99807	FALSE	-2.7554	0.83503	FALSE	-2.3965	0.8477	FALSE	0.62229	0.93592	--
Cluster-16719.0	0.85	1.14	0.3	0.29	0	0.44	0.77	0.33	0	0.15	0.3	0.15	0	0.14	0	0	0	0	0	0	0	0	0	0	663	FALSE	-1.0896	0.8506	FALSE	-0.1919	0.98093	FALSE	-0.98243	0.79726	FALSE	-0.57231	0.96596	FALSE	-0.21688	0.98117	FALSE	-0.22694	0.98248	--
Cluster-410.0	0	0	0	0	0	0	0	0	0	0	0	0	0.89	0	0	2.21	1.2	4.61	0	0	0	0	0	0	312	FALSE	NA	NA	FALSE	NA	NA	FALSE	NA	NA	FALSE	3.0413	0.51969	FALSE	-0.21688	0.98117	FALSE	-0.22694	0.98248	--
Cluster-927.23351	7.22	5.05	9.48	5.01	3.85	5.73	4.18	3.12	1.46	2.85	4.72	2.69	3.66	3.68	2.01	1.07	1.58	2.64	1.36	0.5	1.88	3.87	1.9	1.71	978	FALSE	-0.034664	0.97359	FALSE	-0.4616	0.71339	FALSE	-0.14772	0.90897	FALSE	-0.5474	0.71046	FALSE	-0.7239	0.55892	FALSE	0.32918	0.85652	--
Cluster-927.7477	0	0	0	0.88	0	1.74	0.63	1.68	0.83	0	0	0	0	0	0	0.6	0.32	0	0.66	0.85	0.97	0	0.58	1.19	463	FALSE	4.5465	0.24597	UP	5.203	0.044654	FALSE	NA	NA	FALSE	2.942	0.83222	FALSE	4.5965	0.11891	FALSE	4.3114	0.30205	--
Cluster-927.23350	0.56	0.35	0.22	0.14	0.21	0.37	0.15	0	0	0	0.44	0	0.21	0.07	0	0	0.08	0.22	0	0	0.24	0.14	0.37	0	1069	FALSE	-0.075164	0.98061	FALSE	-2.0408	0.6119	FALSE	-0.38717	0.94469	FALSE	0.23878	0.96596	FALSE	0.29356	0.98117	FALSE	1.4175	0.82683	--
Cluster-927.6807	0.75	0	0	0	0.51	2.54	0.54	0	0.24	0	0.52	0	0	0	0	0	0	0	0	0	0	0	0.25	0	492	FALSE	2.5599	0.55907	FALSE	0.97453	0.91697	FALSE	0.49248	0.97029	FALSE	NA	NA	FALSE	NA	NA	FALSE	1.6966	0.89381	--
Cluster-927.35032	3.75	3.62	3.34	1.25	1.13	1.02	0.47	0.7	0.55	0.31	0.34	0.7	3.4	2.71	2.94	1.68	1.48	1.68	0.99	0.76	0.94	0.65	0.78	0.68	3238	DOWN	-1.079	0.008436	DOWN	-1.773	1.7629e-05	DOWN	-2.0563	1.0281e-06	FALSE	-0.558	0.24018	DOWN	-1.1373	0.0024118	DOWN	-1.4122	0.00027693	blast,frame:2 start:2 end:325
Cluster-927.6805	7.6	5.98	9.13	3.3	1.78	4.59	3.88	3.78	0.56	2.7	2.72	0.9	5.59	5.87	3.68	4.26	2.09	6.34	2.7	1.16	3.98	5.77	2.05	0.61	459	FALSE	-0.64578	0.72358	FALSE	-0.61218	0.78146	FALSE	-0.86983	0.49088	FALSE	-0.04021	0.97748	FALSE	-0.41677	0.88022	FALSE	-0.30422	0.9046	--
Cluster-927.35030	27.87	29.96	39.02	35.63	39.4	36.3	31.11	22.46	26.09	26.15	31.57	35.18	34.75	31.04	32.84	47.34	46.06	54.46	36.71	47.4	35.55	34.58	31.75	38.9	673	FALSE	0.77779	0.069099	FALSE	0.58674	0.20168	FALSE	0.87871	0.0089293	FALSE	0.87053	0.00076955	FALSE	0.86938	0.0019134	FALSE	0.77478	0.020334	blast,frame:3 start:3 end:359
Cluster-927.30041	41.73	25.7	27.8	11.13	6.51	14.27	29.68	18.73	8.38	7.96	7.28	4.35	8.38	11.43	6.52	1.97	2.27	2.78	5.64	1.91	3.03	7.88	2.71	4.89	3929	DOWN	-1.039	0.0072991	FALSE	0.11494	0.94784	DOWN	-1.3257	0.00020764	DOWN	-1.5679	1.4867e-08	FALSE	-0.67526	0.25931	FALSE	-0.064267	0.95892	blast,frame:2 start:764 end:3250
Cluster-927.6802	0.24	0	0	0	0	0.25	0	0	0	0	0.5	0	0.47	0.47	0	0	0	1.03	0	0.24	0	0	0	0	498	FALSE	0.60051	0.97227	FALSE	0.019988	0.99714	FALSE	1.8989	0.88225	FALSE	0.20997	0.97052	FALSE	-1.1605	0.89855	FALSE	-2.1302	0.87932	--
Cluster-927.6801	0	0	0	0	0	0.52	1.12	0.3	0.25	0	0	0	0	0	0	0.54	0	0	0	0.26	1.17	0	0	0	485	FALSE	2.3131	0.89754	FALSE	4.3868	0.24217	FALSE	NA	NA	FALSE	2.3831	0.91245	FALSE	3.9191	0.47544	FALSE	NA	NA	--
Cluster-927.6800	0.54	0.39	0.64	0	0.08	0	0.17	0	0	0.16	0	0	0.08	0.55	0.08	0.16	0	0.57	0	0	0	0.08	0.24	0	990	FALSE	-3.6332	0.16802	FALSE	-2.3951	0.44102	FALSE	-2.3323	0.39728	FALSE	0.33237	0.96596	FALSE	-3.2362	0.51899	FALSE	-0.4606	0.93995	--
Cluster-927.7471	2.72	3.59	0	0.69	2.06	0.64	0	0.79	5.87	0	0	0	0	1.79	1.22	2.1	1.51	3.62	2.34	1.83	0	0	1.28	0	347	FALSE	-0.15021	0.97227	FALSE	1.2731	0.81767	FALSE	-2.9857	0.635	FALSE	1.3923	0.79564	FALSE	1.0453	0.8895	FALSE	-0.59592	0.95081	--
Cluster-927.35039	10.93	4.42	8.69	4.73	4.68	9.88	5.66	5.05	5.81	4.73	3.57	6.9	4.94	8.82	8.1	5.7	5.13	9.43	8.3	3.72	6.85	9.86	9.83	4.2	462	FALSE	0.25007	0.92352	FALSE	0.37017	0.86184	FALSE	0.29505	0.88225	FALSE	0.11505	0.96596	FALSE	0.34762	0.85556	FALSE	0.73941	0.41463	--
Cluster-927.19674	1.53	0.31	1.17	0.36	0.1	0.43	0	0.36	0	0	0.11	0	0.11	0.31	0.73	0.21	0.23	0.54	0	0	0.54	0	0.11	0	816	FALSE	-1.2944	0.63938	FALSE	-2.1995	0.42496	FALSE	-3.769	0.09436	FALSE	0.066434	0.98173	FALSE	-0.36403	0.95819	FALSE	-2.6024	0.54234	blast,frame:1 start:589 end:807|blast,frame:2 start:2 end:250
Cluster-927.30049	345.52	376.05	302.4	211.39	251.13	208.68	244.11	272.27	301.29	340.73	405.12	361.56	335.47	459.21	535.99	225.58	199.96	214.32	261.11	262.25	291.68	334.82	454.42	420.79	1030	FALSE	-0.018151	0.98015	FALSE	0.55518	0.08575	UP	1.0609	3.1903e-07	FALSE	-0.7165	0.0064997	FALSE	-0.089484	0.89291	FALSE	0.57247	0.090519	--
Cluster-927.30048	25.21	26.86	15.26	9.18	7.14	11.28	7.9	7.27	6.13	5.47	9.4	6.46	20.81	22.94	20.58	9.75	9.47	10.44	7.91	6.63	7.95	10.65	11.85	4.93	8596	FALSE	-0.72746	0.049191	FALSE	-0.78826	0.029837	FALSE	-0.7087	0.070704	FALSE	-0.76165	0.00012179	FALSE	-0.88709	6.1267e-06	FALSE	-0.56524	0.13389	blast,frame:3 start:1101 end:8042|blast,frame:2 start:53 end:1123
Cluster-927.49257	0.62	0.64	0	0	0	0	0	0	0	0	0	0.98	0	0	0	0	0	0	0	0	0	0	0	0.32	447	FALSE	-2.186	0.89754	FALSE	-1.8198	0.89124	FALSE	0.58035	0.94469	FALSE	NA	NA	FALSE	NA	NA	FALSE	1.6966	0.89381	--
Cluster-927.6808	0.61	0.65	0.23	0.04	0.07	0.23	0.08	0.04	0.04	0	0	0.04	0.37	0.45	0.97	0	0.32	0.11	0.13	0.12	0	0.04	0	0	1806	FALSE	-1.5997	0.38828	FALSE	-2.3582	0.17264	DOWN	-4.2375	0.028102	FALSE	-1.7401	0.32843	FALSE	-2.2507	0.13076	DOWN	-4.7406	0.0094438	--
Cluster-10126.0	0.16	0.31	0	0	0	0	0	0	0	0	0	0	0.15	0	0.31	0	0.17	0	1.08	0	0.71	0	0	0.17	628	FALSE	-1.7771	0.92352	FALSE	-1.4118	0.91697	FALSE	-1.4074	0.90812	FALSE	-1.1133	0.92556	FALSE	2.5059	0.4458	FALSE	-0.76705	0.94259	--
Cluster-11026.0	1.64	0	0	0	0	0	0	0	0	0	0	0	0.38	0	0	0	0	0.87	0	0	0	1.29	0	0	403	FALSE	-2.1691	0.90234	FALSE	-1.8021	0.89124	FALSE	-1.7908	0.88225	FALSE	1.1042	0.94605	FALSE	-0.21688	0.98117	FALSE	2.0641	0.86838	--
Cluster-927.60280	0	0	0	0	0	0	0	0	0	0	0	0	1.7	0	0	0	0	0	0	0	0	0	0	0	421	FALSE	NA	NA	FALSE	NA	NA	FALSE	NA	NA	FALSE	-2.8762	0.85745	FALSE	-2.5253	0.85832	FALSE	-2.5337	0.85824	blast,frame:1 start:1 end:243
Cluster-927.6482	0.61	0.52	0.12	0.09	0.19	0.07	0	0	0.05	0.05	0	0.02	0.35	0.49	0.59	0.05	0.36	0.31	0.34	0.07	0.08	0.12	0.07	0.05	2710	FALSE	-1.1933	0.52825	DOWN	-3.7859	0.045913	DOWN	-3.1662	0.048544	FALSE	-0.71521	0.76107	FALSE	-0.90569	0.60278	FALSE	-1.8978	0.090591	--
Cluster-927.56717	0.86	0.89	0.33	0.13	0	0.2	0	0.04	0.07	0.03	0.03	0.07	0.1	0.23	0.2	0.03	0.11	0.1	0	0	0.11	0.1	0.1	0	2017	FALSE	-2.1114	0.12116	DOWN	-3.4274	0.022863	DOWN	-3.0126	0.019131	FALSE	-0.81244	0.89717	FALSE	-1.6448	0.68903	FALSE	-0.74539	0.88929	--
Cluster-927.7472	0	0	0.09	1.77	2.57	5.45	2.25	1.44	2.17	0	0.23	0.23	0	0	0	2.22	7.09	6.38	1.89	9.89	5.49	1.13	0.89	2.37	1529	UP	7.2715	4.8066e-09	UP	6.8805	3.2977e-08	FALSE	3.2206	0.31157	UP	9.5815	1.0423e-12	UP	10.038	3.2501e-13	UP	8.2066	1.7947e-08	--
Cluster-927.47265	3.76	4.15	4.52	0.3	0	0	0	0	0	0	0.3	0	0	1.39	0	0	0	0	0	0	0	0	0	0	461	DOWN	-4.6965	0.013189	DOWN	-5.2749	0.0060832	DOWN	-4.3087	0.018855	FALSE	-2.7122	0.88659	FALSE	-2.3611	0.87782	FALSE	-2.3667	0.86872	blast,frame:1 start:1 end:456
Cluster-16705.0	0.62	0.64	0	0	0	0.31	0	0	0	0	0	0	0.29	0	1.5	0	0	0	0	0	0	0.32	0	0	448	FALSE	-1.2281	0.92352	FALSE	-1.8198	0.89124	FALSE	-1.8139	0.88225	FALSE	-3.0612	0.75692	FALSE	-2.6996	0.78268	FALSE	-1.7523	0.86482	--
Cluster-927.17912	2.95	0.78	0.76	0	0	0	0	0	0	0	0	0	0.64	0	0	0	0	0	0	0	0	0	0	0	340	FALSE	-2.8018	0.7332	FALSE	-2.4261	0.78146	FALSE	-2.4188	0.73701	FALSE	-0.57231	0.96596	FALSE	-0.21688	0.98117	FALSE	-0.22694	0.98248	--
Cluster-927.9243	0.07	0	0	0.41	0.81	1.33	0.93	0.77	0.75	0.55	0.07	0.27	0.54	0.14	0.07	0	0.37	0.97	0.38	0.49	0.68	0.27	0.7	0.07	1111	UP	5.6749	0.0013141	UP	5.9596	0.00036919	UP	4.5881	0.045472	FALSE	1.0162	0.86952	FALSE	1.6362	0.368	FALSE	1.0759	0.76912	--
Cluster-927.38117	3.05	4.74	3.9	3.31	2.79	4.44	3.83	2.51	2.94	2.78	3.3	2.55	3.88	3.89	4.95	3.26	4.98	4.39	3.32	4.08	4.07	3.83	3.04	2.36	1874	FALSE	0.39285	0.6487	FALSE	0.52072	0.40881	FALSE	0.50044	0.34992	FALSE	0.31738	0.68205	FALSE	0.46967	0.28289	FALSE	0.21666	0.83474	blast,frame:-2 start:709 end:2
Cluster-927.47263	2.71	3.38	2.2	1.49	1.41	2.03	1.11	1.13	1.25	1	0.76	1.19	1.84	2.41	3.17	3.91	2.76	4.43	4.25	2.41	3.3	2.75	1.46	1.38	1192	FALSE	-0.1832	0.92352	FALSE	-0.37225	0.81767	FALSE	-0.54107	0.57134	FALSE	0.91465	0.11555	FALSE	1.0443	0.052037	FALSE	0.26159	0.88479	blast,frame:1 start:244 end:648
Cluster-927.52874	0	0	0	0	0.38	0.37	0	0	0	0	0	0	0	0	0	2.7	0.41	0	0	0	0.42	0	0	0	418	FALSE	2.4395	0.89706	FALSE	NA	NA	FALSE	NA	NA	FALSE	4.3777	0.32952	FALSE	1.7067	0.89291	FALSE	NA	NA	--
Cluster-5543.0	0	0	0	0	0	0	0	0	0	0	0	0	0.31	0.62	0	0	0	0	1.12	0	0	0	0	0	440	FALSE	NA	NA	FALSE	NA	NA	FALSE	NA	NA	FALSE	-2.0326	0.91253	FALSE	0.81181	0.9381	FALSE	-1.688	0.89381	--
Cluster-927.47262	0	4.81	3.13	0	0	0.7	0	0	0	0	0	0	0	0	0	0	0	0	0	0	0	0	0	0	338	FALSE	-2.644	0.65635	FALSE	-3.2219	0.58982	FALSE	-3.2207	0.55487	FALSE	NA	NA	FALSE	NA	NA	FALSE	NA	NA	--
Cluster-927.17671	0.76	0.31	0.63	0	0	0.47	0.17	0	0.46	0	0	0.16	0	0.75	0.15	0	0.17	0	0	0	0	0.16	0.31	0.98	637	FALSE	-1.3867	0.85158	FALSE	-0.53415	0.93197	FALSE	-2.3705	0.53988	FALSE	-2.0288	0.86846	FALSE	-2.6348	0.79313	FALSE	1.488	0.71989	blast,frame:-2 start:477 end:82
Cluster-927.17670	0	0	0	0	0	0.33	0	0	0	0	0	0	0.31	0	0.32	0	0	0.71	0.38	0	0	0.35	0.33	0	435	FALSE	1.5623	0.92352	FALSE	NA	NA	FALSE	NA	NA	FALSE	0.18826	0.9779	FALSE	-0.18354	0.98117	FALSE	0.6111	0.95542	--
Cluster-4481.0	0	0.41	0	0	0	0	0	0	0	0	0	0	0.37	1.47	0	0	0	0	0	0	0	0	0.78	0	409	FALSE	-0.36127	0.97227	FALSE	0.019988	0.99714	FALSE	0.024574	0.99807	FALSE	-2.7473	0.83926	FALSE	-2.396	0.84984	FALSE	-0.60295	0.95101	--
Cluster-927.17672	3.12	2.52	2.17	0.31	0.12	0.52	0	0	0	0	0	0	0.37	1.13	1.01	0	0	0.13	0	0	0.07	0	0	0	1178	DOWN	-2.4872	0.0018405	DOWN	-6.8432	4.8349e-06	DOWN	-6.8382	2.4002e-06	DOWN	-3.9794	0.036199	DOWN	-4.4489	0.021058	DOWN	-5.4206	0.0043049	--
Cluster-927.17675	0.96	0.75	0.83	0.07	0.21	0.25	0.03	0.08	0.1	0	0.07	0	0.43	0.68	0.8	0	0.1	0.2	0.08	0.13	0.05	0.24	0.07	0	2647	FALSE	-1.6928	0.050924	DOWN	-2.7531	0.0043488	DOWN	-4.1636	0.00059907	DOWN	-2.3904	0.028287	DOWN	-2.2341	0.02	FALSE	-1.9553	0.10156	blast,frame:1 start:112 end:2256
Cluster-927.6485	0	0.73	0	0	0	0.35	0	0	0	0	0	0	0	0	0.34	0	0	0.37	0.81	0	0	1.1	0	0	426	FALSE	-0.24329	0.98061	FALSE	-0.83988	0.94784	FALSE	-0.83864	0.94469	FALSE	0.38946	0.96596	FALSE	1.6957	0.89291	FALSE	2.0639	0.86862	--
Cluster-927.17677	2.95	2.66	1.89	2.07	1.84	2.22	1.96	1.49	1.74	1.89	1.25	1.65	2.53	2.9	3.22	1.43	1.76	2.47	1.96	2.42	1.95	1.67	1.7	1.62	4784	FALSE	0.27886	0.75285	FALSE	0.33486	0.61947	FALSE	0.30546	0.63599	FALSE	-0.28191	0.67118	FALSE	0.17872	0.80953	FALSE	-0.087666	0.92873	blast,frame:3 start:4548 end:4649|blast,frame:2 start:116 end:664
Cluster-927.17676	0.93	1.21	0.42	0.62	0.81	1.53	1.16	0.16	0.94	0.28	0.7	1.8	0.53	1.42	3.22	1.39	1.37	1.82	1.23	2.13	0.61	0.96	1.52	1.28	689	FALSE	0.81135	0.79193	FALSE	0.70325	0.845	FALSE	1.0621	0.59913	FALSE	0.10744	0.96596	FALSE	0.21718	0.94114	FALSE	0.23304	0.93592	--
Cluster-927.17679	0.51	0.63	0.46	0.06	0	0	0	0	0	0	0	0	0.26	0	0.19	0.07	0	0.07	0.22	0	0	0.06	0	0	1150	FALSE	-3.9325	0.093093	FALSE	-4.5143	0.059561	DOWN	-4.51	0.041351	FALSE	-1.4758	0.89173	FALSE	-0.47065	0.95735	FALSE	-2.0132	0.79866	blast,frame:-1 start:499 end:191
Cluster-927.17678	1.05	0.49	0.44	0	0	0.23	0	0.24	0	0	0.07	0.07	0.14	0.36	0.14	0.15	0	0.22	0.08	0.22	0.08	0.14	0.22	0	1067	FALSE	-2.6782	0.26222	FALSE	-2.1258	0.43389	FALSE	-2.8031	0.18513	FALSE	-0.47912	0.94276	FALSE	-0.10325	0.98117	FALSE	-0.17296	0.98248	--
Cluster-927.6484	0.5	0.68	0.63	0.16	0.27	0.31	0.14	0.12	0	0.03	0.08	0.17	0.05	0.14	0.22	0.33	0.06	0.27	0.12	0.09	0.09	0.05	0.14	0.09	2386	FALSE	-0.74511	0.6512	FALSE	-1.9254	0.15232	FALSE	-1.7961	0.10679	FALSE	1.0837	0.71282	FALSE	0.18147	0.96913	FALSE	0.1716	0.97462	--
Cluster-15960.0	1.77	0.72	0	0	0.36	0	0	0	0	0	0.37	0	0	0	0.35	0	0	0	0	0	0	0	0	0	583	FALSE	-2.0585	0.7345	FALSE	-3.6185	0.44102	FALSE	-1.7416	0.76159	FALSE	-1.4609	0.92556	FALSE	-1.0977	0.9381	FALSE	-1.1133	0.93592	--
Cluster-13890.0	1.07	0.54	0	0	0	0	0	0	0	0	0	0	0	0	0.53	0.19	0	0	0	0	0	0	0	0	582	FALSE	-3.3498	0.61017	FALSE	-2.9831	0.67303	FALSE	-2.9754	0.63723	FALSE	-1.084	0.93749	FALSE	-1.6819	0.89291	FALSE	-1.6978	0.89381	--
Cluster-9585.0	0.24	0	0.25	0.48	0	0	0	0	0	0	0	0	0.23	0.92	0.7	0.49	0	1	0	0	0	0.49	0	0	505	FALSE	0.61715	0.96846	FALSE	-0.89664	0.94784	FALSE	-0.89064	0.94469	FALSE	-0.062238	0.98528	FALSE	-3.0834	0.55216	FALSE	-1.3437	0.86721	--
Cluster-927.38116	3.02	4.81	7.04	5.39	1.52	11.94	1.66	4.4	1.28	0.76	3.77	1.59	1.96	5.23	10.04	5.45	8.39	3.22	6.91	6.01	5.06	3.98	3.52	2.92	338	FALSE	0.95499	0.73547	FALSE	-0.079079	0.99714	FALSE	-0.28474	0.94469	FALSE	0.13063	0.96596	FALSE	0.58288	0.85382	FALSE	-0.14986	0.97203	blast,frame:2 start:2 end:268
Cluster-1847.1	0	0	0.55	0	0	0.27	0	0	0	0	0	0.55	0	0	0	0	0	0	0	0.53	0.3	0	0	0	481	FALSE	-0.43085	0.97227	FALSE	-0.98224	0.94784	FALSE	0.83812	0.94469	FALSE	NA	NA	FALSE	3.1469	0.7343	FALSE	NA	NA	--
Cluster-8110.1	0.25	0	0	0.26	0	0	0	0.29	0	0	0	0.26	0	0.24	0	0.52	0	0.26	0	0	0	0.51	0.5	0	493	FALSE	0.60051	0.97227	FALSE	0.98176	0.94784	FALSE	0.98635	0.94469	FALSE	1.9045	0.90591	FALSE	-0.21688	0.98117	FALSE	2.5252	0.72293	--
Cluster-8110.0	0.33	0.33	0	0.34	0.11	0.23	0.06	0	0	0	0.12	0.06	0.11	0.17	0.17	0.23	0.12	0.17	0.06	0.12	0.06	0.45	0.41	0.06	1281	FALSE	0.65692	0.92352	FALSE	-2.4435	0.6576	FALSE	-0.96189	0.88225	FALSE	0.57918	0.92556	FALSE	-0.25807	0.96603	FALSE	1.6603	0.4472	--
Cluster-18305.0	1.21	0	0	0	0	0	0	0	0	0	0	0	0	0	0	0	0	0	0	0	0	0	0	0	358	FALSE	-1.1751	0.93514	FALSE	-0.80711	0.94784	FALSE	-0.7963	0.94469	FALSE	NA	NA	FALSE	NA	NA	FALSE	NA	NA	--
Cluster-927.20815	0	0	2.54	0	0	0	0.53	0	0	0	0	0.51	0	0	0	0	0	0	1.12	0	0	0	0.47	0	381	FALSE	-2.7257	0.85534	FALSE	-1.3479	0.91697	FALSE	-1.3463	0.90798	FALSE	NA	NA	FALSE	2.6593	0.85443	FALSE	1.6966	0.89381	--
Cluster-1874.0	0	0	0	0	0	0	0	0	0	0	0	0	0.37	1.87	0.38	0	0	0	0	0	0	0	0	0	406	FALSE	NA	NA	FALSE	NA	NA	FALSE	NA	NA	FALSE	-3.2339	0.62274	FALSE	-2.8809	0.6442	FALSE	-2.8883	0.64903	--
Cluster-2182.0	0	0	0	1.75	0	0	0	0	0	0	0	0	0	0	0	0	0	0	0	0	0	1.19	2.72	0	364	FALSE	3.093	0.83492	FALSE	NA	NA	FALSE	NA	NA	FALSE	NA	NA	FALSE	NA	NA	FALSE	4.3062	0.30272	--
Cluster-927.23955	45.35	54.24	42.39	50.26	59.92	43.71	57.27	56.75	54.5	58.41	58.37	59.08	46.62	54.1	53.24	60.49	72.83	62.66	60.28	79.52	61.95	68.4	62.17	71.64	1019	FALSE	0.71397	0.077702	UP	1.1233	3.5594e-05	UP	1.2558	9.9817e-09	FALSE	0.67496	0.0041559	UP	1.0012	3.0497e-06	UP	1.0939	8.1675e-06	blast,frame:-2 start:898 end:395
Cluster-17167.0	3.06	2.07	3.19	0	0	0	0	0.4	0	0	0	0.18	0.17	1.35	0	0	0	0	0	0	0	0	0	0	597	DOWN	-5.8528	0.0010624	FALSE	-3.5597	0.052263	DOWN	-4.5013	0.01143	FALSE	-3.5799	0.57992	FALSE	-3.2286	0.62106	FALSE	-3.2346	0.61052	blast,frame:2 start:2 end:526
Cluster-12500.0	0	2.22	0	0	0	0	0	0	0	0	0	0	0	0.86	2.65	0	0	0	0	0	0	0	0	0	315	FALSE	-1.2051	0.93514	FALSE	-0.83988	0.94784	FALSE	-0.83864	0.94469	FALSE	-2.4437	0.89173	FALSE	-2.0829	0.8895	FALSE	-2.0963	0.88479	--
Cluster-1394.0	0	0	0	0	0	0.39	0	0	0	0	0	0	0.73	0	0.38	0	0	0	0.91	0.38	0.45	0.41	0	0.41	408	FALSE	1.5623	0.92352	FALSE	NA	NA	FALSE	NA	NA	FALSE	-2.1069	0.91253	FALSE	1.1331	0.88686	FALSE	0.13691	0.98396	--
Cluster-927.20813	10.98	7.06	8.49	18.84	14.22	11.03	12.95	21.07	56.44	4.02	7.39	8.78	11.97	15.42	12.64	32.26	30.66	20.52	15.65	70.19	34.7	10.57	15.3	14.66	817	UP	1.3342	0.0039418	UP	2.664	1.4822e-06	FALSE	0.54747	0.41185	UP	1.403	3.8713e-05	UP	2.1966	5.8435e-06	FALSE	0.71867	0.085959	--
Cluster-927.21549	2.86	4.78	8.92	0	0.73	0.36	0.39	0	0.34	0	0	0	2.68	1.68	1.71	1.11	0	1.13	0	0.35	0.4	0	0	0	424	DOWN	-3.3477	0.045486	FALSE	-3.5758	0.056607	DOWN	-5.4027	0.0037089	FALSE	-1.2252	0.7779	FALSE	-2.4529	0.36059	FALSE	-4.3086	0.099579	--
Cluster-927.21546	4.59	5.46	4.14	2.47	2.13	1.98	1.02	2.93	1.28	1.41	1.1	2.06	1.99	1.9	1.91	3.71	3.26	2.08	2.54	0.99	1.19	2.69	2.94	1.92	803	FALSE	-0.5204	0.68094	FALSE	-0.54481	0.71482	FALSE	-0.68828	0.4166	FALSE	0.97931	0.2864	FALSE	0.29824	0.89291	FALSE	1.0409	0.16919	blast,frame:-1 start:521 end:3
Cluster-927.50013	0.5	0.48	0.08	0.1	0.19	0.39	0.11	0.12	0.15	0	0.02	0	0.27	0.21	0.5	0.15	0.2	0.27	0.09	0.09	0.25	0.08	0.04	0	3020	FALSE	-0.11604	0.97227	FALSE	-0.62213	0.82779	DOWN	-4.5933	0.015751	FALSE	-0.3361	0.92556	FALSE	-0.5604	0.8477	FALSE	-2.3133	0.12124	--
Cluster-927.20811	7.07	2.57	2.15	0.23	0.06	0.24	0.06	0.13	0.06	0.23	0.06	0.64	0.57	0.8	0.46	0	0.06	0.06	0	0	0	0.06	0.47	0.18	1268	DOWN	-3.9226	4.7784e-06	DOWN	-4.691	1.0196e-05	DOWN	-2.7098	0.0024405	FALSE	-3.6305	0.06272	DOWN	-5.1065	0.010155	FALSE	-0.6723	0.848	blast,frame:-3 start:1266 end:379
Cluster-927.52876	0.53	0	0.27	0	0	1.07	0	0.31	0.51	0	0	0.82	0.51	0.25	1.03	0	0	0.28	0	0	0	0.55	1.06	0.55	480	FALSE	0.88215	0.93514	FALSE	0.99607	0.91697	FALSE	0.95442	0.90812	FALSE	-2.3229	0.74756	FALSE	-2.9267	0.61386	FALSE	0.91088	0.86451	--
Cluster-927.17865	14.78	13.57	37.45	17.85	13.81	12.63	18.57	14.21	19.76	24.27	18.25	25.1	6.95	10.07	9.33	21.95	20.97	24.53	19.22	21.23	18.53	22.93	26.49	24.11	1116	FALSE	-0.025794	0.9809	FALSE	0.51257	0.56667	FALSE	0.95384	0.097722	UP	1.6886	2.3683e-11	UP	1.782	2.0783e-13	UP	2.1827	2.2039e-16	blast,frame:-3 start:802 end:2
Cluster-927.37040	20.16	27.77	17.15	21.6	31.57	27.94	26.18	23.6	32.91	26.3	20.18	21.67	36.8	38.77	35.99	23.48	23.48	27.11	24.83	22.71	22.32	20.87	18.57	25.61	910	FALSE	0.90581	0.026421	UP	1.2259	0.00048291	UP	1.0205	0.001778	FALSE	-0.27869	0.5197	FALSE	-0.069805	0.92588	FALSE	-0.072671	0.93592	blast,frame:-2 start:783 end:244
Cluster-927.46848	2.36	1.22	0	0.81	0.4	0.39	0.43	0	0.37	0	0	0	0	0.37	0	0.41	0	0	0	0	0	0	1.16	0	409	FALSE	-0.48906	0.93987	FALSE	-1.1833	0.89124	FALSE	-2.9754	0.63723	FALSE	0.38946	0.96596	FALSE	-0.21688	0.98117	FALSE	2.1486	0.86482	blast,frame:-2 start:408 end:46
Cluster-927.20810	1.9	0.38	1.19	0.39	0.13	0	0	0	0	0.53	0.67	0	0	0	0	0	0	0	0	0	0	0	0	0	709	FALSE	-2.1125	0.40321	FALSE	-4.6256	0.057492	FALSE	-0.57271	0.88225	FALSE	NA	NA	FALSE	NA	NA	FALSE	NA	NA	--
Cluster-927.17866	4.85	2.48	8.71	16.9	9.88	9.03	8.54	8.53	12.78	10.82	17.9	10.97	7.24	2.08	5.26	18.28	21.37	17.1	18.99	21.85	10.1	14.55	19.32	19.77	475	UP	1.7424	0.022163	UP	1.7962	0.0148	UP	2.2533	0.00032449	UP	2.1864	0.00011937	UP	2.3561	0.00013341	UP	2.5202	7.7132e-06	--
Cluster-5474.0	0	0.52	0.8	0.26	0.52	0	0	0	0	0	0.4	0.13	0	0	0	0.27	0.29	0	0	0.13	0	0.66	0	0	703	FALSE	-0.12405	0.97947	FALSE	-3.2525	0.57932	FALSE	-0.38813	0.94469	FALSE	3.3431	0.71237	FALSE	1.7067	0.89291	FALSE	3.7534	0.62001	--
Cluster-927.34342	26.05	18.61	9.3	9.11	6.4	18.99	8.24	3.22	2.77	3.13	5.56	3.7	7.17	10.18	6.55	4.27	3.51	8.74	2.93	1.71	4.02	6.68	6.95	1.94	1782	FALSE	-0.11395	0.94036	FALSE	-1.0603	0.095181	DOWN	-1.1609	0.015519	FALSE	-0.22435	0.88943	FALSE	-0.83914	0.081965	FALSE	0.03235	0.98248	--
Cluster-927.34343	1.3	0.85	0.31	0.47	0.23	0.66	0.21	0.15	0.24	0.27	0.24	0.17	1.44	1.38	1.49	0.55	0.36	0.95	0.34	0.35	0.26	0.2	0.35	0.25	1977	FALSE	-0.29115	0.92352	FALSE	-1.138	0.4274	FALSE	-0.87751	0.54384	FALSE	-0.8924	0.29802	DOWN	-1.5588	0.017996	DOWN	-1.7443	0.013304	--
Cluster-927.34340	38.1	44.44	61.36	14.75	20.25	19.02	12.72	16.31	13.54	18.9	20.84	24.8	18.68	20.44	11.71	15.42	7.77	14.8	11.76	11.41	14.15	21.38	17.62	19.7	387	FALSE	-0.7985	0.22651	FALSE	-0.82119	0.20338	FALSE	-0.19114	0.88225	FALSE	-0.23878	0.92373	FALSE	0.075796	0.96627	FALSE	0.8124	0.19978	--
Cluster-927.34341	58.46	54.46	92.21	24.99	22.44	29.68	23.69	25.09	23.07	37.16	30.33	35.62	21.18	34.01	30.46	31.86	36.32	39.86	21.95	28.38	27.8	36.57	33.61	41.22	877	FALSE	-0.8683	0.043998	FALSE	-0.64951	0.1643	FALSE	-0.060267	0.94469	FALSE	0.65304	0.022058	FALSE	0.48382	0.16369	UP	1.0896	0.00036208	blast,frame:2 start:2 end:682
Cluster-927.58312	0.7	0	0	0	0	0	0	0	0	0	0	0	0	0	0	0	1.56	0	0	0	0	0	0	0	344	FALSE	-0.36127	0.97227	FALSE	0.019988	0.99714	FALSE	0.024574	0.99807	FALSE	2.2979	0.91253	FALSE	NA	NA	FALSE	NA	NA	--
Cluster-927.34347	34.46	31.88	35.17	29.79	25.47	33.55	29.57	28.17	31.57	38.78	44.19	39.13	30.3	34.95	32.18	32.38	30.66	31.98	33.54	31.98	35.19	48.93	47.82	37.22	3029	FALSE	0.35923	0.41462	FALSE	0.67594	0.01705	UP	1.2051	8.7586e-09	FALSE	0.31893	0.30577	FALSE	0.6738	0.00019807	UP	1.1514	2.4714e-09	blast,frame:2 start:1367 end:2746|blast,frame:1 start:1018 end:1230
Cluster-927.34344	3.51	2.29	1.92	1.51	1.26	2.04	1.09	1.71	1.92	1.23	1.59	0.97	2.53	2.47	1.84	1.94	1.95	2.58	1.33	1.75	1.59	1.5	1.46	0.97	3415	FALSE	-0.12545	0.93459	FALSE	0.17222	0.89923	FALSE	-0.069948	0.94629	FALSE	0.25292	0.80066	FALSE	0.065204	0.95172	FALSE	-0.11883	0.91038	--
Cluster-6966.0	0	0.81	0	0	0	0.27	0	0	0.51	0	0	0	0	0.26	0	0.55	0.3	0	0.31	0	0.3	0	0	0.28	479	FALSE	-0.82682	0.96031	FALSE	0.36873	0.98887	FALSE	-1.422	0.90812	FALSE	1.9745	0.89661	FALSE	1.6711	0.89291	FALSE	0.73483	0.95747	--
Cluster-927.17860	3.03	3.09	0.97	0.27	0.31	0.53	0.11	0.08	0	0.14	0.11	0.07	1.23	2.13	2.44	0.07	0.3	0.28	0.19	0.07	0.11	0.27	0.11	0.07	1941	DOWN	-2.1064	0.0028497	DOWN	-4.3888	1.2269e-05	DOWN	-3.534	1.7908e-05	DOWN	-2.8557	3.602e-05	DOWN	-3.3139	1.0331e-05	DOWN	-2.9939	5.7884e-05	blast,frame:2 start:1091 end:1333|blast,frame:1 start:1 end:183
Cluster-927.25143	7.21	6.67	5.39	3.06	2.24	4.72	3.23	2.32	3	2.8	2.84	5.29	5.6	4.98	6.39	3.41	3.47	5.27	3.52	3.48	3.8	3.99	3.64	2.55	1056	FALSE	-0.39826	0.71073	FALSE	-0.30034	0.7925	FALSE	0.12353	0.91903	FALSE	-0.18106	0.91253	FALSE	-0.047611	0.97987	FALSE	-0.070506	0.95747	blast,frame:1 start:1 end:873
Cluster-927.50017	0.27	0.2	0.28	0.07	0	0.43	0	0	0	0.07	0	0	0.07	0.14	0.7	0.07	0.15	0.36	0	0.07	0.08	0.07	0	0.15	1086	FALSE	-0.15962	0.97227	FALSE	-3.3412	0.4256	FALSE	-2.3742	0.52789	FALSE	-0.37142	0.95218	FALSE	-1.9568	0.64547	FALSE	-1.2967	0.82013	--
Cluster-927.46881	1.83	2.48	1.21	0.27	0.1	0.02	0.09	0.26	0.24	0.17	0.22	0.27	1.98	2.45	2.16	0.3	0.2	0.28	0.28	0.11	0.23	0.23	0.52	0.34	2993	DOWN	-3.1655	2.3447e-05	DOWN	-2.3561	0.0003455	DOWN	-2.1187	0.00015259	DOWN	-2.7229	3.1047e-09	DOWN	-2.7732	2.5875e-08	DOWN	-1.9001	9.3623e-05	blast,frame:1 start:1192 end:2949
Cluster-927.14635	0.71	0.36	0.19	0	0	0	0	0	0	0	0.19	0.37	0.18	0.53	0.18	0	0	0	0	0	0.2	0	0.55	0	581	FALSE	-3.0222	0.65235	FALSE	-2.6481	0.71141	FALSE	-0.22158	0.98155	FALSE	-2.7617	0.7802	FALSE	-1.4478	0.88133	FALSE	-0.032462	0.99385	--
Cluster-927.21543	29.76	18.18	35.18	3.28	2.42	3.62	2.66	2.08	1.61	1	0.71	2	11.3	11.44	5.56	1.71	3.81	1.87	1.37	0.87	0.85	0.69	0.86	0.81	1019	DOWN	-2.6113	1.9638e-10	DOWN	-2.8525	3.876e-11	DOWN	-3.5553	7.176e-14	DOWN	-1.625	0.0021212	DOWN	-2.5924	6.0903e-07	DOWN	-2.9063	4.5073e-08	--
Cluster-927.24970	2.99	1.01	4.57	4.01	4.01	1.88	1.3	1.36	3.45	4.14	3.09	3.46	2.5	2.97	2.79	4.28	6.64	4.51	2.08	2.91	2.14	5.29	5.15	5.31	1753	FALSE	0.79016	0.49003	FALSE	0.35662	0.87709	FALSE	1.243	0.05981	UP	1.2416	0.00071592	FALSE	0.40823	0.53201	UP	1.6344	2.7177e-07	blast,frame:1 start:1 end:192
Cluster-927.28347	69.19	85.14	48.12	27.38	38.63	35.08	14.92	20.78	21.6	17.71	14.65	15.65	128.44	121.2	120.44	39.97	50.81	50.7	32.31	45.18	37.93	20.94	21.4	18.35	1980	FALSE	-0.41599	0.48161	FALSE	-0.9384	0.013308	DOWN	-1.1242	0.00013707	DOWN	-1.059	2.8894e-08	DOWN	-1.0671	6.2863e-07	DOWN	-1.9184	4.3789e-21	blast,frame:-1 start:1875 end:727
Cluster-2047.0	0	0	0	0	0	0	1.74	0.93	0	0	0.79	0	0	0	0	0	0	0	0	0	0	0	0.74	0	334	FALSE	NA	NA	FALSE	3.4243	0.67369	FALSE	1.9481	0.88225	FALSE	NA	NA	FALSE	NA	NA	FALSE	1.6966	0.89381	--
Cluster-927.24973	0.82	0.75	0.42	0.1	0.13	0.4	0.03	0.12	0.11	0.1	0.21	0.21	0.8	0.7	0.78	0.19	0.22	0.31	0.14	0.16	0.14	0.03	0.4	0	2495	FALSE	-1.1416	0.38007	FALSE	-2.1154	0.064493	FALSE	-0.97935	0.37717	FALSE	-1.3406	0.1233	DOWN	-1.7213	0.037124	FALSE	-1.7915	0.21006	--
Cluster-927.52877	0.22	0	0.12	0.11	0	0.23	0.24	0	0	0.11	0.23	0	0.11	0.33	0.11	0.12	0.12	0	0	0	0	0	0	0	774	FALSE	0.53725	0.96163	FALSE	0.33395	0.98751	FALSE	1.015	0.88738	FALSE	-0.83862	0.92556	FALSE	-2.408	0.78859	FALSE	-2.4162	0.79598	--
Cluster-927.21540	34.84	37.34	37.22	48.45	57.99	56.52	26.51	27.59	31.89	37.51	31.93	29.6	35.78	38.48	36.35	28.15	36.38	35.5	25.57	26.13	31.33	25.06	18.24	31.2	961	UP	1.1489	0.00012064	FALSE	0.52671	0.15771	FALSE	0.80333	0.0030566	FALSE	0.16532	0.82094	FALSE	0.19273	0.69552	FALSE	0.14319	0.89381	blast,frame:-1 start:961 end:398
Cluster-927.24976	0.44	1.82	0.46	0	0	1.72	0	0	0	0	0	0	0.81	4.46	2.89	0	0	0.93	0	0	0.5	0	0	0.45	394	FALSE	-0.089824	0.98469	FALSE	-2.4431	0.77862	FALSE	-2.4405	0.73158	FALSE	-2.9967	0.31282	FALSE	-3.4385	0.20016	FALSE	-3.4479	0.19997	--
Cluster-5397.0	0	0	0	0	0	0	0	0	0.1	0	0	0	0.4	1.02	0.2	0	0.22	0.21	0	0.21	0.34	0	0	0.11	824	FALSE	NA	NA	FALSE	1.9435	0.89124	FALSE	NA	NA	FALSE	-1.6318	0.69705	FALSE	-0.92648	0.85793	FALSE	-3.1361	0.30843	--
Cluster-927.24978	10.81	5.93	8.05	11.91	15.9	14.29	11.77	11.57	13.04	14.88	14.89	12.7	12.85	10.45	11.63	15.01	9.65	14.47	13.57	13.31	11.08	15.14	19.15	13.74	630	UP	1.3561	0.0047733	UP	1.4452	0.0016488	UP	1.7345	8.1593e-06	FALSE	0.45314	0.56076	FALSE	0.70489	0.10112	UP	1.1143	0.0030919	--
Cluster-927.24979	13.05	18.03	14.54	13.75	11.1	15.46	16.77	14.5	15.34	18.58	17.89	17.35	13.13	16.46	14.35	11.61	15.54	14.35	14.48	15.43	15.64	18.76	16.95	15.91	1653	FALSE	0.37718	0.50502	FALSE	0.89366	0.0053769	UP	1.1805	6.5108e-06	FALSE	0.25164	0.61855	FALSE	0.67346	0.0027266	FALSE	0.92942	0.00011244	blast,frame:-2 start:602 end:3
Cluster-19314.0	0.43	0	0	0	1.3	0.42	0	0	0	0	0	0	0	0	0.8	0	0	0	0	0	0	0	0	0	398	FALSE	2.5367	0.76821	FALSE	0.019988	0.99714	FALSE	0.024574	0.99807	FALSE	-1.4609	0.92556	FALSE	-1.0977	0.9381	FALSE	-1.1133	0.93592	--
Cluster-14239.0	0	0.21	0	0	0	0.22	0	0	0	0	0	0.22	0.2	0	0.21	0	0	0.88	0	0	0	0.22	0.21	0	535	FALSE	0.60051	0.97227	FALSE	0.019988	0.99714	FALSE	0.98635	0.94469	FALSE	1.1779	0.92556	FALSE	-1.1477	0.9381	FALSE	0.6111	0.95542	--
Cluster-927.58265	0.74	0.56	0	0	0	0	0	0	0.18	0	0	0.19	0.18	0.55	0.55	0	0	0	0	0	0	0	0	0	571	FALSE	-2.9906	0.73187	FALSE	-1.6645	0.8699	FALSE	-1.6584	0.83786	FALSE	-3.2531	0.60027	FALSE	-2.8966	0.62123	FALSE	-2.907	0.62974	--
Cluster-927.29835	34.88	32.88	32.01	25.86	24.8	37.32	31.08	27.05	21.35	31.6	30	31.83	19.87	23.96	24.25	26.35	23.78	32.26	22.61	21.45	22.59	31.85	34.33	25.22	2654	FALSE	0.36237	0.40139	FALSE	0.53503	0.13078	FALSE	0.84699	1.8996e-05	FALSE	0.61763	0.0069618	FALSE	0.59717	0.0026472	UP	1.1179	8.3288e-08	blast,frame:3 start:210 end:2222
Cluster-927.46847	0.56	6.42	2.9	2.12	0.57	3.21	0	1.96	0.5	0.57	0	1.76	0.5	4.54	2.56	0	0	1.19	0	0	0.8	0.59	0	0	366	FALSE	-0.075337	0.98061	FALSE	-1.0371	0.85331	FALSE	-1.129	0.79726	FALSE	-2.5884	0.5184	FALSE	-3.0172	0.36602	FALSE	-3.0263	0.37057	blast,frame:-1 start:366 end:1
Cluster-12225.0	0.53	0	0	0	0	0	0	0	0	0	0	0	0.51	0	0	1.1	0.29	0.56	0	0	0.3	0.27	0.53	0	480	FALSE	-1.1751	0.93514	FALSE	-0.80711	0.94784	FALSE	-0.7963	0.94469	FALSE	2.1777	0.71805	FALSE	-0.23376	0.98117	FALSE	1.1597	0.89381	--
Cluster-9599.0	0.68	0	0	0	0	0.23	0.74	0	0	0.23	0	0	0	0	0.45	0	0	0	0	0	0	0	0	0.48	514	FALSE	-0.796	0.96192	FALSE	0.96999	0.93673	FALSE	-0.41748	0.98475	FALSE	-1.4609	0.92556	FALSE	-1.0977	0.9381	FALSE	0.95489	0.93592	--
Cluster-927.28343	1.13	1.54	0.76	0.27	0.27	0.49	0	0.08	0	0.42	0.07	0	0.41	0.82	0.41	0.35	0	0.42	0.08	0	0	0.27	0.07	0	1105	FALSE	-1.1654	0.45617	DOWN	-4.5708	0.014444	FALSE	-1.8441	0.26534	FALSE	-0.74782	0.89717	FALSE	-3.7201	0.10756	FALSE	-1.6037	0.54708	--
Cluster-3149.0	0	0	0.23	0.68	0	0.67	0	0.26	0	0	0	0.46	0	0	0	0	0	0	0	0	0	0.45	0.45	0.23	523	FALSE	3.0356	0.58507	FALSE	0.98176	0.94784	FALSE	1.8371	0.88225	FALSE	NA	NA	FALSE	NA	NA	FALSE	3.8777	0.37533	--
Cluster-18824.0	0	0	0	0	0	0	0	0	0	0	0.55	0.57	0	0	1.5	0.56	3.02	0.58	0	0	0	0	0	0	369	FALSE	NA	NA	FALSE	NA	NA	FALSE	2.8297	0.79726	FALSE	1.6486	0.84354	FALSE	-1.6819	0.89291	FALSE	-1.6978	0.89381	--
Cluster-927.24664	26.76	36.11	46.69	16.75	18.11	14.5	29.94	18.36	24.12	16.97	12.28	14.42	28.36	48.51	28.06	29.91	38.87	45.11	21.56	23.94	33.99	17.93	16.96	18.82	1028	FALSE	-0.57919	0.33392	FALSE	0.25102	0.81075	FALSE	-0.39507	0.49916	FALSE	0.43395	0.29209	FALSE	0.21776	0.80699	FALSE	-0.25806	0.72359	--
Cluster-927.58262	0.31	0.46	0.16	0.08	0.16	0.4	0	0	0.24	0.48	0	0	0.16	0.08	0	0.08	0	0.24	0	0.08	0.26	0.39	0.08	0	997	FALSE	-0.0052164	0.99834	FALSE	-1.0467	0.88973	FALSE	0.035052	0.99807	FALSE	0.68682	0.94196	FALSE	1.1234	0.89291	FALSE	1.5779	0.8197	--
Cluster-6211.0	0	0.75	0	0.37	0	0.72	0	0	0	0	0	0	0	0	0	0	0	1.16	0	0	0	0	0	0	421	FALSE	1.156	0.92352	FALSE	-0.83988	0.94784	FALSE	-0.83864	0.94469	FALSE	2.6411	0.89173	FALSE	NA	NA	FALSE	NA	NA	--
Cluster-16162.0	1.12	0	0	1.14	0	0	0	0	0	1.7	0	1.17	0	0	0	0	0	0	0	0	0	0	0	0	366	FALSE	0.72402	0.96451	FALSE	-0.80711	0.94784	FALSE	2.3652	0.64811	FALSE	NA	NA	FALSE	NA	NA	FALSE	NA	NA	blast,frame:-3 start:166 end:2
Cluster-442.0	0	0	0	0	0	0	0	0	0	0	0	0.63	0	0	0	1.24	0	0	0	0	0	0	0	1.77	359	FALSE	NA	NA	FALSE	NA	NA	FALSE	1.9481	0.88225	FALSE	2.3831	0.91245	FALSE	NA	NA	FALSE	3.4081	0.72055	--
Cluster-927.58261	0	0	0	0.06	0	0.16	0	0	0	0	0	0	0	1.03	0.27	0	1.9	0	0.27	2.38	1.21	0.42	0	0	2162	FALSE	4.1745	0.38965	FALSE	NA	NA	FALSE	NA	NA	FALSE	0.94479	0.95376	FALSE	2.2375	0.4442	FALSE	-0.98756	0.93592	--
Cluster-927.29779	4.25	4.93	4.07	2.43	2.61	2.95	2.08	1.78	1.6	2.07	1.54	1.8	4.59	4.89	3.97	2.98	3.84	3.37	2.52	3.18	2.69	1.96	2.41	2.58	2787	FALSE	-0.16865	0.89754	FALSE	-0.41876	0.47027	FALSE	-0.34807	0.50838	FALSE	-0.059764	0.96473	FALSE	-0.058108	0.94777	FALSE	-0.23974	0.78749	blast,frame:-1 start:2688 end:1255
Cluster-14818.0	0	0	0	0	0	0	1.06	0	0	0	0	0	0	0.88	0	0	1.08	0	0	0	0	0	0	0	382	FALSE	NA	NA	FALSE	2.7586	0.82779	FALSE	NA	NA	FALSE	0.50701	0.96596	FALSE	-1.0452	0.9381	FALSE	-1.0511	0.93592	--
Cluster-927.58260	0.61	0.46	0.32	0	0	0.32	0	0	0	0	0	0	0	0.15	0.62	0	0	0	0	0	0.17	0	0	0	633	FALSE	-1.645	0.82563	FALSE	-3.0273	0.56095	FALSE	-3.022	0.49527	FALSE	-2.7689	0.83539	FALSE	-1.4471	0.89291	FALSE	-2.4215	0.83846	--
Cluster-927.32391	16.81	18.02	21.62	16.92	17.72	13.91	19.49	16.74	19.36	16.8	15.95	17.19	22.39	22.68	22.75	20.03	19.08	22.15	20.41	21.66	16.75	17.77	16.04	21.08	869	FALSE	0.36572	0.66372	FALSE	0.84557	0.020753	FALSE	0.7633	0.017259	FALSE	0.16395	0.87267	FALSE	0.39853	0.26817	FALSE	0.39326	0.42331	blast,frame:2 start:440 end:646
Cluster-16927.0	0.25	0	0.78	0	0.13	0	0.14	0	0.13	0.13	0	0	0	0.37	0.25	0.52	0.83	1.18	0.72	0	0.14	0	0	0.13	718	FALSE	-2.3821	0.74198	FALSE	-1.1378	0.89124	FALSE	-1.9768	0.77263	FALSE	2.3103	0.29171	FALSE	1.0951	0.88686	FALSE	-1.4359	0.89381	blast,frame:-1 start:682 end:101
Cluster-927.5051	0	0	0.75	0	0.73	0.67	0	0	0	0	0.72	0	0	0	0	0	0	0	0	0	0.81	0	4.04	0	342	FALSE	1.4785	0.92352	FALSE	0.019988	0.99714	FALSE	0.98635	0.94469	FALSE	NA	NA	FALSE	1.7067	0.89291	FALSE	4.1059	0.49217	--
Cluster-927.5050	0	0.39	0.07	1.61	1.86	1.24	0	0.08	0.2	0.07	0.07	0.07	0.2	1	0.6	1.36	1.96	1.43	0.45	1.53	0.45	0.13	0.07	0	1125	UP	3.9588	0.00018248	FALSE	0.17914	0.99714	FALSE	-0.22469	0.98428	FALSE	1.7565	0.057542	FALSE	1.0787	0.53714	FALSE	-2.4699	0.26724	blast,frame:2 start:119 end:928
Cluster-927.5053	0.11	0	0	0.55	1.42	0.56	0	0	0.66	0.22	0	0.11	0	0	0	0.11	0.24	0.11	0	0.23	0.61	0.33	1.01	0.12	789	UP	5.0574	0.012529	FALSE	3.3921	0.54824	FALSE	2.4715	0.72158	FALSE	3.2644	0.67614	FALSE	4.398	0.28664	UP	5.2303	0.037562	--
Cluster-927.5052	0	0	0	0.09	0	0	0.1	0.41	0.09	0.28	0.19	0	0	0	0	0	0	0.47	0	0.47	0.1	0.46	0.56	0	898	FALSE	1.5623	0.92352	FALSE	4.5021	0.20917	FALSE	4.191	0.35536	FALSE	3.3728	0.77567	FALSE	4.133	0.39561	FALSE	4.9429	0.1103	--
Cluster-927.7393	1.2	0	0.31	0	0	0	0.33	0	0	0	0	0	0.29	0.29	0.58	0	0	0	0.35	0	0	0	0.6	0	454	FALSE	-2.5407	0.85534	FALSE	-1.2027	0.91697	FALSE	-2.154	0.85356	FALSE	-2.4674	0.85873	FALSE	-1.1483	0.89291	FALSE	-0.31674	0.98248	--
Cluster-927.34650	1.07	0.59	0.16	0.12	0.1	0.19	0.12	0.04	0.02	0.12	0.02	0	0.34	0.52	0.5	0.02	0.13	0.26	0.2	0.13	0.28	0.29	0.12	0.06	3161	FALSE	-1.611	0.17147	FALSE	-2.3906	0.060716	FALSE	-2.7077	0.051754	FALSE	-1.4422	0.26291	FALSE	-0.51929	0.78349	FALSE	-0.8232	0.59308	--
Cluster-927.8397	1.12	1.17	1.16	4.57	1.13	5.35	2.45	1.96	0.99	0	2.26	0.59	7	6.02	8.7	2.89	6.84	1.19	3.85	5.67	0	2.34	5.35	5.55	366	FALSE	2.2982	0.21478	FALSE	1.5672	0.58989	FALSE	0.72565	0.89614	FALSE	-0.82957	0.75976	FALSE	-0.61634	0.85869	FALSE	-0.073062	0.98248	--
Cluster-927.5056	0.22	0.04	0.4	0.16	0.16	0.17	0.73	0.26	0.16	22.32	11.64	25.37	0.51	1.74	2.68	0.66	2.74	0.14	1.06	2.5	2.35	2.49	2.45	9.88	2752	FALSE	0.088975	0.97227	FALSE	1.6151	0.23422	UP	7.411	7.4128e-45	FALSE	-0.079914	0.97539	FALSE	0.90862	0.28379	UP	2.4233	0.04624	blast,frame:3 start:3 end:1532
Cluster-927.5059	0.19	1.13	0	0.57	0.19	0.19	0	0	0	1.16	0.78	0	0.55	0	0	0.19	0.62	0.59	0	1.53	0	0	0.19	0.4	568	FALSE	0.18616	0.97227	FALSE	-2.6392	0.78191	FALSE	1.5609	0.70061	FALSE	1.5162	0.86324	FALSE	2.0143	0.78898	FALSE	0.78	0.93592	blast,frame:-3 start:254 end:3|blast,frame:3 start:279 end:500|blast,frame:1 start:79 end:258
Cluster-927.5058	0	0	0	0	0.6	0	0	0	0	0	0	0	0	0	0	0.41	0.22	0	0	0.4	0	0	0	0	553	FALSE	3.1471	0.82354	FALSE	NA	NA	FALSE	NA	NA	FALSE	2.942	0.83222	FALSE	2.537	0.85986	FALSE	NA	NA	--
Cluster-927.24665	1.21	0.81	0.74	0.1	0.21	0.11	0.33	0	0	0.1	0.21	0	0.51	0.92	0.31	0.53	0.56	0.63	0.35	0.21	0.23	0.62	0.74	0.22	823	FALSE	-2.127	0.30819	FALSE	-2.2237	0.39581	FALSE	-2.1601	0.29735	FALSE	0.30944	0.93657	FALSE	-0.51739	0.89291	FALSE	0.51634	0.89381	--
Cluster-927.37572	26.3	18.18	41.91	19.85	22.88	28.92	14.63	20.92	21.49	19.56	21.59	19.93	14.06	13.99	18.28	32.89	30.16	32.5	29.43	25.18	26.23	29.49	35.98	24.89	659	FALSE	0.2743	0.86491	FALSE	0.27962	0.82799	FALSE	0.43362	0.54973	UP	1.3422	6.7132e-06	UP	1.3954	5.7514e-07	UP	1.6243	5.4128e-08	blast,frame:1 start:1 end:231
Cluster-2441.0	0	0	0	0	0	0	4.01	0	0	2.05	0	0	0	0	0	0	0	0	0	0	0	0	0	0	435	FALSE	NA	NA	FALSE	5.2116	0.18048	FALSE	4.4606	0.41109	FALSE	NA	NA	FALSE	NA	NA	FALSE	NA	NA	--
Cluster-927.57129	0.46	0.46	0.36	0	0.12	0.48	0.25	0.13	0	0	0	0.12	0	0.57	0	0.24	0	0	0	0	0	0	0.24	0	758	FALSE	-0.60288	0.92352	FALSE	-0.88696	0.89124	FALSE	-2.3611	0.53367	FALSE	-0.73538	0.95881	FALSE	-2.3611	0.87782	FALSE	-0.57276	0.95747	--
Cluster-927.4988	0.24	0.18	0.22	0.12	0.3	0.16	0.35	0.17	0.06	1.35	0.9	1.25	0	0.37	0	0.03	0.1	0.25	0	0.1	0.3	0.42	0.31	0.71	2155	FALSE	0.47789	0.92002	FALSE	0.74804	0.81004	UP	3.4276	3.3139e-09	FALSE	0.36751	0.96596	FALSE	0.80585	0.89291	FALSE	2.7941	0.058603	blast,frame:2 start:140 end:739
Cluster-927.4989	0.82	0.1	0.21	0.11	0.1	0.43	0.56	0.36	0.21	0.11	0	0.11	0	0.41	1.04	0.21	0.11	0.11	0.12	0.22	0.23	0.11	0.21	0	815	FALSE	-0.29598	0.97108	FALSE	0.86829	0.84269	FALSE	-1.4423	0.78243	FALSE	-1.3636	0.83278	FALSE	-0.71936	0.89291	FALSE	-1.5306	0.77877	--
Cluster-13909.0	0.72	0.72	0.44	0.5	0.23	0.66	0.11	0.08	0.07	0	0.03	0	0.91	1.15	0.88	0.24	0	0.03	0.15	0	0.04	0.03	0.03	0.07	1971	FALSE	0.11619	0.97227	FALSE	-2.0352	0.11826	DOWN	-4.7266	0.0055923	DOWN	-2.9922	0.0077136	DOWN	-3.3536	0.0024015	DOWN	-3.6917	0.00092243	blast,frame:-2 start:1946 end:3
Cluster-927.29774	11.91	6.43	25.94	16.61	12.82	8.66	20.48	21	27.3	37.63	29.52	41.82	4.92	6.04	3.82	23.56	18.97	23.76	20.72	28.49	25.2	23.44	29.29	40.4	1671	FALSE	0.34062	0.87821	UP	1.4732	0.0088119	UP	2.211	1.3521e-05	UP	2.5102	3.56e-21	UP	2.9499	7.9631e-31	UP	3.3911	6.208e-24	blast,frame:-1 start:606 end:280|blast,frame:-2 start:1538 end:1254
Cluster-927.4984	0	0	0	0.12	0.35	0.12	0.19	0.27	0	0.9	0.18	1.55	0.23	0	0	0	0	0.06	0.2	0	0.07	0	0	0	1239	FALSE	4.8228	0.098363	FALSE	4.7035	0.21147	UP	7.2869	1.657e-05	FALSE	-1.5893	0.92373	FALSE	0.70819	0.9381	FALSE	-2.2107	0.88479	blast,frame:2 start:2 end:1180
Cluster-927.4985	0	0.05	0	2.35	0.78	0.12	0.95	1.78	3.17	5.61	5.87	9.6	0	0	0	2.91	1.82	0.74	2.2	2.69	2.92	7.37	5.74	6.85	1291	UP	6.4124	0.00037773	UP	7.5154	3.7747e-07	UP	9.4086	5.8911e-13	UP	7.8733	2.1788e-07	UP	8.5987	2.3442e-10	UP	10.037	8.4411e-15	--
Cluster-927.4986	1.25	0.43	0	0	0.42	0	0	0	0	0	0	0	0	0.39	0	0	0	0	0	0	0	0	0	0	401	FALSE	-1.2207	0.92352	FALSE	-1.811	0.89124	FALSE	-1.8024	0.88225	FALSE	-0.57231	0.96596	FALSE	-0.21688	0.98117	FALSE	-0.22694	0.98248	--
Cluster-927.23959	0.72	1.21	0.79	0.15	0.11	0.2	0.2	0.18	0.08	0.02	0.02	0.13	0.68	1.01	1.16	0.03	0.26	0.21	0.07	0.07	0.09	0.11	0.08	0.03	3798	DOWN	-2.0193	0.0022282	DOWN	-1.6713	0.024849	DOWN	-3.1244	0.00032448	DOWN	-2.1785	0.0019195	DOWN	-2.9965	7.9512e-06	DOWN	-2.9362	2.4682e-05	blast,frame:-3 start:3727 end:551
Cluster-927.4980	0	0	2.05	0	0	0	1.44	1.54	0	0	0	1.38	0	0.58	0	0	0	0	4.52	0	0	0	0	0.64	350	FALSE	-1.9845	0.92352	FALSE	1.3379	0.89124	FALSE	0.24874	0.99807	FALSE	-0.57231	0.96596	FALSE	3.2841	0.57356	FALSE	0.73483	0.95747	--
Cluster-927.4981	3.39	1.48	0.25	0.25	0	0.99	0	0	0	0	0	0.5	0.93	1.17	0	0.25	0.27	0.77	0	0.24	0	0.5	0	0	499	FALSE	-1.487	0.73038	FALSE	-4.2137	0.1585	FALSE	-2.3766	0.45992	FALSE	-0.51361	0.93836	FALSE	-2.3222	0.70448	FALSE	-1.5481	0.85231	blast,frame:-1 start:238 end:2
Cluster-927.4982	0.18	0	0	0	0	0	0.39	0	0	0.37	0.19	0.19	0	0	0	0	0	0	0	0.92	0.41	0	0.73	0	582	FALSE	-0.36127	0.97227	FALSE	1.7985	0.89124	FALSE	2.8891	0.49958	FALSE	NA	NA	FALSE	4.3648	0.29715	FALSE	3.5215	0.69541	--
Cluster-927.4983	0.17	0.17	0.35	0.09	0	0.35	0	0.29	0	0	0.18	0.26	0.17	0.43	0.17	0.26	0	0.53	0.1	0	0	0.09	0	0	934	FALSE	-0.19977	0.97227	FALSE	-0.34012	0.9645	FALSE	0.26575	0.9612	FALSE	0.34516	0.96596	FALSE	-2.2997	0.62997	FALSE	-2.3082	0.64655	--
Cluster-18398.0	1.63	0.57	0	0	0	0	0	0	0	0	0	0	0.98	0	0	0	0	0	0	0	0	0	0	0	369	FALSE	-2.1779	0.89754	FALSE	-1.811	0.89124	FALSE	-1.8024	0.88225	FALSE	-1.5483	0.92556	FALSE	-1.1965	0.9381	FALSE	-1.2052	0.93592	--
Cluster-10752.0	0.56	1.75	0	0.57	0	0	0.61	0	0	0	0	0	0	0.5	0.51	0.58	0	0	0	0	0	0	0	0	366	FALSE	-1.2357	0.92352	FALSE	-0.86928	0.94784	FALSE	-1.8251	0.88225	FALSE	-0.46908	0.96596	FALSE	-1.0716	0.9381	FALSE	-1.0824	0.93592	--
Cluster-3761.0	0	0	1.05	0	1.02	0	0	0	0	0	0	0	0.85	0	0	0	0	0	0	0	0	0	0	0	316	FALSE	0.60051	0.97227	FALSE	0.019988	0.99714	FALSE	0.024574	0.99807	FALSE	-0.57231	0.96596	FALSE	-0.21688	0.98117	FALSE	-0.22694	0.98248	--
Cluster-11760.0	1.48	0.38	0.39	0	0	0	0	0	0	0	0	0	0	0	0	0	1.24	0	0.43	0	0	0.39	0	0	418	FALSE	-2.8018	0.7332	FALSE	-2.4261	0.78146	FALSE	-2.4188	0.73701	FALSE	2.8849	0.87267	FALSE	1.7067	0.89291	FALSE	1.6966	0.89381	--
Cluster-12620.0	0.3	0.31	0	0	0.3	1.81	0.33	0	0.29	0	0	0	0	0	0	0	0	0	0	0	0.68	0.62	0.3	0	454	FALSE	2.3497	0.6848	FALSE	0.96299	0.92216	FALSE	-0.81759	0.94469	FALSE	NA	NA	FALSE	2.6121	0.85556	FALSE	3.0525	0.76128	--
Cluster-4761.0	0	0.29	0	0	0	0.86	0.62	0	0	0	0	0	0	0	0.55	0	0.32	1.51	0	0	0	0	0	0	464	FALSE	1.9351	0.90234	FALSE	1.7985	0.89124	FALSE	0.024574	0.99807	FALSE	1.8376	0.87267	FALSE	-1.0977	0.9381	FALSE	-1.1133	0.93592	--
Cluster-3620.0	0	0	0	0	0	0	0	0	0	0	0	0	0	0	0	0	0	2.23	0	0	0	0	0	0	314	FALSE	NA	NA	FALSE	NA	NA	FALSE	NA	NA	FALSE	2.065	0.91253	FALSE	NA	NA	FALSE	NA	NA	--
Cluster-927.31838	1.11	2.07	1.54	0	0	0	0.2	0	0	0.38	0	0.39	1.45	2.74	0.92	0.39	0.62	0	0	0	0	0.38	0	0	570	DOWN	-4.9047	0.031202	FALSE	-3.5612	0.14971	FALSE	-1.6663	0.46484	FALSE	-2.0244	0.37296	DOWN	-4.9057	0.022671	FALSE	-3.1278	0.16801	--
Cluster-927.31837	13.11	12.02	11.83	7.43	7.9	10.25	12.28	10.81	8.57	12.3	13.42	11.04	10.08	11.15	12.69	9.14	9.77	9.81	13.01	10.55	13.18	13.77	13.4	12.66	2885	FALSE	0.021673	0.9723	FALSE	0.63973	0.064493	FALSE	0.93548	5.8203e-05	FALSE	0.10973	0.91253	FALSE	0.7428	0.0019197	FALSE	0.93497	8.2002e-05	blast,frame:-1 start:1547 end:450
Cluster-927.31836	53.57	46.01	39.78	24.18	18.08	32.94	19.48	16.47	12.04	13.76	17.24	15.29	34.13	38.61	25.34	15.69	15.22	23.36	15.07	10.36	17.01	18.68	22.09	8.67	3657	FALSE	-0.34733	0.5098	FALSE	-0.6714	0.063774	FALSE	-0.64451	0.0088782	FALSE	-0.52437	0.093193	FALSE	-0.58308	0.10506	FALSE	-0.32803	0.61978	--
Cluster-927.31835	74.96	77.81	74.66	42.56	36.8	42.67	48.3	39.46	32.52	36.06	34.32	35.85	57.51	72.29	63.2	33.81	40.9	44.26	30.37	36.23	34.09	39.46	39.94	32.65	1142	FALSE	-0.32874	0.50333	FALSE	-0.053264	0.94784	FALSE	-0.15425	0.7528	FALSE	-0.37772	0.15202	FALSE	-0.3235	0.24267	FALSE	-0.097497	0.89381	--
Cluster-927.31834	23.79	24.95	18.13	15.68	18.13	23.11	13.95	14.41	13.18	9.68	13.03	9.09	22.16	23.29	20.87	13.88	14.15	16.04	13.63	10.45	13.82	13.21	13.51	9.09	3178	FALSE	0.32643	0.5356	FALSE	0.18475	0.81767	FALSE	-0.12502	0.88225	FALSE	-0.24699	0.50941	FALSE	-0.18308	0.73813	FALSE	-0.20669	0.67594	blast,frame:2 start:2 end:1726
Cluster-927.50669	0.64	0	1.99	0	0	0	0	0	0	0.33	0	0	0	0	0	0.33	0	0	0	0	0	0	0	0	443	FALSE	-3.3467	0.61804	FALSE	-2.9449	0.69228	FALSE	-1.9768	0.77263	FALSE	1.3512	0.92556	FALSE	NA	NA	FALSE	NA	NA	--
Cluster-927.31832	3.95	1.96	5.55	5.58	4.44	5.55	8.52	5.39	11.4	4.12	4.65	2.95	2.2	3.88	1.95	5.14	3.66	4.87	9.94	9.45	8.34	5.93	4.92	4.99	1775	FALSE	0.98532	0.10215	UP	1.987	6.4548e-05	FALSE	0.96439	0.10173	UP	1.1289	0.010331	UP	2.4191	3.7857e-14	UP	1.6876	5.214e-06	blast,frame:-3 start:1683 end:1408
Cluster-927.31831	61.19	35.7	158.59	0.56	0.2	0.29	0	0.09	0	0	0	0	2.15	20.8	4.48	0.45	0.17	0.04	0.18	0.13	0	0.08	0.21	0	1701	DOWN	-7.4083	3.8644e-34	DOWN	-10.661	1.7356e-12	DOWN	-12.57	2.0318e-14	DOWN	-4.881	0.00073266	DOWN	-5.8102	9.0357e-05	DOWN	-5.895	7.0517e-05	blast,frame:3 start:117 end:341|blast,frame:1 start:760 end:1296
Cluster-927.31830	261.01	199.73	240.7	160.81	162.65	117.46	104.32	99.43	117.35	94.07	85.71	94.8	208.11	182.21	213.81	111.26	109.02	99.16	85.39	89.19	102.16	76.87	67.36	70.85	1276	FALSE	-0.076653	0.94929	FALSE	-0.25893	0.63536	FALSE	-0.41004	0.1578	FALSE	-0.58191	0.031104	FALSE	-0.51826	0.028052	FALSE	-0.80014	0.0011651	blast,frame:3 start:3 end:701
Cluster-17389.2	1.14	0.57	0.36	0	0.23	0.12	0	0	0	0	0	0	0.46	1.61	0.46	0	0.13	0.12	0.13	0	0.26	0	0	0	758	FALSE	-1.938	0.56804	FALSE	-4.0147	0.18055	FALSE	-4.0084	0.14282	FALSE	-3.0708	0.23086	FALSE	-2.0854	0.42761	FALSE	-4.5491	0.066106	--
Cluster-17389.0	0.82	0.42	0.43	0	0	0	0	0.24	0	0	0	0	0.2	0.61	0	0	0.23	0.22	0	0	0	0	0	0	539	FALSE	-3.2389	0.55358	FALSE	-1.8986	0.7693	FALSE	-2.8539	0.56854	FALSE	-0.63091	0.95959	FALSE	-2.0825	0.8895	FALSE	-2.0889	0.88479	--
Cluster-17389.1	1.03	0.35	0	0	0	0	0	0	0	0	0	0	0.32	1.29	0	0	0	0	0	0	0	0	0	0	431	FALSE	-2.1779	0.89754	FALSE	-1.811	0.89124	FALSE	-1.8024	0.88225	FALSE	-2.7473	0.83926	FALSE	-2.396	0.84984	FALSE	-2.4023	0.84063	--
Cluster-927.31110	40.85	40.16	37.83	48.3	50.77	45.17	42.91	51.98	64.02	19.46	26.27	19.02	56.09	48.68	52.97	62.42	72.86	62.06	76.99	87.77	76.75	32.87	29.75	28.1	4523	FALSE	0.85736	0.0049399	UP	1.2854	7.3543e-06	FALSE	0.065155	0.93632	FALSE	0.67202	0.0052355	UP	1.2329	1.3904e-10	FALSE	-0.10378	0.89381	blast,frame:-3 start:3381 end:2602|blast,frame:-1 start:1955 end:1194
Cluster-927.50750	0	0	0	0	1.95	0	0	0	0	0.65	0	0	0	0	0	0	0	0	0	0	0	0	1.22	0	352	FALSE	3.1471	0.82354	FALSE	NA	NA	FALSE	1.9481	0.88225	FALSE	NA	NA	FALSE	NA	NA	FALSE	2.5255	0.86482	--
Cluster-927.57462	0	0	0	0	0	0	0	0	0	0	0	0	0	0	3.27	0	0	0	0	0	0	0	0	0	359	FALSE	NA	NA	FALSE	NA	NA	FALSE	NA	NA	FALSE	-3.0452	0.81922	FALSE	-2.6811	0.8477	FALSE	-2.6973	0.82774	--
Cluster-927.58215	0.28	0.58	0	0	0	0	0	0	0	0	0	0	0	0.27	0	0	0	0	0	0.28	0.96	0	0	0	465	FALSE	-1.7771	0.92352	FALSE	-1.4118	0.91697	FALSE	-1.4074	0.90812	FALSE	-0.57231	0.96596	FALSE	2.6322	0.69668	FALSE	-0.22694	0.98248	--
Cluster-2736.0	0	0	0	0.66	0	0	0	0	0	0	0	0	0	0	0	0	0	0	0	0	0	0	0	0	351	FALSE	1.5623	0.92352	FALSE	NA	NA	FALSE	NA	NA	FALSE	NA	NA	FALSE	NA	NA	FALSE	NA	NA	blast,frame:1 start:1 end:351
Cluster-17206.0	1.48	0.51	1.54	0	0	0	0	0	0	0	0	0	0	0	0	0	0	0	0	0	0	0	0	0	380	FALSE	-3.0841	0.628	FALSE	-2.6968	0.69538	FALSE	-2.6912	0.63723	FALSE	NA	NA	FALSE	NA	NA	FALSE	NA	NA	--
Cluster-927.5258	0	0	0	0	0	0	0	0	0	0.27	0	0	0	0	0	0	0	0	0	0	0	0	0.26	0.27	482	FALSE	NA	NA	FALSE	NA	NA	FALSE	1.9481	0.88225	FALSE	NA	NA	FALSE	NA	NA	FALSE	2.6762	0.84439	--
Cluster-4568.1	0	0	0.45	0	0	0	1.42	0	0	0	0	0	2.79	0	0	0	0	1.38	0	0	0	0	0	0	396	FALSE	-0.36127	0.97227	FALSE	2.3819	0.82779	FALSE	0.024574	0.99807	FALSE	-1.0863	0.92556	FALSE	-3.0113	0.77657	FALSE	-3.0195	0.75144	--
Cluster-927.20151	0.65	0.29	0.45	0	0.15	0.31	0	0.68	0.52	0.15	0	0	0.15	0.22	0.22	0.15	0.97	2.58	0.25	0.54	0.74	0	0.15	0.24	1040	FALSE	-1.1048	0.80971	FALSE	0.69391	0.87709	FALSE	-2.2402	0.44533	UP	2.8698	0.035916	FALSE	1.9904	0.20903	FALSE	0.15548	0.98248	--
Cluster-3068.0	0	0	0.26	0	0	0	0	0	0	0	0	0	0	0	0	0	0.83	0.26	0	0.25	1.13	0.26	0	0	493	FALSE	-0.36127	0.97227	FALSE	0.019988	0.99714	FALSE	0.024574	0.99807	FALSE	3.2421	0.75036	FALSE	3.9191	0.47544	FALSE	1.6966	0.89381	--
Cluster-13033.0	0.3	0	0.32	0.16	0	0.32	0	0	0	0.08	0	0.08	0.23	0.15	0.08	0.24	0.25	0.56	0	0	0	0	0.08	0.08	1006	FALSE	0.084843	0.9832	FALSE	-2.8985	0.70135	FALSE	-1.0386	0.88225	FALSE	1.447	0.68783	FALSE	-2.7164	0.69354	FALSE	-0.81135	0.90396	--
Cluster-4288.0	0	0	0	0	0	0.26	0	0	0	0	0	0	0.74	0.25	0	0.27	0	0	0	0	0	0	0.26	0	486	FALSE	1.5623	0.92352	FALSE	NA	NA	FALSE	NA	NA	FALSE	-1.5496	0.91253	FALSE	-2.1625	0.88022	FALSE	-1.2062	0.89729	--
Cluster-11907.0	1.45	1.63	0	0	0	0.17	0	0	0	0	0	0	0.16	0.16	0	0	0.18	0	0	0	0	0	0	0	616	FALSE	-3.4726	0.33081	FALSE	-4.0675	0.27166	FALSE	-4.0616	0.25363	FALSE	-0.51167	0.96596	FALSE	-1.1223	0.9381	FALSE	-1.1297	0.93592	--
Cluster-927.37164	1.27	0.41	0.52	0.37	0.28	0.78	0.4	0.16	0.57	0.52	0.58	0.8	0.89	0.14	0.61	0.29	0.66	0.67	0.26	0.39	0.21	0.61	0.87	0.24	1489	FALSE	-0.091482	0.97227	FALSE	-0.095703	0.98751	FALSE	0.73961	0.58791	FALSE	0.2439	0.94234	FALSE	-0.34066	0.91517	FALSE	0.6901	0.77656	blast,frame:2 start:1196 end:1429
Cluster-927.53016	0	0	0	0.17	0	0	0.37	0	1.01	0	0	0.18	0	0	0	2.11	1.5	0.35	0.19	0.52	0.96	0.87	0.17	0.72	600	FALSE	1.5623	0.92352	FALSE	4.7656	0.19865	FALSE	1.9481	0.88225	UP	5.7867	0.006779	FALSE	4.7628	0.098626	FALSE	4.9301	0.069817	blast,frame:3 start:384 end:599|blast,frame:2 start:212 end:439|blast,frame:1 start:358 end:600
Cluster-14103.0	0.75	2.33	0	0	0	0	0	0	0	0	0	0	0.35	0	0.36	0	0	0.4	0	0	0	0	0	0	416	FALSE	-3.1933	0.67116	FALSE	-2.828	0.72605	FALSE	-2.8246	0.69493	FALSE	-0.5419	0.96596	FALSE	-1.1477	0.9381	FALSE	-1.1598	0.93592	--
Cluster-10377.0	0.88	0.6	0	0	0	0	0	0	0	0	0	0	0.28	0.56	0	0	0	1.54	0	0	0	0	0	0	459	FALSE	-2.5046	0.85534	FALSE	-2.1379	0.87709	FALSE	-2.1311	0.85356	FALSE	0.96372	0.92556	FALSE	-1.6813	0.89291	FALSE	-1.688	0.89381	--
Cluster-927.31111	14.43	16.56	11.98	7.5	7.55	8.86	4.57	5.24	6.37	3.76	2.99	4.25	14.67	18.88	16.4	7.05	9.24	10.39	4.88	5.93	6.47	3.92	4.56	4.07	3229	FALSE	-0.27918	0.65578	FALSE	-0.54026	0.1865	DOWN	-1.0236	0.00029688	FALSE	-0.56895	0.01687	FALSE	-0.90408	5.7975e-05	DOWN	-1.2837	1.2374e-07	--
Cluster-3367.0	0.7	2.23	1.46	1.43	0	0	0	0	0	0	0	0	0.61	0	0	0	0	0.75	0	0	0	4.44	0	0	344	FALSE	-0.95654	0.92352	FALSE	-2.4686	0.76649	FALSE	-2.4656	0.72013	FALSE	0.38946	0.96596	FALSE	-0.21688	0.98117	FALSE	3.0591	0.62571	--
Cluster-3367.1	0	0.92	0.19	0	0	0	0.2	0	0	0	0	0	0.18	0.36	0.36	0	0.41	0.38	0	0	0	0.19	0	0	576	FALSE	-2.8216	0.79193	FALSE	-1.4871	0.89124	FALSE	-2.4474	0.79726	FALSE	0.027644	0.99439	FALSE	-2.4188	0.78376	FALSE	-1.468	0.87932	--
Cluster-927.58212	0	0	0	0	0	0	0	0	0	0	0	0	0	0	1.05	0	2.76	0	0	2.06	0	0	0	0	303	FALSE	NA	NA	FALSE	NA	NA	FALSE	NA	NA	FALSE	1.3353	0.92556	FALSE	1.5769	0.89291	FALSE	-0.22694	0.98248	--
Cluster-927.34866	0.73	0.79	0.38	0.38	0.11	0.22	0.34	0.18	0.44	0.44	0	0	0.69	0.75	0.92	0.27	0.17	0.55	0.3	0.62	0.12	0.16	0.11	0	1333	FALSE	-0.84601	0.77311	FALSE	-0.10776	0.98426	FALSE	-1.1364	0.73438	FALSE	-0.93968	0.64031	FALSE	-0.56089	0.8477	FALSE	-2.4654	0.094099	blast,frame:3 start:900 end:1298
Cluster-927.19030	1.29	1.65	0.17	0.33	0.04	0.17	0.17	0.05	0	0.04	0	0.13	0.37	0.75	0.42	0.29	0.31	0.25	0.14	0	0.14	0.12	0.17	0	1652	FALSE	-1.9126	0.19972	FALSE	-2.9388	0.060623	DOWN	-3.2492	0.031582	FALSE	-0.47186	0.91253	FALSE	-1.8435	0.29394	FALSE	-1.72	0.3402	--
Cluster-927.31956	10.76	8.23	4.74	6.41	7.52	5.4	3.75	4.16	9.72	5.14	5.9	4.36	6.44	8.85	11.23	5.84	8.48	10.61	9.59	11.93	6.28	2.43	3.04	3.67	2303	FALSE	0.31613	0.7925	FALSE	0.45187	0.65492	FALSE	0.33834	0.63588	FALSE	0.23294	0.79564	FALSE	0.69847	0.087557	FALSE	-0.80603	0.056902	--
Cluster-927.695	0	0.25	0	0	0	0.25	0	0	0	0.5	0	0.25	0.7	0	0.95	0.25	0.27	0.26	0	0.24	0	0	0	0.51	498	FALSE	0.60051	0.97227	FALSE	0.019988	0.99714	FALSE	2.4715	0.72095	FALSE	-0.85909	0.92556	FALSE	-1.9869	0.80014	FALSE	-0.92606	0.90388	--
Cluster-927.694	0.29	0	0.61	0.3	0	0	0	0	0	0	0	0	0	0	0.28	0	1.31	0	0	0	0	0	0	0	458	FALSE	-0.94507	0.93514	FALSE	-1.5129	0.91697	FALSE	-1.5085	0.90812	FALSE	2.337	0.86757	FALSE	-0.21688	0.98117	FALSE	-0.22694	0.98248	--
Cluster-927.697	0.69	1.16	1.05	0.03	0.06	0.17	0.17	0	0.03	0.1	0.03	0.1	0.39	0.65	0.1	0.1	0.14	0.13	0	0.1	0.07	0.26	0.13	0.07	2040	DOWN	-2.9487	0.00364	DOWN	-2.9908	0.012587	DOWN	-2.7252	0.0056559	FALSE	-1.2741	0.58357	FALSE	-2.0752	0.30178	FALSE	-0.63376	0.86482	blast,frame:-1 start:2040 end:1741
Cluster-927.696	0	0	0	0	0	1.94	0	0	0	0	0	0	0	0	0	0	0	0	0	0	0	0	0	0	312	FALSE	2.3131	0.89754	FALSE	NA	NA	FALSE	NA	NA	FALSE	NA	NA	FALSE	NA	NA	FALSE	NA	NA	--
Cluster-927.691	0.09	0.09	0.05	0.1	0.14	0.2	0	0	0	0.05	0.1	0.1	0.19	0.24	0.14	0.05	0.1	0.29	0.16	0.05	0	0.28	0.2	0	1471	FALSE	1.4515	0.72589	FALSE	-2.1775	0.82779	FALSE	0.99772	0.83786	FALSE	-0.099613	0.97256	FALSE	-0.81857	0.89291	FALSE	0.37212	0.93592	--
Cluster-1153.0	0	0	0	0	0	0.92	0	0	2.48	0	0	0	1.69	0	0	0	0	0	0	0	0	0	0	0	316	FALSE	1.5623	0.92352	FALSE	3.3528	0.76649	FALSE	NA	NA	FALSE	-1.5483	0.92556	FALSE	-1.1965	0.9381	FALSE	-1.2052	0.93592	--
Cluster-927.693	0	0	0	0.52	0.51	0	0	0	0.46	0	0	0	0.91	0	0	0	2.25	0	0.58	0	0	0	0	0	377	FALSE	2.5323	0.89071	FALSE	1.9435	0.89124	FALSE	NA	NA	FALSE	1.3686	0.92556	FALSE	-0.23359	0.98117	FALSE	-1.2052	0.93592	blast,frame:2 start:2 end:247
Cluster-927.692	0	0	0	0.2	0	0.59	0	0	0.19	0.79	0.2	0	0.19	0	0.19	0	0	0.2	0.22	0.2	0	0	0.59	0	560	FALSE	3.3609	0.70059	FALSE	1.9435	0.89124	FALSE	4.1937	0.36932	FALSE	-0.5419	0.96596	FALSE	0.71316	0.9381	FALSE	1.2247	0.89381	--
Cluster-927.31782	26.99	26.9	53.7	4.26	3.77	3.73	4.03	2.84	2.86	2.56	2.43	1.91	14.89	19.35	16.98	2.84	3.39	4.04	2.43	2.79	2.11	1.82	2.41	2.6	2644	DOWN	-2.6503	3.8865e-11	DOWN	-2.6321	3.0234e-11	DOWN	-3.0398	3.1179e-15	DOWN	-1.9819	6.0958e-20	DOWN	-2.1757	3.3852e-21	DOWN	-2.1865	2.7763e-14	blast,frame:2 start:1754 end:2377
Cluster-927.699	0	0	0	0	0	0	0	0	0	0	0	0	0	0	0.46	0	0.56	0	0	0	1.13	0.52	0	0	378	FALSE	NA	NA	FALSE	NA	NA	FALSE	NA	NA	FALSE	0.38946	0.96596	FALSE	1.6501	0.89291	FALSE	0.73483	0.95747	--
Cluster-927.698	0.44	0.13	0	0.05	0.18	0.23	0.1	0	0	0.32	0.09	0.09	0.05	0.18	0.18	0.23	0	0.28	0.25	0.09	0.05	0.14	0	0.1	1533	FALSE	0.27167	0.97227	FALSE	-1.7138	0.81195	FALSE	0.82039	0.85488	FALSE	0.67219	0.92556	FALSE	0.61532	0.89291	FALSE	-0.084974	0.98444	--
Cluster-12799.0	0.75	0.38	0	0	0	0	0	0	0	0	0	0	0	0.74	0.37	0	0	0	0	0	0.21	0	0.19	0	567	FALSE	-2.7653	0.79831	FALSE	-2.3985	0.82779	FALSE	-2.3909	0.79726	FALSE	-3	0.76517	FALSE	-1.685	0.85986	FALSE	-1.6939	0.86721	--
Cluster-927.31112	0.27	0.54	0.23	0.05	0.14	0.43	0	0.16	0	0.05	0.05	0	0.32	0.41	0.46	0.09	0.05	0.14	0.1	0	0.05	0.18	0.05	0	1513	FALSE	-0.26714	0.95298	FALSE	-1.8464	0.57442	FALSE	-2.5157	0.28462	FALSE	-1.7447	0.4163	FALSE	-2.3452	0.25936	FALSE	-1.7273	0.46538	--
Cluster-927.24661	1.44	2.31	1.07	2.22	3.72	2.51	5.24	3	3.05	5.46	2.66	3.36	1.89	2.06	2.49	1.34	2.52	1.83	2.79	1.82	2.58	2.63	2.22	4.84	1352	UP	1.4105	0.024104	UP	2.0896	4.7164e-05	UP	2.2063	1.3532e-05	FALSE	0.14472	0.92556	FALSE	0.77726	0.17713	UP	1.3329	0.019233	--
Cluster-13721.0	2.41	0.42	1.26	0	0	0.4	0	0	0	0	0	0	0	0	0	0	0	0.43	0	0	0	0.84	0.79	0	406	FALSE	-2.6063	0.60637	FALSE	-3.186	0.51487	FALSE	-3.179	0.45914	FALSE	1.3512	0.92556	FALSE	NA	NA	FALSE	3.4815	0.62007	blast,frame:-2 start:309 end:1
Cluster-927.34861	21.7	22.47	10.51	7.03	5.6	12.55	2.86	1.47	1.31	2.37	2.98	3.19	10.69	14.12	10	4.4	6.35	8.61	1.59	1.99	1.57	6.46	4.61	1.77	1197	FALSE	-0.56803	0.41322	DOWN	-2.4049	3.7534e-07	DOWN	-1.7248	1.7928e-05	FALSE	-0.54326	0.23599	DOWN	-2.1349	1.2044e-09	FALSE	-0.79496	0.14182	blast,frame:2 start:2 end:151
Cluster-17327.0	5.84	0	0	0	0	0	0	0	0	0	0	0	0	0.96	1.98	0	0	0	0	0	0	0	0	0	307	FALSE	-2.4897	0.89071	FALSE	-2.1229	0.89124	FALSE	-2.1116	0.88225	FALSE	-2.0233	0.91253	FALSE	-1.6638	0.89291	FALSE	-1.6763	0.89381	--
Cluster-9445.0	0.25	0.66	0.09	0.08	0.08	0.26	0	0	0	0	0	0	0.25	1.08	0.25	0.26	0.18	0.09	0	0	0.09	0.25	0.09	0	950	FALSE	-0.66459	0.92352	FALSE	-3.427	0.42285	FALSE	-3.4237	0.37012	FALSE	-1.1958	0.78245	FALSE	-3.3633	0.23111	FALSE	-1.567	0.65332	--
Cluster-927.37047	37.67	39.69	38.34	0.78	0.38	2.01	0.41	0.44	0	0	0.6	0.79	10.08	21.34	8.16	0	0	0.41	0.87	1.46	0.85	0.79	0.37	1.55	415	DOWN	-4.6477	1.1919e-10	DOWN	-6.2441	3.1342e-07	DOWN	-5.2413	3.7398e-09	DOWN	-6.2947	3.8887e-05	DOWN	-3.0531	0.00096471	DOWN	-3.2143	0.0010316	--
Cluster-927.34860	12.26	11.26	20	2.29	2.37	1.19	0.74	1.19	1.06	1.77	0.72	2.01	0.59	1.84	1	3.66	3.19	3.71	0.45	1.36	1.27	0.2	0.31	0	1416	DOWN	-2.3091	2.5943e-06	DOWN	-3.0054	8.4046e-11	DOWN	-2.3485	1.28e-06	UP	1.9779	0.0001332	FALSE	0.47732	0.81936	FALSE	-2.0937	0.096213	blast,frame:-2 start:860 end:261
Cluster-927.31957	24.66	18.18	10.61	15.29	12.81	10.63	5.74	10.31	21.84	13.43	10.69	10.25	16.44	21.29	27.09	16.02	19.08	26.79	21.2	28.58	12.5	5.42	9.3	7.27	1384	FALSE	0.14681	0.92352	FALSE	0.3976	0.76769	FALSE	0.32871	0.65149	FALSE	0.24931	0.71736	FALSE	0.56777	0.25467	FALSE	-0.85067	0.026973	blast,frame:-2 start:1302 end:1135
Cluster-5019.0	0	0	0	0	0	0	1.37	0	0	0	0	0	0	0	0	0	0	0	0	0	0	0	0	0	303	FALSE	NA	NA	FALSE	1.9435	0.89124	FALSE	NA	NA	FALSE	NA	NA	FALSE	NA	NA	FALSE	NA	NA	--
Cluster-927.23523	30.2	38.38	37.15	38.45	40.53	31.03	33.48	36.23	37.11	27.83	27.24	32.7	33.19	40.45	42.62	48.11	58.65	52.72	38.74	45.72	32.75	33.21	27	41.47	931	FALSE	0.6456	0.15488	FALSE	0.88827	0.0061385	FALSE	0.67088	0.022304	FALSE	0.77695	0.0010795	FALSE	0.62387	0.021278	FALSE	0.52192	0.21238	--
Cluster-17911.0	3.34	0	0	0	0	0	0	0	0	0	0	0	0	0	0	1.72	0	0	0	0	0	0	0	0	330	FALSE	-2.1691	0.90234	FALSE	-1.8021	0.89124	FALSE	-1.7908	0.88225	FALSE	2.3831	0.91245	FALSE	NA	NA	FALSE	NA	NA	--
Cluster-927.34655	49.77	45.44	44.79	17.92	15.99	15.59	8.37	5.89	10.77	3.59	2.39	4.69	81.71	93.96	57.36	23.96	25.8	30.23	10.04	17.4	11.56	3.32	3.53	3.21	1351	FALSE	-0.92062	0.0037148	DOWN	-1.6201	4.8039e-07	DOWN	-2.7724	1.9064e-20	DOWN	-1.2186	9.1119e-07	DOWN	-1.9662	5.8183e-11	DOWN	-3.8433	2.5695e-42	blast,frame:-2 start:1173 end:1
Cluster-927.8392	0	0.36	0.36	0.36	1.42	0	0	0	0.99	1.43	1.08	0	0	0.33	0	0.36	0	0	0	0	0.79	4.38	1.04	0	427	FALSE	1.9752	0.79576	FALSE	1.4709	0.89124	FALSE	2.7921	0.40786	FALSE	0.38946	0.96596	FALSE	1.6501	0.89291	FALSE	4.3986	0.10968	--
Cluster-927.31113	58.96	50.95	85.66	86.29	84.32	70.85	66.17	76.37	75.35	58.72	53.89	58.66	80.87	74.45	82.83	88.31	79.02	89.53	77.37	69.36	70.04	64.01	57.15	63.39	1478	FALSE	0.87054	0.044499	UP	1.0151	0.0055739	FALSE	0.7384	0.035802	FALSE	0.44472	0.10611	FALSE	0.47719	0.037719	FALSE	0.3298	0.36673	blast,frame:2 start:278 end:1039
Cluster-12761.0	1.16	0.41	0.52	0.08	0	0.44	0.27	0.1	0	0.17	0.09	0.09	0	0.34	0.17	0.26	0.18	0.17	0.1	0	0.28	0.51	0.35	0	944	FALSE	-1.52	0.6338	FALSE	-1.6575	0.56501	FALSE	-1.633	0.46324	FALSE	0.67695	0.92556	FALSE	0.22564	0.98117	FALSE	1.4029	0.77483	--
Cluster-13229.0	0.78	0	0	0	0.2	0	0	0.23	0.97	0	0	0	0	0.19	0	0	0	0.41	0	0	0.44	0	0.4	0	555	FALSE	-1.2102	0.93459	FALSE	1.6008	0.82779	FALSE	-1.7908	0.88225	FALSE	1.1033	0.94605	FALSE	1.6501	0.89291	FALSE	1.5652	0.89381	--
Cluster-9950.0	0.7	0.36	0	0	0	0	0	0	0	0	0	0	0	0.33	0	0	0	0	0	0.34	0	0	0	0	427	FALSE	-1.7667	0.92352	FALSE	-1.4003	0.91697	FALSE	-1.3926	0.90812	FALSE	-0.57231	0.96596	FALSE	0.7449	0.95819	FALSE	-0.22694	0.98248	blast,frame:2 start:239 end:427
Cluster-16440.0	1.05	0	1.46	0	0	0	0	0	0	0	0	0	0.66	0	1.34	0	0	0	0	0	0	0	0	0	427	FALSE	-3.1134	0.69476	FALSE	-2.7192	0.76033	FALSE	-2.7137	0.72388	FALSE	-3.0767	0.74484	FALSE	-2.7173	0.77117	FALSE	-2.7307	0.76128	--
Cluster-3096.0	0	0	2.11	0	0	0	0	0	0.59	0.68	0.68	0.71	0	0	0	0	0.76	0	0	0	0.76	0	0	0	347	FALSE	-1.9845	0.92352	FALSE	-0.60824	0.96661	FALSE	0.89273	0.90812	FALSE	1.3512	0.92556	FALSE	1.7067	0.89291	FALSE	NA	NA	--
Cluster-8957.0	0	0	0	0	0	0	0	0	0	0	0	0	0	0	2.36	0	0	0	2.07	0	0	0	0	0	324	FALSE	NA	NA	FALSE	NA	NA	FALSE	NA	NA	FALSE	-2.0455	0.91253	FALSE	0.2278	0.98117	FALSE	-1.6978	0.89381	--
Cluster-9090.0	0.32	0.66	0	0	0.66	0.65	0	0	0	0	0	0	0.3	0.92	0.31	0	0	0	0	0	0	0	0.97	0.67	441	FALSE	1.0503	0.92352	FALSE	-1.4118	0.91697	FALSE	-1.4074	0.90812	FALSE	-2.7617	0.7802	FALSE	-2.408	0.78859	FALSE	0.80511	0.89381	--
Cluster-927.5328	0.32	0.32	0	0.08	0.08	0.17	0.43	0	0	0	0	0.08	0.08	0.56	0.08	0.25	0.26	0.17	0	0.17	0.09	0	0.08	0	975	FALSE	-0.36338	0.96812	FALSE	0.2803	0.98247	FALSE	-1.8538	0.79726	FALSE	0.28588	0.96596	FALSE	-0.82683	0.89291	FALSE	-2.2829	0.68625	--
Cluster-9804.1	0	1.33	0	0	0	0	0	0	0	0.43	0	0	0	0	0	0	0	0	0	0	0	0	0	0	398	FALSE	-1.7875	0.92352	FALSE	-1.4231	0.91697	FALSE	-0.46098	0.97978	FALSE	NA	NA	FALSE	NA	NA	FALSE	NA	NA	--
Cluster-18061.0	0	0	0	0	0	0	0	0	0	0	0	0	0	0	0	3.53	0	0	0	0	0	0	1.58	0	328	FALSE	NA	NA	FALSE	NA	NA	FALSE	NA	NA	FALSE	3.3899	0.77106	FALSE	NA	NA	FALSE	2.5255	0.86482	--
Cluster-927.38945	5.47	5.98	6.94	4.41	7.24	4.47	3.7	5.37	6.41	4.75	6.51	5.85	13.21	8.7	7.44	6.49	11.22	6.69	7.87	11.39	7.75	6.56	6.27	5.87	646	FALSE	0.40741	0.80145	FALSE	0.64467	0.462	FALSE	0.84183	0.12483	FALSE	0.0080326	0.99263	FALSE	0.4583	0.59425	FALSE	0.00022913	0.99973	blast,frame:-1 start:430 end:137
Cluster-14830.0	0.29	0.3	0.15	0	0	0	0	0	0	0	0	0	0	0.59	0.45	0	0	0.31	0	0	0.17	0	0	0	647	FALSE	-2.5538	0.79895	FALSE	-2.1775	0.82779	FALSE	-2.1727	0.79726	FALSE	-1.5177	0.91	FALSE	-1.9122	0.82208	FALSE	-2.8822	0.71001	--
Cluster-9940.0	4.45	0	1.15	0	0	0	0	0	0	0	0	0	0	0	0	0	0	0	0	0	0	0	0	1.04	310	FALSE	-2.5407	0.85534	FALSE	-2.1631	0.87709	FALSE	-2.154	0.85356	FALSE	NA	NA	FALSE	NA	NA	FALSE	1.6966	0.89381	--
Cluster-3377.0	0	0	0	0	0.86	0.86	0.31	0	0	0	0.29	0	0.54	0.27	0	0	0	0	0	0	0	0	0	0	466	FALSE	4.0242	0.44474	FALSE	1.9435	0.89124	FALSE	1.9481	0.88225	FALSE	-2.0854	0.91253	FALSE	-1.734	0.89291	FALSE	-1.7417	0.89381	--
Cluster-14477.0	1.25	1.6	0	0	0	0	0	0	0	0	0	0	2.36	2.37	1.5	0	0	0	0	0	0	0	0	0	447	FALSE	-3.357	0.60552	FALSE	-2.9911	0.66975	FALSE	-2.9857	0.635	DOWN	-4.8633	0.042736	FALSE	-4.509	0.058637	FALSE	-4.5183	0.060754	--
Cluster-1856.0	0	0	0	0	0	0	0	0.41	0	0	0.36	0	0	0	0	0	0	0	0.41	0.34	1.2	0.73	2.1	1.45	426	FALSE	NA	NA	FALSE	1.9435	0.89124	FALSE	1.9481	0.88225	FALSE	NA	NA	FALSE	3.9287	0.35903	UP	5.1991	0.031822	--
Cluster-927.39936	113.65	119.92	121.66	200.58	194.42	179.82	158.17	183.25	162.26	171.57	155.17	152.86	121.86	118.6	124.6	207.01	224.71	231.12	216.38	176.86	183.06	228.89	171.05	187.33	708	UP	1.2817	8.9302e-06	UP	1.3891	1.8862e-07	UP	1.383	1.3403e-10	UP	1.1558	1.5005e-09	UP	1.2523	1.6958e-10	UP	1.355	2.5702e-09	--
Cluster-927.39937	0.29	0	0.39	0.43	0.3	0.49	0.13	0.24	0.04	0.17	0.18	0.13	0.34	0.34	0.62	0.26	0.23	0.48	0.29	0.18	0.19	0.47	0.61	0.14	1612	FALSE	1.3575	0.54783	FALSE	0.16762	0.9867	FALSE	0.42052	0.91659	FALSE	-0.090574	0.96596	FALSE	-0.34644	0.8975	FALSE	0.57679	0.83474	--
Cluster-927.39934	0.64	0.71	0.31	0.6	0.27	1.18	0.36	0.17	0.34	0.31	0.28	0.29	0.82	0.44	0.9	0.52	0.69	0.89	0.59	0.56	0.36	0.6	0.68	0.33	3406	FALSE	0.81851	0.46617	FALSE	-0.072751	0.98567	FALSE	0.053768	0.99127	FALSE	0.26523	0.91253	FALSE	0.097205	0.95819	FALSE	0.23016	0.89381	blast,frame:1 start:2623 end:2718|blast,frame:2 start:2 end:106
Cluster-927.39935	1.45	0.71	0.57	1.36	0.92	1.31	0.52	0.41	0.44	0.6	0.34	0.7	0.53	0.4	0.8	0.71	1	1.99	0.71	0.63	0.7	0.92	1.29	0.49	1997	FALSE	0.97207	0.24078	FALSE	-0.10949	0.96242	FALSE	0.22892	0.90812	FALSE	1.3844	0.067286	FALSE	0.85019	0.37637	FALSE	1.3122	0.088312	--
Cluster-927.39932	1.22	0.76	0.85	0.36	0.24	1.61	0.06	0.27	0.12	0.18	0.43	0	0.71	0.42	0.6	0.37	0.78	1.83	0.2	0	0.13	0.84	0.74	0.06	1225	FALSE	0.11449	0.97227	FALSE	-1.7549	0.25905	FALSE	-1.2526	0.49697	FALSE	1.0264	0.53231	FALSE	-1.7823	0.38606	FALSE	0.52634	0.87607	blast,frame:2 start:2 end:205
Cluster-927.39933	2.01	1.38	0	0	0.34	0	0	0.39	0	1.03	0.35	0.35	0.95	1.59	0.64	0.7	0	2.49	0	0	0.76	1.4	3.68	0	434	FALSE	-2.5442	0.6848	FALSE	-2.1774	0.7422	FALSE	0.051348	0.99807	FALSE	0.15078	0.96596	FALSE	-1.5605	0.78893	FALSE	1.2452	0.71238	--
Cluster-927.39930	0.17	0.17	0.34	0.42	0	1.05	0.18	0	0.17	0.17	0.26	0.09	0.25	0.25	0	0	0.18	0.26	0.1	0	0.09	0.08	0.09	0.09	944	FALSE	1.572	0.63461	FALSE	-0.10302	0.99714	FALSE	0.55571	0.90812	FALSE	0.043184	0.99142	FALSE	-0.8249	0.91455	FALSE	-0.26719	0.98018	--
Cluster-927.39931	0.73	0.59	0.3	0.3	0.3	0.61	0.48	0.34	0.15	0.3	0.15	0.3	0.14	0.29	0.15	0	0.65	0	0	0.15	0.17	0	0	0.16	652	FALSE	0.14029	0.97227	FALSE	0.1294	0.99714	FALSE	-0.13119	0.99313	FALSE	0.45153	0.96596	FALSE	-0.26083	0.98117	FALSE	-1.145	0.89381	--
Cluster-19040.0	0	0	1.76	0	0	0	0	0	0	0	0	0	0	1.52	0	0	0	0	0	0	0	0	0	0	365	FALSE	-1.9845	0.92352	FALSE	-1.5719	0.91697	FALSE	-1.5704	0.90812	FALSE	-1.9781	0.91253	FALSE	-1.627	0.89291	FALSE	-1.6327	0.89381	--
Cluster-6033.0	0	0	0	0.77	0	0	0	0	0	0	0	0	0	3.88	0	0	0	0	0	0	0	0	0	0	323	FALSE	1.5623	0.92352	FALSE	NA	NA	FALSE	NA	NA	FALSE	-2.7122	0.88659	FALSE	-2.3611	0.87782	FALSE	-2.3667	0.86872	--
Cluster-927.39938	11.54	9.24	8.21	2.81	2.63	3.33	2.5	1.81	2.1	2.21	2.65	1.8	8.56	10.02	8.06	3.04	3.6	3.92	2.28	2.46	2.26	2.96	3.01	2.02	3778	DOWN	-1.1609	0.00011538	DOWN	-1.3129	2.3086e-05	DOWN	-1.1718	8.0403e-05	FALSE	-0.99521	1.7138e-05	DOWN	-1.3013	1.1076e-08	DOWN	-1.049	6.3831e-05	blast,frame:-2 start:3072 end:646
Cluster-927.39939	7.01	10.64	4.87	8.92	11.22	14.19	6.91	6.84	14.05	9.33	7.16	9.03	16.96	16.71	14.2	16.22	18.25	15.82	17.56	16.56	17.86	10.34	9.8	11.78	603	UP	1.1974	0.02922	FALSE	1.2161	0.064682	UP	1.1445	0.026677	FALSE	0.35501	0.6379	FALSE	0.70161	0.053143	FALSE	0.088549	0.93687	--
Cluster-927.37062	42.92	35.06	43.57	72.03	59.08	51.92	63.99	55.64	59.73	120.84	117.51	68.92	39.92	47.75	41.37	44.27	57.75	45.07	78.5	99.55	98.34	60.57	57.71	89.11	425	UP	1.2102	0.0024453	UP	1.4825	1.1466e-05	UP	2.3196	4.1532e-11	FALSE	0.40519	0.46038	UP	1.6534	1.0736e-10	UP	1.3534	0.00031227	--
Cluster-927.5323	0.15	0.59	0.15	0	0.59	0	0	0.51	0.29	0.15	0.46	0.61	0.14	0.29	0.59	0	0	0	0.17	0.15	0	0.45	0.45	0.47	652	FALSE	0.12764	0.98061	FALSE	0.79093	0.90029	FALSE	1.4025	0.65572	FALSE	-3.2625	0.60014	FALSE	-1.0508	0.89291	FALSE	1.1141	0.77956	--
Cluster-927.2917	1.2	0.98	3.12	0.18	0.22	0	0	0.05	0.04	0.13	0.05	0.22	0.09	1.19	0.49	0.18	0.05	0	0.44	0.37	0.1	0.22	0	0	1569	DOWN	-3.1578	0.0033867	DOWN	-4.9744	0.00066382	DOWN	-2.8155	0.0052863	FALSE	-2.4794	0.23334	FALSE	-0.28189	0.9381	FALSE	-2.327	0.30543	blast,frame:2 start:5 end:1528
Cluster-927.2916	0	0	0.29	0	0	0	0	0	0	0	0	0	0.53	0.53	0	0	0	0.87	0	0	0	0	0	0	471	FALSE	-0.36127	0.97227	FALSE	0.019988	0.99714	FALSE	0.024574	0.99807	FALSE	-0.19857	0.973	FALSE	-2.123	0.88559	FALSE	-2.1302	0.87932	--
Cluster-927.37066	10.07	7.96	12.88	37.74	26.76	41	25.41	19.18	20.2	16.13	15.61	17.19	6.53	9.62	5.87	13.86	17.99	15.41	24.77	26.31	14.47	22.4	18.69	18.56	1957	UP	2.3094	1.7102e-12	UP	1.9182	2.4888e-09	UP	1.5948	6.3217e-08	UP	1.4491	7.9576e-08	UP	2.2026	1.9607e-12	UP	2.1415	4.5269e-16	blast,frame:3 start:162 end:1220
Cluster-927.37067	4.96	5.07	6.96	7.56	6.56	6.69	7.4	8.25	5.74	9.54	6.38	9.04	3.14	4.95	3.67	9.74	9.07	9.18	8.11	10.69	9.01	9.93	8.38	7.63	1411	FALSE	0.85477	0.068961	UP	1.1946	0.0039817	UP	1.4895	2.6999e-05	UP	1.6021	3.7956e-07	UP	1.8651	2.2974e-10	UP	1.8366	2.1365e-09	blast,frame:-3 start:1409 end:558
Cluster-927.37064	9.03	9.16	9.29	7.78	6.5	9.34	7.39	6.86	7.64	7.45	8.35	8.5	9.36	9.17	8.23	8.09	8.29	8.13	7.39	5.08	8	8.32	9.36	7.07	2727	FALSE	0.32992	0.55187	FALSE	0.53267	0.12581	FALSE	0.76029	0.001704	FALSE	0.2201	0.73016	FALSE	0.23364	0.72207	FALSE	0.57604	0.045813	blast,frame:-3 start:2617 end:299
Cluster-927.2912	0.42	0.14	0.44	0.44	0.14	0.67	0.46	0	0	0.07	0.15	0	0.22	0.36	0.15	0.3	0.39	0.67	0.16	0.23	0.16	0.36	0.3	0.23	1057	FALSE	0.82369	0.84536	FALSE	-0.32508	0.95209	FALSE	-1.2342	0.7719	FALSE	1.2085	0.68204	FALSE	0.23287	0.95864	FALSE	0.9865	0.76789	--
Cluster-12047.0	0.23	1.88	0	0	0	0	0	0	0	0	0	0	0	1.12	0	0.24	0	0	0	0	0	0	0	0	510	FALSE	-3.3673	0.62321	FALSE	-3.0027	0.683	FALSE	-3.0006	0.65098	FALSE	-1.7531	0.91253	FALSE	-2.3611	0.87782	FALSE	-2.3667	0.86872	--
Cluster-13957.0	0.9	0.36	1.12	0	0	0	0	0	0	0	0	0	0	0	0	0	0	0	0	0	0	0	0	0	580	FALSE	-3.9851	0.24331	FALSE	-3.5964	0.33058	FALSE	-3.5912	0.27694	FALSE	NA	NA	FALSE	NA	NA	FALSE	NA	NA	--
Cluster-927.37068	11.97	8.96	7.16	4.2	3.09	5.62	4.14	3.49	2.95	2.49	3.17	2.07	7.32	9.16	7.42	3.41	3.3	4.37	3.69	3.24	3.46	4.25	3.78	2.08	4265	FALSE	-0.57274	0.20549	FALSE	-0.54012	0.22367	FALSE	-0.90866	0.008175	FALSE	-0.76504	0.0019074	FALSE	-0.5726	0.025404	FALSE	-0.56532	0.11404	blast,frame:-2 start:745 end:512
Cluster-927.37069	1.59	2.09	0.33	0	0.16	0	0	0	0	0	0	0	1.1	2.85	0.96	0	0	0	1.1	0.17	0.36	0.33	0	0.34	619	FALSE	-3.8891	0.12477	FALSE	-4.48	0.083065	FALSE	-4.4752	0.06532	DOWN	-5.3974	0.0094475	FALSE	-0.99276	0.72084	FALSE	-2.1749	0.28027	blast,frame:-3 start:617 end:453
Cluster-927.2919	0.5	0.29	0.09	0.04	0.08	0	0.09	0	0	0	0	0.04	0.21	0.6	0.04	0.17	0.14	0.04	0	0.09	0.24	0.21	0	0.05	1613	FALSE	-2.1064	0.49032	FALSE	-2.4141	0.46232	FALSE	-3.2577	0.22067	FALSE	-0.84854	0.89416	FALSE	-0.75297	0.89291	FALSE	-1.0428	0.83827	--
Cluster-927.2918	0.32	0	0.33	0	0	0.64	0	0	0	0	0	0	0	0	0	0	0	0	0	0	0	0.67	0	0	442	FALSE	0.44205	0.97227	FALSE	-0.89664	0.94784	FALSE	-0.89064	0.94469	FALSE	NA	NA	FALSE	NA	NA	FALSE	2.4415	0.86838	--
Cluster-927.36678	0.9	0.46	0.7	0.46	0	0.69	1.22	0.26	0	0.93	0.47	0	0.87	1.31	1.55	1.87	0.75	0.47	0.52	1.37	0.51	0.23	0.91	1.19	517	FALSE	-0.3006	0.97227	FALSE	0.36356	0.94784	FALSE	0.42474	0.9413	FALSE	0.07041	0.97674	FALSE	-0.031863	0.98818	FALSE	0.037715	0.98861	blast,frame:-3 start:485 end:159
Cluster-927.5320	0.97	0.72	1.36	2.07	1.39	0.14	0.56	0.99	0.27	1.15	0.41	0.47	0	0	0	0	0	0	0	0	0.07	0	0	0	1126	FALSE	0.87187	0.70325	FALSE	0.12432	0.97094	FALSE	0.36206	0.88225	FALSE	NA	NA	FALSE	1.7067	0.89291	FALSE	NA	NA	blast,frame:-3 start:1124 end:102
Cluster-927.57317	0.09	0.69	0	0.18	0	0.09	0	0	0	0	0	0	0.43	0.78	0	0.18	0	0	0	0.09	0	0	0.27	0	919	FALSE	-0.94061	0.92352	FALSE	-3.0027	0.683	FALSE	-3.0006	0.65098	FALSE	-2.3064	0.67532	FALSE	-2.9456	0.48261	FALSE	-1.5251	0.81135	--
Cluster-927.36679	10.23	11.93	9.12	4.1	4.46	5.41	6.54	5.27	4.87	6.51	7.78	7.73	8.94	12.85	10.79	4.03	6.11	5.99	4.85	7.35	5.11	6.61	6.36	7.7	1871	FALSE	-0.60082	0.14799	FALSE	-0.042307	0.97467	FALSE	0.43646	0.20554	FALSE	-0.682	0.032103	FALSE	-0.28586	0.61824	FALSE	0.063289	0.9473	blast,frame:2 start:2 end:1456
Cluster-12344.0	0.9	0.13	0.13	0	0.13	0.54	0.14	0	0	0	0	0	0	0.13	0.26	0	0	0	0	0	0	0	0	0	704	FALSE	-0.27697	0.97227	FALSE	-2.0378	0.75645	FALSE	-2.9896	0.55487	FALSE	-2.0233	0.91253	FALSE	-1.6638	0.89291	FALSE	-1.6763	0.89381	--
Cluster-927.2111	0	0.42	0.84	0.42	0	0	0	0	0	0	0	0	0	0	0.38	0.84	0	0	0	0	0	0	0	0	405	FALSE	-0.95416	0.93514	FALSE	-1.5237	0.91697	FALSE	-1.5223	0.90812	FALSE	1.4185	0.92556	FALSE	-0.21688	0.98117	FALSE	-0.22694	0.98248	--
Cluster-927.38010	9.97	5.57	12.7	1.43	1.05	2.54	1.12	0.98	0.67	1.37	0.97	1.48	2.08	2.38	2.88	1	0.4	1.08	0.41	0.43	0.27	1.02	1.09	0.44	1667	DOWN	-1.9838	7.4099e-05	DOWN	-2.5031	4.8577e-07	DOWN	-1.9562	2.7491e-05	FALSE	-1.2207	0.065102	DOWN	-2.0941	0.00031371	FALSE	-0.85749	0.21734	--
Cluster-17905.0	2.3	0	0.48	0	0	0	0	0	0	0	0	0	0	0	0	0.48	0	0	0	0	0.52	0	0	0	388	FALSE	-2.7955	0.7968	FALSE	-2.4195	0.82779	FALSE	-2.4101	0.79777	FALSE	1.3512	0.92556	FALSE	1.7067	0.89291	FALSE	NA	NA	blast,frame:-3 start:368 end:210
Cluster-927.5326	0	0	0	0	0.74	1.08	0.4	0	0	0	0	0	0.68	0.34	0	1.13	0	0	0	0.35	0	0.38	0.36	0	421	FALSE	3.7359	0.56271	FALSE	1.9435	0.89124	FALSE	NA	NA	FALSE	0.4879	0.96596	FALSE	-0.76961	0.94266	FALSE	0.031357	0.99511	--
Cluster-7727.0	0.92	0.46	0.16	0.16	0	0	0	0	0	0	0	0	0	0	0.31	0.32	0.17	0.32	0	0	0	0	0	0	633	FALSE	-2.5666	0.61711	FALSE	-3.1547	0.52626	FALSE	-3.1481	0.46998	FALSE	1.7134	0.86494	FALSE	-1.0977	0.9381	FALSE	-1.1133	0.93592	--
Cluster-927.30875	21.12	25.39	18.96	63.19	72.09	83.7	53.29	56.19	58.39	30.9	34.14	36.26	41.75	39.89	32.35	57.02	74.4	80.2	67.89	69.24	57.36	49.09	45.98	45.21	1033	UP	2.313	3.0625e-18	UP	2.2372	5.1144e-17	UP	1.576	2.452e-11	UP	1.1958	8.5418e-08	UP	1.3752	1.9275e-09	FALSE	0.98284	0.00014734	--
Cluster-927.3068	0.09	0.28	0.1	0.14	0.1	0.4	0.05	0.05	0.05	0.05	0	0.1	0.19	0.14	0.44	0.3	0.1	0.15	0.38	0.05	0.11	0.1	0.05	0.05	1453	FALSE	0.94087	0.84275	FALSE	-0.74186	0.90002	FALSE	-0.75372	0.8872	FALSE	-0.12276	0.96596	FALSE	0.095963	0.98117	FALSE	-1.2911	0.72447	--
Cluster-927.30877	41.37	35.23	50.21	34.04	28.92	36.59	34.78	36.98	37.83	43.35	45.78	43.08	44.48	27.95	27.54	37.07	34.5	37.89	34.17	31.93	40.2	48.31	34.8	32.67	599	FALSE	0.22002	0.85618	FALSE	0.67577	0.10359	UP	1.0076	0.0009395	FALSE	0.39918	0.53106	FALSE	0.6545	0.11874	FALSE	0.8426	0.030336	--
Cluster-927.30870	91.76	96.93	93.35	68.81	73.94	44.15	8.38	10.8	26.79	2.38	1.92	2.89	95.05	81.38	103.66	35.64	58.19	31.88	10.34	31.77	17.93	3.98	2.54	3.24	1586	FALSE	0.0080868	0.99147	DOWN	-1.7491	0.00018961	DOWN	-4.3553	9.0261e-67	FALSE	-0.81623	0.015347	DOWN	-1.6154	3.4636e-05	DOWN	-4.1534	4.1992e-54	blast,frame:1 start:238 end:366|blast,frame:2 start:2 end:373
Cluster-927.30871	331.69	216.95	604.48	643.81	550.6	739.42	568.64	506.68	396.82	705.79	649.46	555.28	52.73	74.2	42.76	608.65	505.67	691.91	380.22	474.16	566.19	452.37	551.15	664.42	361	UP	1.3404	0.0062222	UP	1.2678	0.0086629	UP	1.6951	0.0001583	UP	3.5529	2.1901e-43	UP	3.5802	6.4983e-38	UP	3.9324	1.0135e-32	blast,frame:-1 start:361 end:2
Cluster-927.30872	10.07	8.48	9.92	21.46	25.36	20.15	14.59	18.23	26.15	24.49	25.85	16.15	18.75	15.14	14.69	22.8	23.49	24.93	29.66	41.53	33.46	21.92	24.64	30.62	1692	UP	1.8167	1.4726e-08	UP	1.9212	2.0959e-08	UP	2.1707	2.1252e-13	FALSE	0.88055	0.00064924	UP	1.7145	4.2662e-12	UP	1.3803	1.0439e-05	blast,frame:3 start:3 end:299|blast,frame:1 start:1522 end:1683
Cluster-927.30873	259.11	270.66	235.45	150.33	153.27	142.49	156.85	162.78	164.82	227.46	296.57	239.49	233.73	311.71	257.8	121.42	95.84	111.49	147.54	109.64	164.83	208.02	279.42	196.2	670	FALSE	-0.18472	0.8483	FALSE	0.22995	0.66521	FALSE	0.95075	3.7444e-05	FALSE	-0.97674	4.9595e-05	FALSE	-0.33184	0.34948	FALSE	0.44029	0.1587	--
Cluster-927.3062	0.46	1.31	0.19	0.19	0.19	0.4	0.2	0	0.38	0	0	0.1	2.06	0.94	1.33	0.19	0.1	0.39	0.21	0.1	0.21	0	0	0	870	FALSE	-0.77901	0.89071	FALSE	-0.85268	0.87541	FALSE	-3.2721	0.22725	FALSE	-2.3835	0.08409	FALSE	-2.4723	0.07328	DOWN	-5.6695	0.0015669	blast,frame:-1 start:462 end:1
Cluster-927.3063	7.74	3.94	18.15	0	0	0	0	0	0	0.44	0	0	0	2.52	0	0	0	0	0	0	0	0	0	0	528	DOWN	-7.3952	2.2789e-06	DOWN	-6.9994	1.0583e-05	DOWN	-5.1303	0.00046311	FALSE	-3.9743	0.52062	FALSE	-3.6228	0.5958	FALSE	-3.6286	0.55313	--
Cluster-927.3060	2.52	1.31	1.01	0.35	0.44	0.26	0.26	0.11	0.4	0.25	0	0.2	1.53	1.24	1.75	0.56	1.13	0.36	0.34	0.89	0.28	0.2	0.05	0.21	1418	FALSE	-1.5895	0.10089	FALSE	-1.7461	0.095457	DOWN	-2.4493	0.022724	FALSE	-0.80852	0.55409	FALSE	-0.98066	0.37264	DOWN	-2.5984	0.0061814	blast,frame:2 start:146 end:685
Cluster-927.2112	1.15	0	0	0	0	0.29	0	0	0	0.3	0	0.3	0	0	0	0	0	0	0	0	0	0	0	0	462	FALSE	-1.2098	0.93459	FALSE	-1.8021	0.89124	FALSE	0.053017	0.99807	FALSE	NA	NA	FALSE	NA	NA	FALSE	NA	NA	--
Cluster-927.30878	181.55	152.93	211.12	87.65	99.13	71.61	19.56	21.76	42.39	8.79	8.96	9.04	125.42	154.26	122.95	92.36	150.95	117.08	25.06	69.24	42.05	6.25	8.69	11.26	2180	FALSE	-0.49777	0.36136	DOWN	-1.8466	1.6946e-06	DOWN	-3.4139	1.5466e-46	FALSE	0.17802	0.81562	FALSE	-0.94485	0.016838	DOWN	-3.2052	2.8453e-26	blast,frame:1 start:664 end:1239
Cluster-927.30879	17.53	19.89	24.67	15.36	16.98	14.38	23.31	19.94	19.03	12.73	12.17	14.56	16.66	20.08	17	16.53	18.26	16.34	28.33	15.22	18.27	15.28	12.09	21.42	2830	FALSE	0.1567	0.91569	FALSE	0.85621	0.0097645	FALSE	0.27566	0.58372	FALSE	0.28274	0.47252	FALSE	0.834	0.010832	FALSE	0.6011	0.15414	blast,frame:-3 start:2723 end:1647|blast,frame:1 start:1 end:945
Cluster-14186.0	0.36	0	0	0	1.85	0	0	0	0.68	0	0	0	0	0	0	0	0	0	0	0	0	0	0	0	421	FALSE	2.9201	0.71529	FALSE	1.8108	0.89124	FALSE	0.024574	0.99807	FALSE	NA	NA	FALSE	NA	NA	FALSE	NA	NA	--
Cluster-927.3065	0	0	0	0	0	0	0	0	0	0	0	0	0	26.31	0	0	39.97	0	0	108.56	67.33	0.08	0	0	980	FALSE	NA	NA	FALSE	NA	NA	FALSE	NA	NA	FALSE	0.9993	NA	FALSE	3.4174	0.72722	FALSE	-7.6815	NA	blast,frame:1 start:1 end:582
Cluster-11915.0	0.51	0.34	0	0	0	0.17	0	0.2	0	0.7	0	0	0.17	0.33	0	0	0	0	0.19	0	0	0.17	0	0	600	FALSE	-1.5461	0.90414	FALSE	-1.1793	0.91697	FALSE	0.74841	0.92217	FALSE	-2.0326	0.91253	FALSE	-0.72048	0.94777	FALSE	-0.72717	0.95155	--
Cluster-927.20698	1.87	3.2	2.27	0	0	0	0	0	0	0	0	0	0.59	0.3	0	0.97	1.04	0	1.08	0	0	0	0	0	447	DOWN	-4.7806	0.043155	FALSE	-4.3997	0.079249	FALSE	-4.396	0.05703	FALSE	1.4544	0.88549	FALSE	0.76544	0.9381	FALSE	-1.7417	0.89381	--
Cluster-927.57741	0.26	0.43	0.18	0.27	0.35	0.18	0.09	0.3	0	0	0	0.18	0	0.09	0.27	0.36	0.1	0.09	0.1	0	0	0.36	0.27	0	913	FALSE	0.492	0.92352	FALSE	-0.251	0.97442	FALSE	-1.3495	0.80367	FALSE	1.0596	0.91253	FALSE	-1.123	0.90849	FALSE	1.4541	0.8131	--
Cluster-927.42085	9.23	9.65	7.3	3.6	4.92	7.68	2.55	3.08	2.62	3.76	2.48	3.63	14.33	14.63	20.45	2.82	4.67	3.67	2.98	2.83	3.27	1.94	2.9	3.32	1239	FALSE	-0.14687	0.92352	FALSE	-0.78712	0.10303	FALSE	-0.45735	0.39584	DOWN	-1.827	1.3945e-08	DOWN	-1.8286	3.1014e-09	DOWN	-1.8842	7.4242e-07	blast,frame:-1 start:1239 end:418
Cluster-3740.0	0	0	0.68	0	0	0.33	0.71	0	0	0	0	2.04	0	0	0	0	0	0	0	0	0	0	0.33	0	439	FALSE	-0.43085	0.97227	FALSE	0.80278	0.94784	FALSE	2.4291	0.71385	FALSE	NA	NA	FALSE	NA	NA	FALSE	1.6966	0.89381	--
Cluster-927.23811	0.16	0.11	0.06	0.38	0	0.28	0.23	0	0.22	0.16	0	0.05	0.59	0.16	0.05	0.55	0.35	0.11	0.18	0.23	0	0.05	0.33	0	1323	FALSE	1.5998	0.6859	FALSE	1.353	0.76649	FALSE	0.43578	0.94469	FALSE	0.68248	0.91253	FALSE	-0.41283	0.9381	FALSE	-0.48062	0.93592	--
Cluster-927.21416	8.71	9.18	8.87	2.69	4.81	2.49	1.14	1.92	3.2	1.36	1.63	1.09	12.48	12.04	13.82	4.02	7.01	5.81	4.62	5.71	2.99	1.08	1.72	2.29	1119	FALSE	-0.81847	0.19984	DOWN	-1.2195	0.033782	DOWN	-1.7593	1.7724e-05	FALSE	-0.87208	0.016163	FALSE	-0.90821	0.022259	DOWN	-2.2017	1.9978e-07	blast,frame:1 start:19 end:237|blast,frame:2 start:434 end:775
Cluster-927.6731	0.28	0.42	0.15	0.43	0	0.58	0	0	0.28	0	0	0.14	0.14	0.42	0	0.15	0.16	0.29	0	0	0.48	0.29	0.14	0	670	FALSE	0.79426	0.92352	FALSE	-0.63275	0.94784	FALSE	-1.4729	0.84501	FALSE	0.38277	0.96596	FALSE	0.36622	0.97967	FALSE	0.24356	0.98248	--
Cluster-620.0	0	0	0	0	0	0	0	0	0	0	0	2.59	0	0	0	0	0	0	0	0	0	0	0	0	356	FALSE	NA	NA	FALSE	NA	NA	FALSE	3.7946	0.63001	FALSE	NA	NA	FALSE	NA	NA	FALSE	NA	NA	--
Cluster-620.1	0	0	0.54	0	0	1.01	0	0	0	0	0	0.55	0	0	0	0	0	0	0	0	0	0	0	0	373	FALSE	1.3538	0.93459	FALSE	0.019988	0.99714	FALSE	0.98635	0.94469	FALSE	NA	NA	FALSE	NA	NA	FALSE	NA	NA	--
Cluster-927.50834	0.66	0.45	0.92	0	0	0	0	0	0	0	0	0	0	0	0	0.23	0	0	0	0	0	0	0	0	522	FALSE	-3.4526	0.4587	FALSE	-3.0649	0.54841	FALSE	-3.0602	0.4843	FALSE	1.3512	0.92556	FALSE	NA	NA	FALSE	NA	NA	--
Cluster-927.36671	1.73	1.48	0.77	0.65	0.41	1.18	0.48	0.2	0.35	0.32	0.26	0.32	0.93	1.12	1.2	0.5	0.64	1.11	0.4	0.35	0.47	0.58	0.61	0.22	6917	FALSE	-0.29997	0.85744	FALSE	-1.0763	0.067503	DOWN	-1.2027	0.011263	FALSE	-0.2159	0.89173	FALSE	-0.79991	0.049455	FALSE	-0.5339	0.42171	blast,frame:-2 start:103 end:2|blast,frame:-3 start:6894 end:6685
Cluster-927.32582	26.19	29.14	19.62	18.31	19.73	25.64	19.99	19.83	18.21	18.41	20.95	20.43	28.45	31.27	32.52	20.17	21.94	22.26	22.31	19.59	20.66	24.09	24.02	17.7	2951	FALSE	0.3252	0.54487	FALSE	0.50237	0.17171	FALSE	0.62058	0.021144	FALSE	-0.17269	0.7442	FALSE	0.065809	0.9055	FALSE	0.20136	0.63593	blast,frame:2 start:290 end:2542
Cluster-352.0	0	0	0	0	0	0	0	0	0	0	0	0	0.3	0	0	0.48	0.51	0.49	0.18	0	0	0.32	0	0	632	FALSE	NA	NA	FALSE	NA	NA	FALSE	NA	NA	FALSE	2.5151	0.55471	FALSE	-0.23359	0.98117	FALSE	0.51201	0.97456	blast,frame:2 start:77 end:526
Cluster-927.32580	0.05	0.11	0.16	1.14	1.07	1.29	1.31	1.05	1.48	0.88	0.78	1.58	0.21	0.11	0.54	1.43	0.76	0.83	1.7	0.57	1.32	1.73	2	0.98	1326	UP	3.9999	5.0433e-05	UP	4.4387	2.3167e-06	UP	4.2627	7.2051e-06	UP	2.1708	0.046422	UP	2.6689	0.0046795	UP	3.1051	7.3668e-05	blast,frame:1 start:1 end:156
Cluster-927.32581	15.45	11.14	20.26	17.5	15.83	19.59	19.31	17.29	15.12	21.92	24.26	23.77	12.22	14.34	10.44	17.99	17.96	21.97	16.31	13.52	15.96	29.4	26.48	20.34	2149	FALSE	0.71929	0.11201	FALSE	0.99586	0.010071	UP	1.5085	1.8466e-06	FALSE	0.98361	2.1903e-05	FALSE	0.93128	0.00014676	UP	1.7274	7.5238e-14	blast,frame:1 start:955 end:1830
Cluster-927.32586	2.26	1.52	1.73	0.57	0.32	0.38	0.09	0.21	0.06	0.55	0.25	0.76	0.87	1.11	1.26	0.55	0.53	0.91	0.33	0.06	0.18	0.48	0.39	0.41	2382	DOWN	-1.5297	0.012181	DOWN	-3.0945	3.891e-05	FALSE	-0.87668	0.22912	FALSE	-0.37628	0.84013	DOWN	-1.8766	0.023757	FALSE	-0.63748	0.51347	--
Cluster-927.32587	39.93	34.94	49.25	174.2	130.59	218.03	159.24	133.56	107.35	95.42	120.61	112.56	32.4	33.16	31.49	73.26	73.38	63.83	163.03	146.99	107.03	178.99	145.94	159.35	3209	UP	2.6045	4.9387e-19	UP	2.5418	5.3909e-18	UP	2.3352	1.2187e-20	UP	1.4757	5.4364e-12	UP	2.7275	3.2607e-35	UP	3.0221	1.6024e-48	blast,frame:-3 start:3012 end:2428|blast,frame:-2 start:2044 end:1304
Cluster-927.32584	0.16	0.24	0.25	0.24	0.08	0.42	0.09	0.09	0	0.33	0.08	0.33	0.24	0.08	0.48	0.08	0	0.49	0	0	0	0.16	0	0.26	978	FALSE	0.71572	0.91322	FALSE	-1.0056	0.89124	FALSE	1.1435	0.70605	FALSE	-0.25818	0.96596	FALSE	-3.4451	0.40947	FALSE	-0.21222	0.98248	--
Cluster-927.32585	5.98	6.45	3.96	2.47	2.46	4.11	2.98	2.05	2.84	3.17	3.52	2.9	5.91	6.87	5.74	1.82	2.9	2.71	2.8	2.53	3.05	4.02	3.33	2.71	3616	FALSE	-0.31334	0.71104	FALSE	-0.19583	0.85949	FALSE	0.1752	0.83394	FALSE	-0.98258	0.00039466	FALSE	-0.51872	0.080052	FALSE	-0.19019	0.78256	blast,frame:2 start:404 end:3295
Cluster-927.40290	1.22	2.96	1.27	0	0	0.8	0	0.48	0.38	0.42	0	0	1.89	0	0	0.85	0.46	0	0.47	0	0.92	0.43	1.2	0.42	404	FALSE	-2.174	0.63668	FALSE	-1.6858	0.71078	FALSE	-2.6014	0.44483	FALSE	-0.32864	0.96596	FALSE	-0.051868	0.98963	FALSE	0.63837	0.93592	blast,frame:3 start:3 end:260
Cluster-927.8325	0.49	0	0	3.03	2.5	0.75	2.15	4.9	4.79	1.52	0	1.03	2.85	5.25	1.21	2.82	6.86	3.12	6.25	7.93	3.91	7.4	4.49	2.59	495	UP	4.3261	0.026815	UP	5.5092	0.00025351	FALSE	3.3576	0.2816	FALSE	0.71859	0.75833	FALSE	1.5492	0.081132	FALSE	1.2438	0.24206	blast,frame:-2 start:494 end:93
Cluster-927.8326	1.27	0	0	0	0	0.16	0.35	0.56	0	0	0	0	0	0.16	0	0	0	0.5	0	0	0	0.33	0	0	620	FALSE	-2.2074	0.84733	FALSE	0.43312	0.94866	FALSE	-2.7881	0.7964	FALSE	1.6843	0.92497	FALSE	-0.21688	0.98117	FALSE	1.4821	0.90444	--
Cluster-927.8327	0	0.47	0.32	0.48	0	0	0.51	0.36	0	0	0	0	0.46	0	0.31	0	0.35	0.33	0	0.81	0	0.16	0	0	627	FALSE	-0.11841	0.98247	FALSE	0.97544	0.89124	FALSE	-2.2204	0.84075	FALSE	-0.030751	0.99431	FALSE	0.63869	0.9381	FALSE	-1.5298	0.88929	--
Cluster-927.8320	0	0	0	0	0.6	0	0	0	1.04	0	0	0	0.53	0	0	0	0	0	0.68	0	0	0	0.56	0	360	FALSE	1.5623	0.92352	FALSE	2.7712	0.82779	FALSE	NA	NA	FALSE	-0.57231	0.96596	FALSE	0.7449	0.95819	FALSE	0.73483	0.95747	--
Cluster-927.8321	0.26	0	0	0	0	0	0.84	0.6	0.75	0.79	0.53	1.34	0	0.5	0.25	0.27	0	0	1.19	0	1.46	1.33	0.26	0.81	485	FALSE	-0.36127	0.97227	FALSE	3.8629	0.19104	FALSE	4.1943	0.081397	FALSE	-1.0422	0.92702	FALSE	2.3958	0.49446	FALSE	2.3449	0.44909	--
Cluster-927.8322	0.43	0	1.21	0.59	0	0	0	0.17	0	0.3	0.3	0.9	0	0	0	0	0	0	0	0	0	0	0	0.16	655	FALSE	-0.89862	0.92352	FALSE	-2.437	0.66422	FALSE	0.77569	0.88016	FALSE	NA	NA	FALSE	NA	NA	FALSE	1.6966	0.89381	blast,frame:-1 start:616 end:2
Cluster-927.8323	1.71	0.92	0	0	0	0	0	0	0	0	0	0	2.92	0	1.5	0	0	0	0	0	0	0	0	0	328	FALSE	-1.7667	0.92352	FALSE	-1.4003	0.91697	FALSE	-1.3926	0.90812	FALSE	-3.1074	0.73561	FALSE	-2.7523	0.76261	FALSE	-2.7632	0.7529	--
Cluster-927.5940	0	0	0	0.08	0	0	1.46	0	0	2.13	0	0	0	0	0	0	0	0	0	0	0	0	0	0	976	FALSE	1.5623	0.92352	FALSE	5.8386	0.067503	FALSE	6.5782	0.27051	FALSE	NA	NA	FALSE	NA	NA	FALSE	NA	NA	blast,frame:1 start:1 end:939
Cluster-927.36674	0.44	0	0.45	0	0	0	0	0	0	0	0	0	0	0	0	0	0	0	0	0	0.98	0	0	0	395	FALSE	-1.2875	0.93514	FALSE	-0.89664	0.94784	FALSE	-0.89064	0.94469	FALSE	NA	NA	FALSE	2.6121	0.85556	FALSE	NA	NA	--
Cluster-19116.0	0	1	0	0	0	0	0	0	0	0	0	0	0	4.71	0.81	0	0	0	0	0	0	0	0	0	322	FALSE	-0.36127	0.97227	FALSE	0.019988	0.99714	FALSE	0.024574	0.99807	FALSE	-3.2089	0.70947	FALSE	-2.8556	0.73551	FALSE	-2.8628	0.72454	--
Cluster-927.15645	0.58	1.49	0.32	0.11	0.14	0.06	0.15	0.03	0	0.06	0.06	0.03	0.74	0.8	0.89	0.06	0.03	0.12	0.1	0.18	0.06	0	0.03	0.03	2279	DOWN	-2.3054	0.045562	DOWN	-2.8584	0.041015	DOWN	-3.088	0.011569	DOWN	-3.2401	0.00094395	DOWN	-2.2139	0.014152	DOWN	-4.666	0.00089306	--
Cluster-927.8328	0.39	0.3	0.1	0	0	0.21	0	0.12	0	0.51	0	0	0.2	0	0.1	0.31	0.44	0.21	0.11	0	0	0.1	0	0	836	FALSE	-1.4595	0.88055	FALSE	-1.88	0.77862	FALSE	0.36901	0.94469	FALSE	1.9682	0.65365	FALSE	-0.78576	0.93985	FALSE	-0.79752	0.94165	--
Cluster-927.8329	0.58	0.59	0.9	0.89	0	0	0.32	0.68	0	0	0	0.3	0.55	0.28	0.84	0	0.32	0	0	0	0	0.3	0.29	0.3	461	FALSE	-0.60529	0.93514	FALSE	-0.20017	0.99052	FALSE	-1.7342	0.77685	FALSE	-2.103	0.80957	FALSE	-2.708	0.69407	FALSE	-0.27231	0.9737	blast,frame:-2 start:409 end:164
Cluster-927.6734	0	0	0	4.08	3.81	3.34	1.28	2.46	1.83	0	0	1.46	0	0.45	0	2.93	1.83	0.99	2.7	0.47	1.86	0	0.95	2.71	507	UP	7.0236	1.1874e-05	UP	6.3206	0.00075752	FALSE	4.3791	0.43795	FALSE	4.0026	0.053582	UP	4.0499	0.048633	FALSE	3.8402	0.14518	--
Cluster-927.26608	1562.27	1554.63	2016.59	2286.56	2131.78	2616.85	3174.04	3244.73	2640.47	2630.93	2706.11	2998.56	1364.49	1734.28	1549.4	2815.1	2930.27	2814.91	2928.1	1934.72	2834.84	3441.25	2977.06	2908.23	308	UP	1.1341	0.00041989	UP	1.8305	2.1247e-10	UP	1.7165	1.6365e-11	FALSE	0.92546	1.1412e-05	UP	1.1673	4.4594e-10	UP	1.5387	4.844e-13	blast,frame:2 start:2 end:307
Cluster-927.26609	5.7	3.2	1.24	1.3	2.58	3.9	1.38	0.58	1.65	1.09	3.47	0.66	3.29	4.58	4.69	7.46	4.24	7.31	2.88	1.29	3.08	2.4	1.51	1.56	533	FALSE	0.20218	0.9455	FALSE	-0.60333	0.83934	FALSE	0.03565	0.99807	FALSE	0.8972	0.32818	FALSE	-0.19033	0.9381	FALSE	-0.53658	0.7869	--
Cluster-927.8399	0.31	0.04	0	1	0.54	0.85	0	0.21	0.14	0	0	0	0.09	0.32	0.32	0	0.05	0.42	0.1	0	0.05	0.14	0.28	0.1	1525	UP	3.347	0.0052158	FALSE	0.90894	0.89124	FALSE	-2.7957	0.71562	FALSE	-0.40935	0.94317	FALSE	-1.6205	0.65184	FALSE	0.18839	0.96534	blast,frame:3 start:483 end:1226
Cluster-927.23405	1.34	1.85	0	7.32	1.36	3.93	10.27	8.36	11.86	12.73	9.57	15.89	0	1.64	2.51	3.71	3.48	2.37	11.31	7.21	8.06	9.33	13.51	10.4	392	FALSE	2.6405	0.11251	UP	4.2263	1.0611e-05	UP	4.5699	8.0839e-08	FALSE	1.4461	0.60387	UP	3.2318	0.00086867	UP	3.6489	3.8595e-05	--
Cluster-927.6737	1.01	0	0	0	0	0.34	0	0	0	0	0	0	0	0	0	0	0	0	0	0	0.38	0	0.34	0	433	FALSE	-0.796	0.96192	FALSE	-1.3888	0.91697	FALSE	-1.3777	0.90812	FALSE	NA	NA	FALSE	1.7067	0.89291	FALSE	1.6966	0.89381	--
Cluster-927.38118	3.55	1.6	7.68	0.14	0.14	0.74	0.39	0.06	0.06	0.23	0.26	0.09	2.24	3.7	1.72	0.32	0.65	0.66	0.99	1.19	0.88	1.52	0.44	0.39	2285	DOWN	-3.2281	2.8553e-05	DOWN	-3.8405	3.8366e-06	DOWN	-3.5549	1.8444e-06	DOWN	-1.9098	0.00030646	FALSE	-0.6914	0.28539	FALSE	-1.0354	0.17975	blast,frame:2 start:62 end:1036
Cluster-927.26601	12.58	19.56	11.9	31.5	27.2	39.21	17.61	19.57	26.24	23.09	24.31	30.86	24.66	33.53	28.92	31.13	47.39	56.06	20.99	36.94	37.07	43.64	48.77	32.91	1338	UP	1.711	6.7117e-08	UP	1.4011	0.0001272	UP	1.7714	3.3139e-09	FALSE	0.93883	0.00010457	FALSE	0.744	0.021859	UP	1.2099	1.3757e-07	--
Cluster-927.26602	1.2	1.34	1.26	6.36	6.53	7.7	2.93	3.33	4.41	3.36	3.51	3.77	3.28	2.47	2.44	4.85	6.07	5.98	4.03	6.06	5.36	3.09	3.38	3.93	2990	UP	2.9948	2.5283e-23	UP	2.3542	4.6313e-11	UP	2.4213	7.7382e-18	UP	1.373	2.036e-06	UP	1.5231	7.3688e-07	UP	1.0508	0.0049429	blast,frame:-1 start:191 end:3|blast,frame:-2 start:1354 end:1016
Cluster-927.26603	5.14	5.48	8.1	1.05	1.87	1.68	1.1	1.49	1.47	1.42	1.02	1.45	3.71	4.08	5.07	1.67	1.59	2.92	0.84	1.83	1.09	1.64	1.42	1.34	2181	DOWN	-1.4783	0.0017745	DOWN	-1.3474	0.0032441	DOWN	-1.3402	0.0013347	FALSE	-0.73733	0.10425	DOWN	-1.1514	0.0096838	FALSE	-0.85299	0.0367	blast,frame:-1 start:2133 end:316
Cluster-927.26604	0.18	0.09	0.47	0.37	0	0.47	0	0	0.09	0.19	0	0.09	0.45	0.55	0.92	0.47	0.3	0.47	0.21	0.29	0.1	0	0.28	0.2	890	FALSE	0.66335	0.92352	FALSE	-1.9611	0.76649	FALSE	-0.46961	0.94469	FALSE	-0.30098	0.93894	FALSE	-1.0649	0.72649	FALSE	-1.2959	0.69412	--
Cluster-1250.0	0	0	0	0	0	0.68	0.12	0	0	0	0.34	0.45	0	0.22	0	0	0	0	0	0	0.25	0.22	0.11	0	785	FALSE	3.8878	0.61626	FALSE	1.9435	0.89124	FALSE	4.632	0.20622	FALSE	-1.3965	0.92556	FALSE	0.81822	0.9458	FALSE	1.2663	0.89381	--
Cluster-927.26606	0.66	0.49	0.62	0.54	0.25	0.45	0.11	0.24	0.04	0.11	0.18	0.58	0.11	0.82	0.11	0.36	0.27	0.4	0.04	0.08	0.08	0.14	0.15	0.08	1869	FALSE	0.035038	0.98125	FALSE	-1.2994	0.44678	FALSE	-0.0937	0.98257	FALSE	0.38072	0.92556	FALSE	-1.7514	0.47252	FALSE	-0.78421	0.84413	--
Cluster-927.26607	25.9	13.12	21.73	1.77	0.71	0.86	1.91	1.41	2.84	1.45	1.32	1.14	0.71	7.6	0.91	1.69	1.43	1.31	1.65	1.62	2.51	1.8	1.67	1.01	1785	DOWN	-3.6063	3.4309e-15	DOWN	-2.4391	4.6437e-09	DOWN	-3.0124	5.1877e-16	FALSE	-0.64221	0.77361	FALSE	0.00073579	0.99945	FALSE	-0.31424	0.89381	--
Cluster-927.48428	2.86	2.69	5.5	36.39	28.09	27.79	26.64	25.51	40.73	12.03	8.94	9.13	6.2	4.02	7.89	31.38	30.97	28.58	31.42	41.24	34.2	14.99	12.78	13.73	522	UP	3.6468	8.6653e-15	UP	3.969	1.2382e-16	UP	2.3981	1.1607e-05	UP	2.5949	3.896e-11	UP	3.1367	4.0913e-18	UP	1.8464	9.1831e-05	blast,frame:-1 start:498 end:142
Cluster-927.31586	4.45	5.69	6.56	8.64	7.16	10.81	9.26	7.44	6.72	7.09	8.38	9.21	2.85	3.48	2.6	6.15	7.17	7.89	6.17	4.69	4.74	7.31	8.95	11.25	2932	UP	1.2052	0.00051188	UP	1.3385	8.1517e-05	UP	1.4901	3.6873e-07	UP	1.5862	8.7871e-11	UP	1.43	2.6745e-07	UP	2.354	9.826e-14	blast,frame:-2 start:2877 end:1219|blast,frame:-3 start:908 end:285
Cluster-10007.0	2.41	0	0	0	0	0	0	0	0	0	0	0	0	0	0	0	0.89	0	0	1.41	0	0	0	0	333	FALSE	-1.7562	0.92352	FALSE	-1.3888	0.91697	FALSE	-1.3777	0.90812	FALSE	1.3512	0.92556	FALSE	2.537	0.85986	FALSE	NA	NA	--
Cluster-927.31584	6.42	4.94	4.21	0.75	0.54	1.29	0.41	0.13	0.2	0.65	0.76	0.74	1.95	2.27	1.93	0.74	0.53	1.21	0.25	0.37	0.42	1.35	0.93	0.42	4381	DOWN	-2.0657	3.8087e-08	DOWN	-3.5477	1.798e-15	DOWN	-1.9114	3.0739e-10	FALSE	-0.98386	0.022318	DOWN	-1.9484	2.5086e-07	FALSE	-0.52565	0.43232	--
Cluster-927.31583	11.69	11.66	8.87	5.2	4.35	5.89	5.02	4.7	3.76	2.88	3.64	3.02	9.55	10.3	8.73	4.79	4.57	7.41	4.86	3.95	4.34	4.65	4.03	2.36	5384	FALSE	-0.50015	0.17418	FALSE	-0.38951	0.39114	FALSE	-0.81163	0.0019891	FALSE	-0.43979	0.16964	FALSE	-0.49315	0.062412	FALSE	-0.69969	0.022407	blast,frame:1 start:88 end:5091
Cluster-927.31582	4.06	5.84	6.05	4.32	3.59	4.31	5.67	4.05	4.68	4.14	4.12	4.56	4.29	4.63	5.18	5.01	5.78	6.15	5.24	4.5	5.52	4.55	5.16	4.26	3600	FALSE	0.16567	0.90662	FALSE	0.69882	0.090761	FALSE	0.61399	0.093123	FALSE	0.60783	0.023284	FALSE	0.74032	0.0038117	FALSE	0.68753	0.015893	blast,frame:-1 start:1926 end:331
Cluster-927.31581	146.51	176.86	218.42	260.15	374.56	92.11	132.62	156.62	398.08	207.55	290.74	134.08	252.51	311.94	198.5	375.41	541.43	413.35	607.73	843.38	601.99	257.41	262.8	191.32	1105	FALSE	1.051	0.12296	UP	1.2082	0.022125	UP	1.1623	0.0034702	UP	1.1295	8.3291e-06	UP	2.0402	1.089e-16	FALSE	0.57663	0.043377	blast,frame:2 start:227 end:388|blast,frame:1 start:520 end:849
Cluster-927.31580	53.1	65.99	50.25	9.46	15.07	9.48	4.42	3.06	6.45	0.91	2.04	3.62	51.72	67.58	45.09	8.71	7.89	8.03	3.81	7.58	4.75	2.39	2.83	3.04	845	DOWN	-1.711	5.6618e-06	DOWN	-2.7234	1.0045e-13	DOWN	-3.7523	5.3768e-19	DOWN	-2.416	3.9964e-19	DOWN	-2.7384	2.7924e-17	DOWN	-3.6238	5.5787e-29	blast,frame:1 start:85 end:660
Cluster-927.20606	0.46	0.48	0	0	0	1.34	0	0	0	0	0	0	0	0	0	1.9	0	0	0.53	0	0	0	0	0	389	FALSE	1.1061	0.92634	FALSE	-0.82356	0.94784	FALSE	-0.81759	0.94469	FALSE	3.3899	0.77106	FALSE	1.7067	0.89291	FALSE	NA	NA	--
Cluster-927.20607	1.63	1.78	0.71	0.61	0.65	0.8	0.65	0.44	0.34	0.37	0.46	0.44	1.06	1.1	1.2	0.49	0.49	0.6	0.43	0.56	0.4	0.48	0.73	0.32	5801	FALSE	-0.42473	0.69	FALSE	-0.65211	0.41517	FALSE	-0.75713	0.20932	FALSE	-0.73952	0.099592	FALSE	-0.64922	0.16397	FALSE	-0.45546	0.52344	--
Cluster-927.48422	0.86	0.92	0	0	0	0	0	0	0	0	0	0	0	0.73	0	0	2.85	0	0	0	0	0	0	0	328	FALSE	-1.1902	0.93514	FALSE	-0.82356	0.94784	FALSE	-0.81759	0.94469	FALSE	1.9214	0.91253	FALSE	-0.21688	0.98117	FALSE	-0.22694	0.98248	--
Cluster-927.48423	7.38	6.7	10	9.78	8.98	9.47	8.96	9.74	8.67	7.1	5.63	6.99	6.63	7.1	9.16	8.92	11	11.63	9.64	8.67	9.64	7.96	6.5	7.84	1835	FALSE	0.78624	0.069305	UP	1.0444	0.0049533	FALSE	0.64488	0.10507	FALSE	0.79381	0.0050006	FALSE	0.90986	0.00067995	FALSE	0.66875	0.063093	--
Cluster-927.48424	0.15	1.56	2.42	0.32	0.47	0.16	0.17	0.54	1.4	0.64	0.97	0.96	4.13	4.3	4.96	2.42	2.59	1.46	2.68	2.24	1.23	1.27	0.64	0.99	630	FALSE	-1.5425	0.61089	FALSE	-0.080377	0.99714	FALSE	0.23531	0.94469	FALSE	-0.7419	0.56824	FALSE	-0.52743	0.71489	FALSE	-1.5427	0.083539	--
Cluster-927.48425	0.92	3.94	0.95	0	0	0	1.01	0	0	0	0	0	0	0	0	0	0	0	0	0	0	0	0	0	323	FALSE	-2.817	0.73139	FALSE	-1.4821	0.87709	FALSE	-2.4405	0.73158	FALSE	NA	NA	FALSE	NA	NA	FALSE	NA	NA	--
Cluster-927.48426	4.35	2.13	4.1	3.61	2.86	1.61	3.52	3.62	3.55	3.06	0.74	2.34	1.54	2.1	3.68	5.73	5.17	4.88	4.39	3.96	4.32	3.19	3.49	3.02	666	FALSE	0.21776	0.93459	FALSE	0.89571	0.31339	FALSE	0.16358	0.94469	UP	1.4223	0.041908	UP	1.3924	0.037832	FALSE	1.0841	0.19851	--
Cluster-927.31588	41.4	37.08	34.3	18.14	18.2	24.25	10.37	9.95	11.4	9.84	10.38	11.52	30.76	35.78	23.94	16.82	16	14.62	13.62	13.29	15.87	14.65	15.47	10.52	2746	FALSE	-0.3415	0.42961	FALSE	-0.96406	0.00028076	FALSE	-0.88671	2.7784e-05	FALSE	-0.57171	0.071042	FALSE	-0.45748	0.13965	FALSE	-0.4693	0.15352	blast,frame:-2 start:2460 end:262
Cluster-927.8398	0.57	0.14	0.45	1.03	0.58	0.45	0.31	0.5	0.87	0.59	1.2	0.15	0.28	1	2.31	2.4	1.6	0.45	0.83	1.34	0.33	1.33	0.74	0.31	658	FALSE	1.4249	0.62869	FALSE	1.4321	0.61598	FALSE	1.7012	0.43187	FALSE	0.69489	0.88063	FALSE	0.10644	0.98117	FALSE	0.043072	0.98736	--
Cluster-5501.0	0	0.6	0.46	0	0	0.15	0	0	0	0.15	0.16	0	0.29	0	0.3	0	0	0.47	0	0	0	0	0	0.16	646	FALSE	-2.1346	0.80971	FALSE	-2.7116	0.76296	FALSE	-0.83294	0.90812	FALSE	-0.22872	0.96926	FALSE	-2.1497	0.88022	FALSE	-1.1978	0.89381	--
Cluster-3066.0	0	0	0.89	0.44	0	0.42	0	0	0	0	0	0	0	0	0	0.45	1.92	0	0	0	0	1.35	0	0	397	FALSE	0.43543	0.97227	FALSE	-0.98224	0.94784	FALSE	-0.98064	0.94469	FALSE	3.6392	0.61391	FALSE	NA	NA	FALSE	3.0191	0.81017	--
Cluster-9948.0	1.09	0	0.38	0	0	0.72	0	0	0	0	0	0	1.02	0	0	0	0	0	0	0	0	0.38	0	0	421	FALSE	-0.49913	0.97227	FALSE	-1.8509	0.89124	FALSE	-1.8424	0.88225	FALSE	-2.1367	0.91253	FALSE	-1.7852	0.89291	FALSE	-0.83019	0.94921	--
Cluster-14341.0	0.37	0.37	0.05	0.11	0.32	0.06	0.57	0.18	0.16	0.16	0.28	0	0.11	0.21	0.43	0.38	0.12	0.11	0.3	0.11	0.3	0.32	0.17	0.17	1335	FALSE	-0.0328	0.99147	FALSE	1.082	0.70299	FALSE	0.13981	0.99124	FALSE	0.11033	0.96855	FALSE	0.55015	0.89291	FALSE	0.49732	0.89381	--
Cluster-11909.0	0	1.58	0	0	0	0	0	0	0	0	0	0	0	0	0	0	0	0	0	0	0	0	0	0	484	FALSE	-2.7851	0.8506	FALSE	-2.4212	0.87	FALSE	-2.4203	0.85171	FALSE	NA	NA	FALSE	NA	NA	FALSE	NA	NA	--
Cluster-927.21759	7.78	3.02	18.81	0	0.38	0.19	0	0.44	0	0.19	1.56	0	0.55	0.19	0.37	0.39	0	0.2	0	0	0	0.58	0.19	1.59	568	DOWN	-5.154	5.5478e-05	DOWN	-5.3074	0.00034815	DOWN	-3.1582	0.010903	FALSE	-0.60959	0.93421	FALSE	-2.725	0.6923	FALSE	1.8181	0.48124	blast,frame:-1 start:520 end:2
Cluster-17643.0	0.31	0	0	0.64	0.32	0	0	0	0	0	0	0	0.59	0	0	0	0	0	0	0	0	0	0	0	446	FALSE	2.1438	0.85534	FALSE	0.019988	0.99714	FALSE	0.024574	0.99807	FALSE	-1.5483	0.92556	FALSE	-1.1965	0.9381	FALSE	-1.2052	0.93592	--
Cluster-927.31250	2.4	2.96	1.82	1.3	1.08	2.15	1.17	0.72	0.7	1.17	0.7	0.54	3	3.61	3.21	1.3	2.57	2.87	1	1.55	1.28	1.21	1.36	0.75	3041	FALSE	-0.12711	0.93459	FALSE	-0.60852	0.37213	FALSE	-0.61994	0.36284	FALSE	-0.22748	0.86182	FALSE	-0.73627	0.054432	FALSE	-0.88044	0.025177	blast,frame:-1 start:2159 end:237
Cluster-927.17137	0.84	1.15	0.16	0.55	1.09	1.39	0.7	0.58	0.36	0.12	0.4	0.36	0.78	1.06	0.67	0.32	0.55	0.96	0.71	0.29	0.48	0.51	0.53	0.21	1724	FALSE	1.0735	0.40245	FALSE	0.5005	0.85352	FALSE	-0.32801	0.90812	FALSE	-0.16097	0.9524	FALSE	-0.14901	0.94527	FALSE	-0.34802	0.89008	--
Cluster-927.7368	0	0	0	0	0	0	0	0.67	0.38	0	0.4	0	0	0	0.19	0.6	0	0	0.22	0.39	0.22	0.59	0.39	0.41	561	FALSE	NA	NA	FALSE	4.2289	0.37582	FALSE	2.8613	0.79726	FALSE	2.0064	0.91245	FALSE	2.6266	0.62389	FALSE	3.4249	0.30773	--
Cluster-3369.0	0	0	0	0.33	0	0	0.17	0	0	0.66	0	0	0	0	0.32	0	0.18	0	0	0	0.55	0	0.16	0	618	FALSE	2.5061	0.89071	FALSE	1.9435	0.89124	FALSE	3.8754	0.60237	FALSE	-0.49919	0.96596	FALSE	1.3531	0.89291	FALSE	-0.15155	0.98736	--
Cluster-11103.0	0.75	0.21	0.21	0	0	0.07	0	0.16	0	0	0	0.07	0.56	0.35	0.7	0.14	0	0	0	0	0	0	0	0	1083	FALSE	-3.3455	0.28833	FALSE	-1.9831	0.62804	FALSE	-2.9624	0.31945	FALSE	-3.0817	0.22082	DOWN	-4.6455	0.04274	DOWN	-4.6567	0.04402	--
Cluster-927.23415	1.22	1.24	0.83	0.56	0.34	0.85	0.54	0.36	0.46	0.32	0.43	0.33	0.73	1.34	0.99	0.64	0.61	0.82	0.59	0.4	0.63	1.02	1.04	0.43	3722	FALSE	-0.36903	0.80385	FALSE	-0.41164	0.7108	FALSE	-0.65822	0.32048	FALSE	-0.20567	0.91253	FALSE	-0.27543	0.85443	FALSE	0.38334	0.72512	blast,frame:-1 start:1895 end:3
Cluster-927.7361	0.8	0.8	0.64	0.44	0.38	0.2	0	0	0.13	0	0	0	0.31	0.32	0.7	0.32	0.28	0	0.07	0	0.14	0.13	0.06	0	1172	FALSE	-0.53616	0.89071	FALSE	-3.2098	0.12495	DOWN	-5.034	0.0083571	FALSE	-0.74925	0.91245	FALSE	-2.0455	0.42462	FALSE	-2.142	0.40308	blast,frame:-1 start:992 end:903
Cluster-927.7360	0.07	0.07	0	0.34	0	0.07	0	0	0.07	0.14	0.07	0.07	0	0.07	0	0.41	0.37	0.28	0.23	0.14	0.23	0.14	0.07	0.07	1115	FALSE	2.2502	0.71906	FALSE	0.13611	0.99714	FALSE	2.0275	0.6536	FALSE	4.2186	0.089107	FALSE	3.6491	0.21684	FALSE	2.6021	0.64957	blast,frame:3 start:3 end:713
Cluster-927.7363	0	0.47	0	0	0	0.48	0	0	0	0	0	0.16	0.61	0.46	0.62	0	0	0.16	0	0	0	0.32	0.32	0	630	FALSE	0.50942	0.97227	FALSE	-1.4231	0.91697	FALSE	-0.4609	0.97978	FALSE	-2.9737	0.46151	FALSE	-3.58	0.3216	FALSE	-0.81138	0.89381	--
Cluster-927.7362	1.36	0	0	0	0	0	0	0	0	0	0	0	0.42	0	0	0	0	0	1.04	0	0	0	0	0	390	FALSE	-1.7562	0.92352	FALSE	-1.3888	0.91697	FALSE	-1.3777	0.90812	FALSE	-0.57231	0.96596	FALSE	1.6955	0.89291	FALSE	-0.22694	0.98248	--
Cluster-927.7365	0	0	0.06	5.25	3.01	6.69	24.44	20.08	10.03	12.7	14.74	9.47	0.06	0	0.06	1.54	0.38	0.83	8.2	4.44	5.96	21.4	16.03	20.35	1250	UP	8.4552	5.714e-10	UP	10.65	5.1771e-16	UP	10.169	2.4982e-15	UP	4.9372	0.0020037	UP	7.9359	7.7708e-12	UP	9.6568	2.7156e-18	blast,frame:1 start:1 end:1017
Cluster-927.7364	0	0	0.16	2.14	1.14	1.42	4.29	4.7	1.77	1.08	1.81	1.24	0	0.08	0.31	1.56	2.16	1.25	4.13	3.89	4.84	3.44	3.36	3.98	1017	UP	5.5101	0.00012205	UP	7.0122	3.949e-08	UP	5.6959	2.9227e-05	UP	4.0533	0.00034996	UP	5.697	7.7503e-12	UP	5.5345	2.0043e-10	blast,frame:-1 start:1017 end:265
Cluster-927.7367	0	0.24	0	1.21	1.78	6.36	0.79	0.76	1.87	1.94	1.33	1.05	0.08	0.33	0	0	0.45	0.13	0.09	0.17	0.19	0.37	0.26	0.49	1640	UP	5.7585	0.0032927	UP	4.6769	3.0106e-05	UP	5.0967	1.5583e-07	FALSE	0.80666	0.91253	FALSE	0.76851	0.89291	FALSE	2.1798	0.17689	blast,frame:3 start:15 end:1511
Cluster-927.7366	0.8	0.93	0	0.83	0.59	3.26	1.38	0.67	2.81	0.6	0.73	0.96	0.23	0.58	0.82	0.72	0.9	1.09	1.73	0.36	0.79	0.83	2.4	1.74	754	FALSE	1.9584	0.24675	FALSE	2.3971	0.077025	FALSE	1.3682	0.4977	FALSE	1.04	0.70221	FALSE	1.4382	0.41916	UP	2.3214	0.030168	--
Cluster-6467.0	0	1.28	0.86	0	0	0.81	0	0.48	0	0	0	0.43	0	1.15	0	0	0.46	1.31	0	0	0.46	0	0	0	403	FALSE	-0.86669	0.93514	FALSE	-1.2586	0.89984	FALSE	-1.2571	0.88225	FALSE	0.75279	0.94428	FALSE	-0.66671	0.95819	FALSE	-1.6327	0.89381	--
Cluster-15743.0	0.78	1.61	0	0	0	0	0	0	0	0	0	0	0.36	0.36	0	0	0	0	0	0	0	0	0	0	411	FALSE	-2.7759	0.7968	FALSE	-2.4103	0.82779	FALSE	-2.4061	0.79726	FALSE	-1.4738	0.92556	FALSE	-1.1223	0.9381	FALSE	-1.1297	0.93592	--
Cluster-2392.0	0	0	0	0.16	0	0	0	0	0	0	0	0	0.15	0	0.15	0.32	0	0	1.24	0.16	0.17	0.32	0.47	0.33	633	FALSE	1.5623	0.92352	FALSE	NA	NA	FALSE	NA	NA	FALSE	0.47965	0.96596	FALSE	2.9312	0.33762	FALSE	2.518	0.46973	--
Cluster-927.32750	31.72	30.41	24.83	41.35	32.15	23.77	17.68	22.72	20.34	14.12	19.07	16.05	45.17	40.43	29.07	36.78	25.36	33.86	14.64	17.08	23.88	18.76	21.66	9.28	2828	FALSE	0.76259	0.083675	FALSE	0.35811	0.44103	FALSE	0.12379	0.86351	FALSE	0.093713	0.92556	FALSE	-0.43206	0.33185	FALSE	-0.55225	0.21093	blast,frame:-1 start:2465 end:309
Cluster-927.36774	21.3	11.34	46.58	10.69	8.02	7.93	12.88	11.99	8.8	19.29	13.27	20.26	4.1	9.3	6.04	5.83	7.66	11.82	4.93	7.1	9.89	14.06	14.82	12.96	2065	FALSE	-1.0364	0.13523	FALSE	-0.39802	0.76605	FALSE	0.32597	0.80248	FALSE	0.70715	0.10894	FALSE	0.81081	0.081191	UP	1.8234	4.6637e-09	blast,frame:-3 start:2063 end:714|blast,frame:-2 start:660 end:295
Cluster-927.23328	1.04	0.36	1.09	0	0	0	0	0	0	0	0	0	0	1.31	0	0	0	0	0	0	0	0	0	0	428	FALSE	-3.0841	0.628	FALSE	-2.6968	0.69538	FALSE	-2.6912	0.63723	FALSE	-2.3913	0.91245	FALSE	-2.0403	0.89291	FALSE	-2.0459	0.89381	--
Cluster-4870.0	0	0	0	0.55	0	0.27	0	0.93	0	0	0.55	0	0	0	0	0	0	1.12	0	0	0	0.28	0	0	478	FALSE	3.0287	0.79847	FALSE	3.5812	0.70613	FALSE	2.8613	0.79726	FALSE	3.0514	0.85619	FALSE	NA	NA	FALSE	1.6966	0.89381	--
Cluster-927.58556	0.79	2.53	1.64	0	0	0.73	0.87	0	0.67	0	0	2.5	1.36	2.73	0.7	0	0	0.85	0	0	0	0	0	0	334	FALSE	-1.8882	0.83492	FALSE	-0.66174	0.93978	FALSE	-0.05975	0.99807	FALSE	-2.2958	0.75545	FALSE	-2.9039	0.62169	FALSE	-2.9119	0.63043	--
Cluster-927.16009	3.22	2.54	3.67	1.42	0.62	2.23	0.83	1.08	1.54	0.48	0.64	0.8	3.03	2.89	3.53	2.4	3.22	3.06	3.01	1.43	1.92	1.9	0.47	0.49	633	FALSE	-0.59864	0.80385	FALSE	-0.54675	0.81767	FALSE	-1.3477	0.23635	FALSE	0.15694	0.94605	FALSE	0.009526	0.99195	FALSE	-1.1067	0.42192	blast,frame:2 start:2 end:370
Cluster-2960.0	0	0	0	0.21	0	0	1.55	0	0	0	0.42	0	0	0	0	0	0.23	0	0.47	0.21	0.46	0	0	0	543	FALSE	1.5623	0.92352	FALSE	4.5605	0.37657	FALSE	2.8613	0.79726	FALSE	1.3512	0.92556	FALSE	3.9379	0.34438	FALSE	NA	NA	--
Cluster-927.31059	65.18	54.86	81.48	47.72	56.73	34.03	27.67	30.88	53.71	36.78	39.68	36.23	112.34	95.27	90.89	58.22	66	54.35	55.54	75.03	58.7	44.65	45.27	53.19	1778	FALSE	0.047183	0.97227	FALSE	0.014412	0.99714	FALSE	0.09497	0.90812	FALSE	-0.40145	0.2511	FALSE	-0.048192	0.94913	FALSE	-0.35442	0.41133	blast,frame:-1 start:740 end:594
Cluster-927.31058	4.11	2.82	2.28	0.4	0.2	0.32	0.11	0.06	0.39	0	0.04	0.05	4.28	3.6	2.79	0.67	0.43	0.66	0.45	0.56	0.26	0.34	0.08	0.02	3416	DOWN	-2.7539	4.2938e-09	DOWN	-3.1441	4.9224e-07	DOWN	-5.6922	1.0701e-12	DOWN	-2.256	3.4444e-09	DOWN	-2.4597	3.3793e-09	DOWN	-3.9577	3.9205e-11	blast,frame:-1 start:461 end:318
Cluster-14483.0	4.76	0	0	0.69	0	0	0	0	0	0	0	0	0	1.19	0	0	0	0	0	0	0	0	0	0	347	FALSE	-2.0154	0.88056	FALSE	-2.6073	0.82799	FALSE	-2.5956	0.82658	FALSE	-1.3965	0.92556	FALSE	-1.0452	0.9381	FALSE	-1.0511	0.93592	blast,frame:2 start:2 end:346
Cluster-927.33485	6.54	7.55	5.22	0.44	0.38	0.72	0.34	0.07	0.13	0.13	0.07	0	5.91	6.63	6.42	0.13	0.69	0.13	0.29	0.13	0.14	0.25	0.2	0.2	1170	DOWN	-3.0904	1.1959e-08	DOWN	-4.2984	6.6919e-09	DOWN	-5.6883	1.3879e-08	DOWN	-4.0196	1.0224e-10	DOWN	-4.4798	2.5792e-11	DOWN	-4.1808	5.2206e-11	blast,frame:3 start:435 end:992
Cluster-927.31055	3.78	3.28	3.84	1.68	3.25	3.07	2.21	1.25	2.11	1.27	1.3	0.68	3.77	3.1	4.31	2.08	3.14	3.06	2.02	3.67	3.83	2.32	2.25	0.92	862	FALSE	0.12033	0.9543	FALSE	-0.09593	0.9568	FALSE	-0.79842	0.37146	FALSE	-0.15097	0.92556	FALSE	0.37219	0.77657	FALSE	-0.39075	0.81017	blast,frame:-2 start:831 end:259
Cluster-927.31054	52.3	63.54	61.1	29.64	24.61	29.32	20.48	19.47	18.3	23.01	29.12	27.13	38.47	59.87	42.01	26.67	19.15	28.53	15.64	17.02	16.85	26.54	37.36	17.35	805	FALSE	-0.51169	0.23098	FALSE	-0.72885	0.032078	FALSE	-0.21552	0.70267	FALSE	-0.5958	0.10378	FALSE	-0.89237	0.0012853	FALSE	-0.1257	0.89381	--
Cluster-927.31057	7.96	9.38	4.93	1.97	1.37	2.05	0.55	0.27	0.41	0.07	0.23	0.03	10.09	12.93	9.79	0.79	1.42	1.46	0.62	1.04	1.4	0.48	0.3	0.33	3571	DOWN	-1.4768	7.0211e-05	DOWN	-3.3142	8.8083e-16	DOWN	-5.1008	1.0504e-20	DOWN	-2.8289	7.702e-27	DOWN	-2.7942	3.7356e-19	DOWN	-4.1737	2.8077e-39	blast,frame:-2 start:2916 end:325
Cluster-927.31056	142.08	135.69	153.21	77.44	96.1	122.56	85.78	81.21	85.87	31.55	44.21	26.17	143.63	183	159.7	64.58	90.65	94.26	62.1	86.77	86.1	31.73	33.07	32.72	840	FALSE	0.014104	0.9809	FALSE	0.10414	0.89728	DOWN	-1.133	0.0002499	FALSE	-0.66325	0.0022067	FALSE	-0.44312	0.11545	DOWN	-1.6267	6.2245e-13	blast,frame:-1 start:840 end:187
Cluster-927.31051	0.75	0.52	0.54	0.04	0.04	0.21	0	0	0	0.08	0	0.04	0.85	0.2	0.12	0.08	0.22	0.12	0.09	0	0	0	0.08	0	1671	FALSE	-2.1266	0.1589	DOWN	-5.3602	0.004546	FALSE	-2.911	0.059503	FALSE	-1.1923	0.70319	FALSE	-3.1362	0.19671	FALSE	-3.208	0.17783	--
Cluster-927.33486	6.96	5.58	7.72	0.4	1.15	0.61	1.13	0.91	0.45	0.72	0.5	0.94	1.77	3.78	1.97	0.91	0.68	0.82	0.6	0.93	0.59	1.02	1.1	0.85	1554	DOWN	-2.6548	5.4691e-07	DOWN	-2.1715	1.5774e-05	DOWN	-2.2892	2.0616e-07	FALSE	-1.2878	0.053245	FALSE	-1.1879	0.083118	FALSE	-0.63554	0.471	blast,frame:-1 start:909 end:1
Cluster-927.31053	44.05	37.59	34.54	15.74	16.37	17.81	15.5	14.68	12.03	11.09	11.39	11.01	42.27	54.75	40.08	17.59	17.46	17	15.49	14.91	13.05	13.14	13.77	11.8	3272	FALSE	-0.64933	0.034296	FALSE	-0.59309	0.070325	FALSE	-0.84958	6.8993e-05	DOWN	-1.0377	3.2276e-06	DOWN	-1.0286	1.5183e-06	DOWN	-1.1206	6.369e-07	blast,frame:2 start:2 end:2359
Cluster-927.31052	55.2	47.18	60.87	31.06	24.1	36.01	30.25	27.05	21.03	28.26	30.39	32.27	46.19	47.47	38.7	35.68	30.11	41.91	29.08	26.82	30.16	36.26	39.79	26.37	2730	FALSE	-0.29849	0.64064	FALSE	-0.20087	0.81767	FALSE	0.089895	0.90326	FALSE	0.041976	0.96596	FALSE	-0.00074573	0.99798	FALSE	0.31153	0.38801	blast,frame:1 start:223 end:1344|blast,frame:2 start:1217 end:2338
Cluster-927.39208	1.48	0.97	0.41	0.35	0.22	0.65	0.17	0.16	0.09	0.21	0.31	0.19	0.39	0.47	0.28	0.37	0.3	0.58	0.23	0.25	0.05	0.59	0.63	0.07	4397	FALSE	-0.69056	0.57009	DOWN	-1.8917	0.01481	FALSE	-1.0226	0.20472	FALSE	0.45094	0.78852	FALSE	-0.48667	0.83276	FALSE	0.81313	0.51281	blast,frame:3 start:426 end:743
Cluster-927.39209	1.63	0.3	0.31	0.76	1.06	1.23	0.81	1.56	1.34	1.07	0.47	0.62	1.17	0.74	2.38	0	0.66	1.56	1.2	0.77	0.67	0.76	2.14	2.86	646	FALSE	1.0494	0.72895	FALSE	1.65	0.3273	FALSE	0.93079	0.74082	FALSE	-0.76884	0.88943	FALSE	-0.11088	0.98117	FALSE	1.1475	0.43789	--
Cluster-927.33487	17.48	23.03	16.21	32.09	25.69	44.8	34.92	29.88	27.58	48.94	43.98	45.16	19.18	22.03	25.88	27.94	26.77	31.46	31.52	28.15	32.05	40.14	40.75	42.26	2926	UP	1.3967	2.4494e-06	UP	1.5677	1.7922e-08	UP	2.2278	8.4034e-22	FALSE	0.70893	0.0017322	UP	1.079	9.8937e-08	UP	1.5893	6.9023e-12	--
Cluster-14.0	0	0	0	0	0	0	0	0	0	0	0	0	0	0	0	0	0	0	0.28	0	1.37	0.5	0	0	499	FALSE	NA	NA	FALSE	NA	NA	FALSE	NA	NA	FALSE	NA	NA	FALSE	4.2055	0.37107	FALSE	2.4415	0.86838	--
Cluster-927.39200	0.67	0.45	0.12	0	0.11	0.59	0	0	0.23	0	0	0.23	0.67	0	0.46	0.23	0.75	0.24	0.13	0	0.13	0	0.23	0.12	766	FALSE	-0.31313	0.97152	FALSE	-1.4828	0.82779	FALSE	-1.4608	0.79687	FALSE	0.36937	0.95491	FALSE	-1.5998	0.79915	FALSE	-1.0231	0.89381	--
Cluster-927.39201	1.03	1.28	0.83	0.78	0.63	1.62	0.37	0.04	0.36	0.36	0.18	0.18	0.67	0.61	0.61	0.58	0.42	1.48	0.72	0.22	0.39	0.95	0.66	0.15	1879	FALSE	0.47543	0.77691	FALSE	-1.1585	0.36795	FALSE	-1.1694	0.21602	FALSE	0.68286	0.67698	FALSE	0.11867	0.96031	FALSE	0.53558	0.79662	--
Cluster-927.39202	5.05	12.25	6.17	0	0	0.05	0.05	0	0.1	0	0	0.09	0.88	2.99	1.08	0	0	0	0.05	0	0	0	0	0	1491	DOWN	-8.2806	1.7396e-09	DOWN	-6.4368	5.9302e-10	DOWN	-7.009	7.7685e-09	DOWN	-7.1645	3.5619e-06	DOWN	-5.8488	0.00021867	DOWN	-6.8189	1.1003e-05	blast,frame:3 start:66 end:1268
Cluster-927.39203	24.98	24.31	16.01	38.35	46.66	38.14	339.55	196.88	138.99	799.05	700.39	612.83	54.44	46.14	61.36	45.99	50.81	41.27	182.69	92.2	127.59	787.11	626.9	792.87	2593	UP	1.5098	1.9805e-06	UP	4.2315	4.6392e-32	UP	5.9698	3.765e-128	FALSE	0.12033	0.91253	UP	1.9369	9.5157e-11	UP	4.4757	3.8742e-74	--
Cluster-927.39204	14.99	14.33	18.07	20.18	16.28	22.13	15.68	19.52	18.96	20.79	18.85	22.12	16.7	15.65	17.17	22.35	25.05	24.42	21.65	24.3	21.8	20.32	21.42	24.8	1951	FALSE	0.85377	0.011665	UP	1.0583	0.0011517	UP	1.3173	1.6401e-07	FALSE	0.87352	9.5138e-05	UP	1.0684	1.4375e-07	UP	1.138	3.4614e-05	blast,frame:2 start:923 end:1300|blast,frame:3 start:3 end:680
Cluster-927.39205	62.25	59.09	55.93	66.75	64.23	57.49	57.59	54.89	60.73	48.22	50.13	43.19	72.97	74.41	67.03	79.5	78.76	74.7	77	69.29	68.58	67.45	52.34	52.35	659	FALSE	0.68504	0.059716	FALSE	0.85451	0.0031897	FALSE	0.62896	0.016791	FALSE	0.41858	0.20588	FALSE	0.59302	0.011333	FALSE	0.34527	0.34411	--
Cluster-927.39206	3.57	3.59	4.94	12.13	20.17	34.41	14.07	16.72	9.76	4.03	4.34	4.14	19.51	7.1	42.86	13.37	16.43	25.93	16.97	6.18	11.89	11.74	6.93	3.86	893	UP	2.9841	7.3699e-12	UP	2.6159	2.0878e-10	FALSE	0.98579	0.043925	FALSE	-0.047225	0.96596	FALSE	-0.38689	0.84225	FALSE	-0.99875	0.20378	blast,frame:-3 start:258 end:1|blast,frame:-2 start:892 end:743
Cluster-927.39207	2.68	2.34	2.16	1.44	1.54	2.06	1.09	1.07	1.33	1.24	1.56	1.81	2.34	4.11	1.96	2	1.61	2.98	1.72	1.52	0.97	1.38	1.19	1.36	2689	FALSE	0.047028	0.97227	FALSE	-0.17116	0.89124	FALSE	0.30164	0.66138	FALSE	-0.012468	0.98634	FALSE	-0.36042	0.72342	FALSE	-0.37374	0.68681	blast,frame:1 start:1 end:2340
Cluster-927.34413	11.57	8.17	9.84	9.99	9.18	12.21	8.16	8.12	7.36	10.58	10.13	10.89	10.6	9.54	11.11	13.75	13.23	10.78	13.26	12.94	12.39	12.15	10.52	11.11	1819	FALSE	0.641	0.10294	FALSE	0.54494	0.19642	UP	1.0383	0.00012008	FALSE	0.62587	0.073172	FALSE	0.92061	9.1456e-05	FALSE	0.80716	0.0048216	blast,frame:3 start:375 end:1331
Cluster-927.13071	3.05	7.22	5.64	5.06	8.52	4.76	2.14	4.83	3.73	3.27	2.17	1.63	4.65	6.56	5.21	4.73	5.82	4.85	6.03	4.99	5.83	4.65	2.06	2.88	836	FALSE	0.80458	0.35227	FALSE	0.31491	0.87709	FALSE	-0.22032	0.90325	FALSE	0.22568	0.91245	FALSE	0.6449	0.21009	FALSE	-0.10186	0.94923	blast,frame:1 start:115 end:534
Cluster-927.33483	44.63	49.11	44.4	1.16	1.04	2.73	1.48	0.66	1.15	0.59	0.48	1.06	22.33	25.64	12.28	1.18	1.39	2.73	0.65	0.48	2.06	1.05	1.41	0.49	762	DOWN	-4.2658	1.6901e-25	DOWN	-4.5098	1.5167e-25	DOWN	-5.078	3.4009e-29	DOWN	-3.2318	2.4342e-12	DOWN	-3.6549	1.4601e-10	DOWN	-3.6976	1.2065e-12	blast,frame:-3 start:520 end:2
Cluster-927.22922	22.98	22.08	25.03	18.29	18.31	15.23	12.57	15.49	22.45	11.94	10.48	12.57	29.87	25.96	25.3	21.44	21.96	20.8	18.96	22.65	18.8	13.76	11.51	14.49	2240	FALSE	0.14196	0.92352	FALSE	0.3919	0.50348	FALSE	-0.066576	0.93062	FALSE	0.00523	0.99034	FALSE	0.18784	0.72436	FALSE	-0.32436	0.49371	blast,frame:-1 start:1196 end:684
Cluster-9544.1	1.25	1.08	0.06	0.12	0.06	0.7	0	0.28	0.12	0.06	0.25	0.25	0.61	0.31	0.8	0.63	0.07	0.94	0.35	0	0.27	0.55	0.13	0.13	1201	FALSE	-0.93734	0.82346	FALSE	-1.6404	0.54513	FALSE	-1.1198	0.66706	FALSE	0.22676	0.96425	FALSE	-0.87605	0.80607	FALSE	-0.44858	0.89381	--
Cluster-17618.0	0.9	0	0	0	0	0.3	0	0	0	0	0	0.31	0	0.86	0	0	0	0.64	0	0	0	0	0	0.63	453	FALSE	-0.796	0.96192	FALSE	-1.3888	0.91697	FALSE	-0.41731	0.98475	FALSE	-0.2954	0.96926	FALSE	-1.627	0.89291	FALSE	0.42873	0.98	--
Cluster-13674.1	0	0	0	0	0	0.32	0	0	0	0	0	0	0	0	0	0	0	0.34	0	0.32	0	0.67	0	0	440	FALSE	1.5623	0.92352	FALSE	NA	NA	FALSE	NA	NA	FALSE	1.3512	0.92556	FALSE	1.7067	0.89291	FALSE	2.4415	0.86838	--
Cluster-13674.0	0	0	0	0.96	0	0	0	0	0	0	0	0	0	0	3.27	0	0	1.01	0	0	1.05	1	0.86	0	321	FALSE	1.5623	0.92352	FALSE	NA	NA	FALSE	NA	NA	FALSE	-1.4988	0.92556	FALSE	-1.1353	0.93771	FALSE	-0.34952	0.98248	--
Cluster-927.42083	8.18	8.14	16.19	25.96	20.73	24.1	20.18	18.6	19.86	19.29	21.13	22.14	6.42	7.06	6.05	33.25	25.06	27.84	25.25	25.51	26.71	29.11	28.81	24.6	3964	UP	1.6588	5.0998e-05	UP	1.6917	1.2728e-05	UP	1.8618	3.8768e-07	UP	2.5083	9.4416e-27	UP	2.6136	1.1579e-50	UP	2.7774	8.6769e-45	blast,frame:-2 start:789 end:268
Cluster-927.16402	10.44	6.84	14.98	0	0	0	0	0	0	0	0	0	2.07	4.83	1.41	0	0.89	0	0	0	0	0	0	0	333	DOWN	-5.5719	0.0038333	DOWN	-5.1832	0.0098641	DOWN	-5.1785	0.0064748	FALSE	-3.0692	0.42795	FALSE	-3.677	0.29916	FALSE	-3.6851	0.30374	blast,frame:1 start:1 end:300
Cluster-17876.0	0.79	2.96	0.27	0	0	0	0	0	0	0	0	0	0	0.07	0	0	0	0	0	0	0	0	0	0	1118	DOWN	-6.139	0.0012176	DOWN	-5.7708	0.0033129	DOWN	-5.7678	0.0027878	FALSE	-0.57231	0.96596	FALSE	-0.21688	0.98117	FALSE	-0.22694	0.98248	blast,frame:-3 start:1116 end:1
Cluster-14915.0	1.17	0.3	0	0	0	1.18	0	0.68	0	0	0	0.3	0.56	0.56	0	0.61	0	0	0.67	0	0	1.21	0	0	459	FALSE	0.21592	0.97227	FALSE	-0.14859	0.99714	FALSE	-1.1638	0.90812	FALSE	-0.49969	0.96596	FALSE	-0.21669	0.98117	FALSE	0.58548	0.94552	--
Cluster-18303.0	1.02	1.27	0.73	0.04	0.17	0.83	0.13	0.1	0.04	0.34	0.22	0.17	0.55	0.84	1.15	0.21	0.23	0.21	0.09	0.09	0.28	1.38	0.22	0.45	1626	FALSE	-1.0714	0.57355	DOWN	-2.6117	0.027588	FALSE	-1.098	0.31852	FALSE	-1.5999	0.16239	FALSE	-1.8272	0.12405	FALSE	0.36597	0.89381	blast,frame:-3 start:1624 end:176
Cluster-927.7288	1.63	1.45	8.11	0.69	0.29	0.81	0.21	0.56	1.18	0.4	0.2	0.2	0.19	0.49	0.49	1.31	0.54	1.31	0.33	0.61	0.66	0.3	0.5	0.42	850	FALSE	-2.1598	0.059557	FALSE	-1.6673	0.2239	DOWN	-2.899	0.013488	FALSE	1.7673	0.24435	FALSE	1.0737	0.6631	FALSE	0.76252	0.84805	blast,frame:-3 start:575 end:258
Cluster-927.13369	1.31	2.66	0.93	0.34	0.07	0.6	0.46	0.27	0.21	0.31	0.14	0.07	0.3	0.51	0.31	0.14	0.04	0.41	0.27	0.21	0	0.03	0.03	0	1960	FALSE	-1.7756	0.0602	FALSE	-1.5191	0.087278	DOWN	-2.2869	0.0096559	FALSE	-0.63371	0.89358	FALSE	-0.58733	0.88686	FALSE	-3.3414	0.083202	--
Cluster-18352.0	0	0.53	0	0	0	0	0.56	0	0	0	0	0	0.5	0	0	0	0	0	0	0	0	0	0.52	0	485	FALSE	-1.2051	0.93514	FALSE	0.93886	0.94784	FALSE	-0.83864	0.94469	FALSE	-1.5483	0.92556	FALSE	-1.1965	0.9381	FALSE	0.59291	0.96223	--
Cluster-927.13367	0.92	1.4	0.64	0.16	0.16	0.32	0.67	0.18	0	0.16	0	0.32	0	0.31	1.7	0.16	0.34	0.16	0	0	0.7	0.95	0.48	1.48	632	FALSE	-1.6498	0.59142	FALSE	-0.95364	0.83683	FALSE	-1.6737	0.55424	FALSE	-1.2812	0.8648	FALSE	-0.92247	0.89291	FALSE	1.2789	0.6688	--
Cluster-927.13366	0.67	1.34	0.83	0.67	0.58	0.75	0.74	0.45	0.58	0.29	0.28	0.67	0.77	0.83	1.13	0.95	0.92	0.82	0.64	0.57	0.87	0.88	0.66	0.72	3687	FALSE	0.048087	0.97227	FALSE	0.17579	0.91697	FALSE	-0.27089	0.88225	FALSE	0.33952	0.79751	FALSE	0.22981	0.88022	FALSE	0.42383	0.629	blast,frame:-1 start:1539 end:1255
Cluster-927.13365	0.8	0.54	0.37	0	0.09	0.47	0.19	0	0	0.18	0.09	0.28	0.45	1.8	0.27	0	0.2	0	0	0	0.1	0.18	0.28	0	897	FALSE	-1.1174	0.82077	FALSE	-2.29	0.49307	FALSE	-0.66334	0.86796	FALSE	-3.3555	0.17284	FALSE	-3.9227	0.098084	FALSE	-1.7833	0.47924	--
Cluster-927.13364	3.81	6.83	1.65	0.1	0.09	0.2	0	0	0.29	0	0	0	9.29	7.07	3.7	0.29	0	0.29	0	0.3	0.11	0	0	0	868	DOWN	-4.4092	9.675e-05	DOWN	-4.4625	0.00077943	DOWN	-6.8758	8.086e-06	DOWN	-4.7852	3.3735e-08	DOWN	-5.0173	4.8181e-07	DOWN	-7.8713	2.2371e-08	blast,frame:2 start:2 end:490
Cluster-927.13363	0.63	0.24	0.41	0.08	0	0.17	0.17	0	0.08	0.08	0.25	0	0.16	0.24	0	0.25	0	0	0.09	0.08	0.27	0.32	0.17	0	975	FALSE	-1.8588	0.61641	FALSE	-1.4758	0.72028	FALSE	-0.99217	0.81179	FALSE	-0.21542	0.96903	FALSE	0.75371	0.89291	FALSE	0.89211	0.89381	--
Cluster-927.13362	0.25	0.25	0.26	0.56	0.25	0.21	0.38	1.11	0.99	3.95	2.27	4.45	0.71	0.26	0.46	0.47	0.22	0.68	0.23	0.21	0.57	1.43	1.05	2.08	1383	FALSE	1.035	0.69363	UP	2.5906	0.0079161	UP	4.755	3.879e-16	FALSE	0.23034	0.94929	FALSE	0.086614	0.98117	UP	2.3754	0.0013823	blast,frame:-3 start:664 end:167
Cluster-927.13361	12.09	9.6	10.39	8.33	7.58	10.76	5.15	6.13	10.3	4.21	7.07	6.53	11.59	21.69	10.01	8.8	12.11	8.1	12.71	11.67	10.56	5.65	7.14	7.41	473	FALSE	0.32857	0.85534	FALSE	0.35418	0.82799	FALSE	0.1174	0.94469	FALSE	-0.31799	0.88568	FALSE	0.2616	0.8645	FALSE	-0.4283	0.74499	blast,frame:1 start:13 end:471
Cluster-927.13360	5.09	4.45	5.42	4.11	6.07	6.54	6.56	6.25	6.04	5.83	6.39	7.36	7.51	5.59	4.59	5.55	8.19	7.02	6.13	7.09	6.73	6.61	5.06	4.93	1382	FALSE	0.71678	0.16815	UP	1.1979	0.0010807	UP	1.3256	1.9557e-05	FALSE	0.54244	0.31708	FALSE	0.77497	0.053923	FALSE	0.58048	0.25019	blast,frame:-3 start:516 end:334|blast,frame:-2 start:1264 end:434
Cluster-4419.0	0	1.49	0.15	0	0	0.92	0	0	0	0	0	0.15	0.73	0.59	0.15	0.31	0	0.31	0	0	0	0	0	0.16	647	FALSE	-0.37887	0.97227	FALSE	-3.3106	0.58129	FALSE	-2.3484	0.67932	FALSE	-0.95941	0.91253	FALSE	-3.45	0.40271	FALSE	-2.496	0.57546	--
Cluster-927.16007	0.49	0.4	0.19	0.41	0	0.16	0.13	0.04	0.1	0	0.23	0.19	0.35	0.16	0.38	0.06	0	0.32	0.07	0.23	0.03	0.19	0.32	0.24	2086	FALSE	-0.32999	0.93514	FALSE	-1.1543	0.62082	FALSE	-0.42575	0.90812	FALSE	-0.96046	0.83539	FALSE	-0.78098	0.82742	FALSE	0.43992	0.89381	--
Cluster-6199.0	0	0	0	0	0	0	0	0	0	0	0	0	0.55	0	1.13	0	3.47	0	0	0	0	0	0	0	355	FALSE	NA	NA	FALSE	NA	NA	FALSE	NA	NA	FALSE	1.1565	0.92434	FALSE	-1.717	0.89291	FALSE	-1.7303	0.89381	--
Cluster-12049.1	0	0	0	0	0	1.69	0	0	0	0	0	0	0	0	1.08	0	0	0	0	0	0	0	0	0	360	FALSE	2.8911	0.85534	FALSE	NA	NA	FALSE	NA	NA	FALSE	-1.4609	0.92556	FALSE	-1.0977	0.9381	FALSE	-1.1133	0.93592	--
Cluster-11112.0	2.57	0	0	0	0.65	0	0	0	0	0	0	0	0	0	0	0	0	0	0	0	0	0	0	0	352	FALSE	-1.2102	0.93459	FALSE	-1.8021	0.89124	FALSE	-1.7908	0.88225	FALSE	NA	NA	FALSE	NA	NA	FALSE	NA	NA	--
Cluster-19452.0	0.08	0	0.08	0.08	0.16	0	0	0	0	0	0.08	0	1.22	0.24	0.33	0	0.36	0.42	0.83	0.43	1	0	0.34	0.52	965	FALSE	1.2363	0.92352	FALSE	-0.89664	0.94784	FALSE	0.072784	0.99807	FALSE	-1.0096	0.85068	FALSE	0.89892	0.70361	FALSE	-0.34985	0.93592	blast,frame:-3 start:963 end:136
Cluster-927.34411	3.06	3.87	5.2	4.95	2.59	3.23	2.28	1.74	4.77	3.09	1.2	2.82	3.71	2.31	5.72	4.67	4.1	6.34	4.15	4.83	2.7	3.6	2.02	2.71	906	FALSE	0.39218	0.82263	FALSE	0.40244	0.81767	FALSE	0.16416	0.92508	FALSE	0.66024	0.43707	FALSE	0.59465	0.53059	FALSE	0.1854	0.91038	blast,frame:3 start:363 end:665|blast,frame:1 start:31 end:300|blast,frame:2 start:593 end:766
Cluster-15178.0	0.49	0.49	0.06	0.11	0	0	0	0.06	0	0	0	0	0.17	0.39	0.11	0	0	0.23	0.13	0.12	0	0	0.23	0	1295	FALSE	-2.5622	0.46755	FALSE	-3.1162	0.3312	FALSE	-4.0715	0.15758	FALSE	-1.3202	0.86952	FALSE	-0.82386	0.89291	FALSE	-0.88196	0.89381	--
Cluster-12843.0	0	0	1.41	1.39	1.03	0.18	0.55	0.2	0.68	0	0.53	0	0	0	0	0.53	1.32	1.07	1.37	0.17	0.19	0.7	0	0.54	599	FALSE	1.4383	0.78125	FALSE	0.83606	0.89124	FALSE	-0.52837	0.94633	UP	5.2307	0.028196	FALSE	4.8109	0.11289	FALSE	4.4195	0.25852	--
Cluster-927.41692	25.83	23.45	12.63	7.62	3.97	13.15	9.42	4.12	4.37	9.99	7.23	6.14	12.37	18.99	10.76	2.03	3.05	8.3	9.02	3.02	2.21	12.24	15.04	6.4	410	FALSE	-0.71348	0.53836	FALSE	-0.86951	0.35815	FALSE	-0.40527	0.74555	FALSE	-1.5093	0.076352	FALSE	-1.0306	0.32362	FALSE	0.27318	0.88479	--
Cluster-62.0	0	0	0	0	0	0	0	0	0	0	0	0	0	0	0	0	0	0	0	2.21	0	0	0	0	329	FALSE	NA	NA	FALSE	NA	NA	FALSE	NA	NA	FALSE	NA	NA	FALSE	3.1189	0.79915	FALSE	NA	NA	--
Cluster-927.58967	0	0	0	0	0.32	0.63	0	0.73	0	0.96	0	0	0	0	0	0.32	0	0	1.08	0	0	0	0	0.65	447	FALSE	2.9822	0.80686	FALSE	2.9914	0.81767	FALSE	3.4601	0.72388	FALSE	1.3512	0.92556	FALSE	3.2467	0.78413	FALSE	2.817	0.83474	--
Cluster-8711.0	1.89	0	0.65	1.29	0	0.6	0	0	0	0	0	0	0	0	0.57	0	0	0	0	0	0.71	0	1.79	0	354	FALSE	0.19611	0.97415	FALSE	-1.8509	0.89124	FALSE	-1.8424	0.88225	FALSE	-0.57231	0.96596	FALSE	0.7449	0.95819	FALSE	2.1487	0.86451	--
Cluster-15881.0	3.83	0	0	2.92	0	2.61	2.1	0	0	0	0	0	0	0	0.83	0	0	0	0	0	0	0	0	0	320	FALSE	1.2149	0.90234	FALSE	-0.022378	0.99714	FALSE	-1.7908	0.88225	FALSE	-0.57231	0.96596	FALSE	-0.21688	0.98117	FALSE	-0.22694	0.98248	--
Cluster-927.8816	0	0	0	0	0	0	0	0	0	0	0.62	0	0	0	0	0	0	0.65	0	0	0	0.64	0	0	357	FALSE	NA	NA	FALSE	NA	NA	FALSE	1.9481	0.88225	FALSE	1.3512	0.92556	FALSE	NA	NA	FALSE	1.6966	0.89381	--
Cluster-927.8817	0.46	0.58	0.42	0.15	0.09	0.22	0.25	0.34	0.61	0.48	0.25	0.18	0.74	0.87	0.99	0.3	0.29	0.85	0.37	0.53	0.4	0.12	0.43	0.45	2188	FALSE	-1.1518	0.45949	FALSE	0.58123	0.76036	FALSE	0.26361	0.90812	FALSE	-0.55387	0.76954	FALSE	-0.37987	0.83227	FALSE	-0.65996	0.67662	blast,frame:3 start:219 end:1985
Cluster-927.8814	0.36	0.48	0.13	0.44	0.12	0.32	0.04	0.05	0.13	0.04	0.04	0.03	0.47	0.61	0.78	0.35	0.24	0.63	0.14	0.16	0.17	0.38	0.24	0.06	4428	FALSE	0.43703	0.89071	FALSE	-1.2701	0.39205	FALSE	-2.1492	0.06397	FALSE	-0.28336	0.91253	DOWN	-1.3629	0.040879	FALSE	-0.78979	0.47542	blast,frame:-3 start:2872 end:2207
Cluster-927.8815	1.62	2.66	3.38	0.67	0.99	3.25	2.48	2.66	0.92	2.66	1.34	2.71	0.31	2.77	3.43	2.36	1.45	3.43	0.37	1.59	1.84	2.36	2.91	3.36	440	FALSE	-0.098769	0.97227	FALSE	0.54391	0.88081	FALSE	0.76424	0.70605	FALSE	0.39255	0.92556	FALSE	-0.17334	0.9773	FALSE	1.0977	0.57149	--
Cluster-927.8812	0.91	0.86	0.58	0.42	0.31	0.59	0.39	0.06	0.16	0.11	0.48	0.47	0.41	1.15	0.42	0.64	0.11	0.48	0.35	0.05	0.29	0.26	0.27	0.22	1365	FALSE	-0.28173	0.92352	FALSE	-1.1092	0.56981	FALSE	-0.20981	0.94469	FALSE	-0.3022	0.92556	FALSE	-0.87354	0.7343	FALSE	-0.68967	0.80127	--
Cluster-927.8813	0.34	0.91	0.59	1.35	1.04	0.91	0.68	0.4	2.6	0.18	0.6	0.65	0.41	0.64	0.82	1.13	1.14	1.43	1.71	3.3	1.88	0.7	0.3	1	1247	FALSE	1.4201	0.16189	FALSE	1.8603	0.096824	FALSE	0.55781	0.81737	FALSE	1.3187	0.15901	UP	2.5058	4.1508e-05	FALSE	0.83434	0.63319	blast,frame:-2 start:1177 end:869
Cluster-927.8810	0.09	0	0	0.19	0	0.85	0.2	0.11	0.19	0.19	0	0	0.27	1	2.11	0.38	1.31	0	3.02	3.27	1.54	2.04	0.28	0.88	888	FALSE	3.8443	0.29044	FALSE	3.1742	0.45062	FALSE	1.911	0.88225	FALSE	-0.64499	0.91253	UP	1.836	0.042085	FALSE	0.59596	0.85806	blast,frame:1 start:1 end:162
Cluster-927.8811	0.12	0.73	0	2.11	1.6	0.38	1.44	0.56	1.59	0	0	0	0.36	0.36	0.12	1.76	2.55	2.03	0.28	5.69	1.1	0	0.25	0.65	732	FALSE	2.9322	0.073444	FALSE	2.9709	0.054013	FALSE	-2.6368	0.75363	UP	3.1991	0.0031353	UP	3.6624	0.006475	FALSE	0.86002	0.89008	blast,frame:2 start:20 end:448
Cluster-1699.0	0	0	0	0	1.79	0	0	0	0	0.72	0	0	0	0	0	0	0	0	0	0	0	0	0	0	426	FALSE	3.885	0.61626	FALSE	NA	NA	FALSE	2.8738	0.79726	FALSE	NA	NA	FALSE	NA	NA	FALSE	NA	NA	--
Cluster-9711.0	0	0	0	1.56	0	0	0	0	0	0	0	0.8	0	1.32	0	0	0	0	1.75	1.35	0	0	0	0	337	FALSE	2.5061	0.89071	FALSE	NA	NA	FALSE	1.9481	0.88225	FALSE	-1.3965	0.92556	FALSE	1.796	0.84297	FALSE	-1.0511	0.93592	--
Cluster-927.9061	0	0	0	3.17	2.32	3.2	2.66	0.95	1.95	0.67	2.38	1.86	0	0	0	1.19	2.72	3.77	1.69	2.36	4.44	2.52	1.51	2.43	612	UP	7.1529	5.4668e-06	UP	6.8015	8.2394e-05	UP	6.6971	0.00010349	UP	6.6581	8.3072e-05	UP	7.1539	5.9022e-06	UP	6.8548	2.4363e-05	--
Cluster-927.7281	1.37	0.2	0	0	0.4	0.2	0.21	0	0.19	0	0	0.2	0.38	0.39	0.39	0	0	0.21	0	0	0.45	0.41	0	0	553	FALSE	-0.71928	0.93514	FALSE	-1.0088	0.90432	FALSE	-1.8365	0.80248	FALSE	-2.0927	0.81174	FALSE	-0.83447	0.90691	FALSE	-0.96259	0.89381	--
Cluster-15571.0	0.82	0.83	0	0	0	0	0	0	0	0	0	0	0.6	0.2	0.2	0	0	0	0	0	0	0	0	0	541	FALSE	-3.1854	0.66865	FALSE	-2.8193	0.72453	FALSE	-2.8133	0.69237	FALSE	-2.8243	0.76336	FALSE	-2.4704	0.77657	FALSE	-2.4802	0.77895	--
Cluster-927.8818	0	0	0	17.53	10.16	29.64	52.06	23.93	25.04	28.92	35.44	52.9	0	0	0	22.53	11.63	27.87	20.18	5.99	14.61	60.1	65.03	47.14	401	UP	8.513	2.386e-09	UP	9.6461	9.198e-13	UP	9.9234	3.5758e-14	UP	8.3593	2.9418e-09	UP	8.0823	2.9106e-08	UP	10.255	1.3116e-15	--
Cluster-18107.0	0.52	0	0	0.54	0	0.5	1.72	0	0	0	0	0	0	0	0.48	0	0	0	0	0.49	0	0	0	0	373	FALSE	1.453	0.92352	FALSE	2.3817	0.82779	FALSE	0.024574	0.99807	FALSE	-0.57231	0.96596	FALSE	0.7449	0.95819	FALSE	-0.22694	0.98248	--
Cluster-927.14210	1.65	1.86	0.52	11.93	12.62	24.03	11.18	17.33	12.89	3.24	5.59	4.31	3.23	4.06	4.52	5.53	10.46	10.34	8.83	8.27	9.01	9.16	9.11	4.93	3806	UP	4.1393	3.6929e-22	UP	4.2544	3.1863e-22	UP	2.6609	9.0384e-09	UP	1.4838	7.4088e-08	UP	1.7769	8.9823e-17	UP	1.6534	3.4358e-09	blast,frame:-1 start:3710 end:822
Cluster-811.0	0	0	0	0	0	0	2.21	0	0	4.06	0	1.41	0	0	0	0	0.75	0	0	0.6	0.75	0	0.63	1.31	348	FALSE	NA	NA	FALSE	3.3397	0.76649	FALSE	4.8553	0.15805	FALSE	1.3512	0.92556	FALSE	2.5749	0.85832	FALSE	3.3094	0.68641	--
Cluster-12824.0	0.99	1.69	0	0.68	0	0	0	0	0	0	0	0	0	2.5	0	0	0	0	0	0.32	0	0	0.33	0	437	FALSE	-1.2971	0.90234	FALSE	-2.8237	0.72453	FALSE	-2.819	0.69237	FALSE	-3.3898	0.72682	FALSE	-2.0783	0.8461	FALSE	-2.0841	0.83442	--
Cluster-927.37605	11.24	9.43	11.59	7.06	6.38	8.7	8.78	7.44	6.1	8.41	9.23	8.77	7.42	7.85	7.34	5.87	7.34	8.6	6.34	6.51	6.82	8.1	10.05	8.12	3003	FALSE	0.0037441	0.99453	FALSE	0.32671	0.56695	FALSE	0.64904	0.015544	FALSE	0.27838	0.50968	FALSE	0.42153	0.11559	FALSE	0.9171	0.00034294	blast,frame:1 start:1 end:2214
Cluster-6113.1	0.54	0.56	0	0	0	0	0.59	0	0	1.09	0	0	0	0	1.48	0	0	0	0.62	0	0	0	0	0	370	FALSE	-1.1902	0.93514	FALSE	0.13614	0.99714	FALSE	1.0598	0.90812	FALSE	-2.0455	0.91253	FALSE	-0.72054	0.95819	FALSE	-1.6978	0.89381	--
Cluster-927.21085	0.66	0.21	0.07	0.43	0.04	0.37	0.26	0.24	0.84	0.58	0.96	1.08	0.07	0.39	0.22	1.16	1.12	0.51	0.39	1.8	1.27	2.35	2.03	1.98	1869	FALSE	0.39668	0.9312	FALSE	1.4105	0.38467	UP	2.4388	0.0053358	UP	2.4446	0.0077695	UP	2.9896	0.0005235	UP	3.9358	2.1344e-11	blast,frame:-3 start:217 end:2
Cluster-927.13805	0.25	0.37	0	0	0.13	0.13	0	0	0	0.13	0	0.13	0.12	0.62	0	0.13	0	0.39	0	0	0	0.13	0	0.4	720	FALSE	-0.67596	0.93773	FALSE	-2.145	0.87709	FALSE	-0.29503	0.97951	FALSE	-0.23989	0.96596	FALSE	-2.6534	0.78893	FALSE	0.31357	0.97224	--
Cluster-5283.0	0	0.79	0	0.76	0	0	0	0	0	0	0	0	0	0	0	0	4.14	0.79	0	0	0	0	0	0	339	FALSE	0.60051	0.97227	FALSE	0.019988	0.99714	FALSE	0.024574	0.99807	FALSE	3.8465	0.53495	FALSE	NA	NA	FALSE	NA	NA	--
Cluster-8972.0	0	0.42	0	0	0	0	0	0	0	0	0	0	0.38	0	0	0	1.37	0	0	0	0	0	0.4	0	404	FALSE	-0.36127	0.97227	FALSE	0.019988	0.99714	FALSE	0.024574	0.99807	FALSE	1.9212	0.91253	FALSE	-0.21688	0.98117	FALSE	0.73483	0.95747	--
Cluster-927.9629	2.46	2.21	1.19	2.03	1.54	2.26	0.95	1.36	1.41	1.14	0.72	0.55	2.96	2.34	2.51	2.6	2.59	2.46	1.19	1.19	2.03	1.26	0.91	0.82	2800	FALSE	0.56368	0.42534	FALSE	0.22741	0.89124	FALSE	-0.31832	0.79833	FALSE	0.31252	0.70765	FALSE	-0.21249	0.87099	FALSE	-0.7077	0.15722	blast,frame:1 start:1 end:2217
Cluster-540.0	0	0	0	0	0	0	0	0	0	0.17	0.17	0.17	0	0.16	0	0	0.73	0	0	0	0.74	0.17	0	0	612	FALSE	NA	NA	FALSE	NA	NA	FALSE	3.4293	0.53287	FALSE	2.337	0.86846	FALSE	2.6504	0.76511	FALSE	0.73483	0.95747	--
Cluster-7959.0	3.32	3.51	0	0	0	0	0	0	0	0	0	0	0	1.17	0	0	0	0	0	0	0	0	0	0	349	FALSE	-3.5071	0.5434	FALSE	-3.141	0.61947	FALSE	-3.135	0.58301	FALSE	-1.3965	0.92556	FALSE	-1.0452	0.9381	FALSE	-1.0511	0.93592	--
Cluster-13312.0	1.04	1.95	0.31	0	0	0	0	0	0	0	0	0	0	0.15	0	0	0	0	0	0	0	0	0	0	644	FALSE	-4.6706	0.072319	FALSE	-4.3002	0.11897	FALSE	-4.2962	0.094691	FALSE	-0.57231	0.96596	FALSE	-0.21688	0.98117	FALSE	-0.22694	0.98248	--
Cluster-17253.0	0	0	0.7	0	0	0	0	0	0	0	0	0	0	0	1.21	0	1.49	1.43	0	0	0	0.71	1.27	0	348	FALSE	-0.36127	0.97227	FALSE	0.019988	0.99714	FALSE	0.024574	0.99807	FALSE	1.3348	0.91316	FALSE	-1.0977	0.9381	FALSE	1.239	0.89381	--
Cluster-927.21752	9.73	13.46	16.53	13.35	15.65	14.76	17.79	16.06	11.65	18.25	22.54	17.9	6.85	8.39	8.33	15.66	7.24	19.15	16.01	14.52	12.23	20.95	17.12	16.95	716	FALSE	0.70984	0.21589	UP	1.0627	0.021863	UP	1.5036	3.8195e-05	UP	1.1328	0.021416	UP	1.4608	6.9392e-06	UP	1.8957	1.1533e-09	--
Cluster-19428.0	1.18	1.51	0	0	0	0	0	0	0	0	0	0	0	0.56	0	0	0	0	0	0	0	0.31	0	0	457	FALSE	-3.357	0.60552	FALSE	-2.9911	0.66975	FALSE	-2.9857	0.635	FALSE	-1.3965	0.92556	FALSE	-1.0452	0.9381	FALSE	-0.089328	0.99031	--
Cluster-927.52154	0	1.28	0	0	0	0	0	0	0	0	0	0	1.02	1.65	0.42	0	0.23	0.22	0	0	0	0	0	0	534	FALSE	-2.7851	0.8506	FALSE	-2.4212	0.87	FALSE	-2.4203	0.85171	FALSE	-2.5425	0.45643	FALSE	-4.0105	0.18392	FALSE	-4.0185	0.18614	blast,frame:3 start:3 end:122
Cluster-927.59829	0	0	0	0	0	0	0.61	0	0	0	0	0	0	1.07	0.54	0	0	0	0	0	0	0	0	0	469	FALSE	NA	NA	FALSE	2.7586	0.82779	FALSE	NA	NA	FALSE	-3	0.76517	FALSE	-2.6444	0.78413	FALSE	-2.6535	0.77956	--
Cluster-927.29238	3.2	3.04	7.38	2.6	2.47	2.38	1.76	2.08	2.09	2.35	1.94	2.49	1.77	1.7	1.08	3.05	2.49	3.67	1.74	2.65	2.09	2.48	2.95	2.76	3546	FALSE	-0.33473	0.83492	FALSE	-0.35891	0.76649	FALSE	-0.093159	0.94469	UP	1.3565	0.00012884	UP	1.1276	0.0039212	UP	1.5525	1.38e-05	blast,frame:2 start:89 end:394
Cluster-927.29239	1.82	2.58	0.96	0.05	0.03	0.08	0.2	0.06	0.31	0.08	0.28	0.19	1.25	4.1	3.4	0	0.12	0.19	0.21	0.14	0.15	0.14	0.17	0.09	2372	DOWN	-4.4586	5.2013e-07	DOWN	-2.3665	0.0026394	DOWN	-2.3291	0.0013441	DOWN	-4.4941	6.9255e-10	DOWN	-3.4591	7.166e-08	DOWN	-3.7726	1.6141e-08	blast,frame:2 start:233 end:2101
Cluster-927.14613	0.29	0.41	0.28	0.33	0.21	0.63	2.21	0.9	1.05	0.8	0.46	0.75	0.21	0.47	0.54	0.31	0.61	0.5	1.2	0.29	0.67	0.81	0.91	1.17	2722	FALSE	0.75599	0.64259	UP	2.9232	3.5243e-07	UP	1.9721	0.0010576	FALSE	0.55193	0.79195	FALSE	1.4784	0.087968	UP	1.9847	0.00089911	blast,frame:-3 start:932 end:729|blast,frame:-2 start:2271 end:2089|blast,frame:-1 start:826 end:425
Cluster-6746.0	0	0.6	0	0	0	0.59	0	0	0	0	0	0.3	0.28	0	0.57	0.3	0.33	0	0	0.29	0	0	0	0	459	FALSE	0.51135	0.97227	FALSE	-0.83988	0.94784	FALSE	0.12297	0.99807	FALSE	-0.13779	0.98053	FALSE	-0.75391	0.94451	FALSE	-1.7303	0.89381	--
Cluster-18944.0	0.31	0.47	0.16	0.48	0.63	0	0	0	0	0.48	0	0	0.15	0.15	0.16	0	0	0	0	0.16	0	0	0	0	630	FALSE	0.91809	0.90234	FALSE	-2.4376	0.77684	FALSE	0.031483	0.99807	FALSE	-2.0546	0.91253	FALSE	-0.73709	0.9381	FALSE	-1.7093	0.89381	--
Cluster-927.29236	7.08	9.63	5.65	5.67	6.65	5.56	2.34	2.68	2.61	4.93	1.76	2.66	6.3	6.59	7.02	2.96	7.37	6.91	2.68	5.24	4.26	2.92	2.01	2.17	702	FALSE	0.28373	0.88056	FALSE	-0.64287	0.48232	FALSE	-0.28651	0.87192	FALSE	0.052384	0.96596	FALSE	-0.10763	0.9397	FALSE	-0.81254	0.24938	blast,frame:2 start:2 end:607
Cluster-927.29237	47.03	52.96	122.48	44.87	59.05	53.28	50.83	43.03	45.98	47.67	49.03	53.63	35.38	43.98	35.91	78.6	65.94	83.86	61.41	74.14	69.35	52.59	52.12	75.09	533	FALSE	0.057955	0.97227	FALSE	0.19576	0.89124	FALSE	0.36122	0.72095	UP	1.2573	1.0607e-06	UP	1.4123	2.151e-09	UP	1.3343	0.00010008	--
Cluster-927.29230	6.86	6.24	5.83	1.34	1.26	0.5	0.35	0.64	0.87	0.26	0.42	0.23	5.99	7.71	6.24	1.6	2.95	2.17	1.13	1.02	1.12	1.08	0.61	0.32	1801	DOWN	-1.9924	0.00010646	DOWN	-2.4677	2.3485e-07	DOWN	-3.4309	1.0095e-13	DOWN	-1.2394	0.00064054	DOWN	-1.9858	4.1845e-09	DOWN	-2.6375	1.0524e-09	blast,frame:-1 start:1612 end:290
Cluster-927.29231	15.6	22.35	6.17	5.93	8.04	3.76	2.98	3.97	3.97	2.13	1.05	1.49	28.92	26.09	44.71	11.59	7.45	5.4	6.87	6.72	6.65	2.73	1.89	2.96	2166	FALSE	-0.67504	0.4554	DOWN	-1.1241	0.045441	DOWN	-2.2718	9.5651e-06	DOWN	-1.6386	2.0845e-05	DOWN	-1.679	1.1588e-09	DOWN	-3.0036	8.6274e-20	blast,frame:3 start:3 end:719
Cluster-927.29232	17.76	9.88	31.53	39.49	31.19	42.88	30.82	38.01	29.85	54.7	56.66	24.01	27.5	31.19	31.74	27.87	29.44	23.43	51.85	60.65	46.44	31.21	39.38	35.6	396	UP	1.5224	0.011508	UP	1.6525	0.0052765	UP	2.1645	0.00030316	FALSE	0.03589	0.96596	UP	1.3604	2.6831e-05	FALSE	0.85984	0.044871	blast,frame:1 start:1 end:120
Cluster-927.29233	88.57	93.03	85.42	100.01	100.81	126.63	111.92	96	95.25	95.01	90.13	93.87	84.65	93.95	80.84	99.86	104.44	125.24	99.08	88.77	90.53	100.36	94.56	100.8	1985	FALSE	0.85092	0.0011369	UP	1.046	1.943e-05	UP	1.0053	1.6313e-07	FALSE	0.67847	0.00036364	FALSE	0.72304	0.00013423	FALSE	0.89494	9.5868e-05	blast,frame:-2 start:1621 end:515
Cluster-2908.0	0	0	0	0	0	0.43	1.94	0	0	0	0	0	0	0	0	0	0	1.88	0	0	0	0.93	0.87	0	393	FALSE	1.5623	0.92352	FALSE	3.7541	0.65492	FALSE	NA	NA	FALSE	3.0514	0.85619	FALSE	NA	NA	FALSE	3.4815	0.62007	--
Cluster-9831.0	0	0	0	0	0	0	0	0	0	0	0	0	0	0	0	0	0.94	0	0	0	0	0	0	0	329	FALSE	NA	NA	FALSE	NA	NA	FALSE	NA	NA	FALSE	1.3512	0.92556	FALSE	NA	NA	FALSE	NA	NA	--
Cluster-927.35272	18.88	21.31	17.28	15.73	14.72	18.23	20.7	16.6	13.92	25.68	20.15	23.13	21.13	24.49	26.05	15.89	19.01	20.34	14.59	15.45	16.12	19.91	20.28	22.49	3505	FALSE	0.32084	0.49646	FALSE	0.69514	0.035861	UP	1.2068	1.899e-07	FALSE	-0.034057	0.96596	FALSE	-0.0076633	0.9836	FALSE	0.52501	0.074313	blast,frame:2 start:242 end:1357|blast,frame:1 start:2431 end:2811
Cluster-927.21986	2.2	3.15	2.18	3.34	2.25	4.5	3.03	1.22	2.95	4.69	3.53	3.37	3.48	4.78	5.76	2.67	4.92	3.9	3.75	2.68	1.72	5.01	3.98	5.39	750	FALSE	0.97712	0.25048	FALSE	0.80922	0.46856	UP	1.5785	0.0040549	FALSE	0.0067789	0.99424	FALSE	-0.17331	0.92503	FALSE	0.73159	0.28012	blast,frame:3 start:3 end:104
Cluster-927.30511	4.5	4.97	3.62	2.15	2.01	2.63	2.09	2.68	1.79	1.77	1.78	1.9	4.14	3.97	3.85	1.71	2.63	2.88	2.31	1.62	2.33	2.4	2.32	1.72	2688	FALSE	-0.38513	0.55927	FALSE	-0.12216	0.91697	FALSE	-0.31937	0.55262	FALSE	-0.4065	0.45047	FALSE	-0.31338	0.62106	FALSE	-0.21077	0.81017	blast,frame:-1 start:930 end:154|blast,frame:-2 start:1121 end:630
Cluster-927.24474	16.64	12.29	26.76	8.85	9.49	9.15	17.56	11.68	14.1	2.72	3.32	3.61	13.09	14.09	15.72	9.93	8.59	11.06	12.52	10.85	21.92	6.6	3.62	5.13	1864	FALSE	-0.47025	0.55783	FALSE	0.47787	0.47828	DOWN	-1.6069	8.0272e-05	FALSE	-0.19727	0.79013	FALSE	0.69742	0.073836	FALSE	-0.78432	0.030136	blast,frame:-3 start:1802 end:540
[truncated: 81,005 more rows]
