# Supplementary material for: Transcriptome and metabolome analyses of anthocyanin biosynthesis in post-harvest fruits of a full red-type kiwifruit (Actinidia arguta) ‘Jinhongguan’
Source: Front Plant Sci. 2023 Oct 9;14:1280970. doi: 10.3389/fpls.2023.1280970 (PMC10591155; doi:10.3389/fpls.2023.1280970)
Supplement: Supplementary file 3 [file Table_2.xlsx]

## Sheet: Table S3
Table S3 The Summary of 24339 differentially expressed genes of RNA sequencing data.
gene_id	sample_readcount(FP1_1)	sample_readcount(FP1_2)	sample_readcount(FP1_3)	sample_readcount(FP2_1)	sample_readcount(FP2_2)	sample_readcount(FP2_3)	sample_readcount(FP3_1)	sample_readcount(FP3_2)	sample_readcount(FP3_3)	sample_readcount(FP4_1)	sample_readcount(FP4_2)	sample_readcount(FP4_3)	sample_readcount(FF1_1)	sample_readcount(FF1_2)	sample_readcount(FF1_3)	sample_readcount(FF2_1)	sample_readcount(FF2_2)	sample_readcount(FF2_3)	sample_readcount(FF3_1)	sample_readcount(FF3_2)	sample_readcount(FF3_3)	sample_readcount(FF4_1)	sample_readcount(FF4_2)	sample_readcount(FF4_3)	sample_fpkm(FP1_1)	sample_fpkm(FP1_2)	sample_fpkm(FP1_3)	sample_fpkm(FP2_1)	sample_fpkm(FP2_2)	sample_fpkm(FP2_3)	sample_fpkm(FP3_1)	sample_fpkm(FP3_2)	sample_fpkm(FP3_3)	sample_fpkm(FP4_1)	sample_fpkm(FP4_2)	sample_fpkm(FP4_3)	sample_fpkm(FF1_1)	sample_fpkm(FF1_2)	sample_fpkm(FF1_3)	sample_fpkm(FF2_1)	sample_fpkm(FF2_2)	sample_fpkm(FF2_3)	sample_fpkm(FF3_1)	sample_fpkm(FF3_2)	sample_fpkm(FF3_3)	sample_fpkm(FF4_1)	sample_fpkm(FF4_2)	sample_fpkm(FF4_3)	Gene Length
Cluster-927.16467	195	185	254	326	321	274.88	254	221	339	200	210	246	236	278	294	398	439	421.75	328.13	405	273	285	247	324	7.91	7.51	10.76	13.6	13.29	11.9	11.18	10.47	14.39	8.46	9.02	10.35	9.81	11.62	12.35	16.92	19.87	17.93	15.39	17.73	12.65	11.84	10.6	14.43	1639
Cluster-927.21165	9	14	10	31	23	48	106	68	46	53	46	51	2	10	16	15	25	44	47	45	55	64	45	58	0.2	0.3	0.23	0.69	0.51	1.12	2.5	1.73	1.06	1.2	1.06	1.15	0.04	0.23	0.36	0.34	0.61	1	1.18	1.06	1.37	1.43	1.04	1.39	2819
Cluster-927.14029	30	22	38	5	1	0	4	0	0	3	0	1	3	14	14	6	8	5	1	0	0	4	8	1	0.84	0.62	1.11	0.14	0.03	0	0.12	0	0	0.09	0	0.03	0.09	0.41	0.41	0.18	0.25	0.15	0.03	0	0	0.12	0.24	0.03	2246
Cluster-927.16464	141	87	143	10	4	5	2	3	0	0	1	3	9	33	13	0	3	0	0	0	0	0	0	0	3.98	2.46	4.22	0.29	0.12	0.15	0.06	0.1	0	0	0.03	0.09	0.26	0.96	0.38	0	0.09	0	0	0	0	0	0	0	2234
Cluster-927.16461	317	322.01	344.6	162	173.12	142	92	75	96	60.86	32	68.01	282	293.99	249	163	239.56	249.99	110.73	170	163	65	95.31	79.47	9.77	9.92	11.09	5.14	5.45	4.68	3.08	2.7	3.11	1.96	1.05	2.17	8.94	9.37	7.97	5.27	8.24	8.07	3.95	5.68	5.74	2.05	3.12	2.7	2070
Cluster-927.16460	243	220	113	126	110	146	55	70	121	51	47	44	255	416	306.19	232	270	213	152	196	108	93	56	43	10.14	9.18	4.92	5.41	4.68	6.5	2.49	3.41	5.28	2.22	2.08	1.9	10.9	17.87	13.23	10.14	12.57	9.31	7.33	8.82	5.15	3.98	2.47	1.97	1601
Cluster-927.16389	26	42	2	1	0	1	0	0	0	1	2	0	9	3	0	3	46.96	0	6	24	15	3	0	2	1.6	2.6	0.13	0.06	0	0.07	0	0	0	0.06	0.13	0	0.57	0.19	0	0.19	3.23	0	0.43	1.59	1.06	0.19	0	0.13	1171
Cluster-927.16465	275	270	349	581	617	646	1010	948	1222	345	343	378	289	278	324	754	717	715	1027	1232	1077	453	496	437	30.78	30.45	40.77	66.92	70.46	75.93	123.03	124.22	139.55	40.11	40.39	44	32.44	31.36	36.83	88.34	89.6	84.15	132.99	145.25	137.54	52.21	57.88	52.91	767
Cluster-927.16469	51	44	25	12	16	27	9	3	2	8	10	4	20	22	65	14	27	30	16	10	12	6	7	6	0.68	0.59	0.35	0.16	0.22	0.39	0.13	0.05	0.03	0.11	0.14	0.06	0.28	0.3	0.9	0.2	0.4	0.42	0.25	0.15	0.18	0.08	0.1	0.09	4430
Cluster-13697.0	13	16	1	0	0	0	0	0	0	0	0	0	0	2	0	2	0	0	0	0	0	2	0	0	0.94	1.16	0.08	0	0	0	0	0	0	0	0	0	0	0.15	0	0.15	0	0	0	0	0	0.15	0	0	1041
Cluster-927.33544	284	165	649	466	373	410	511	382	576	231	227	248	56	70	56	502	363.05	457	462	466	505	448	431	310	5.61	3.26	13.39	9.47	7.52	8.69	10.94	8.82	12.01	4.76	4.76	5.08	1.14	1.43	1.15	10.4	8	9.46	10.55	10.01	11.4	9.06	9.05	6.76	3077
Cluster-927.14028	36	84	48	9	9	7	3	7	2	1	3	4	54	44.03	55	21	13	14	13	10	15	7	4	3	1	2.33	1.39	0.26	0.26	0.21	0.09	0.23	0.06	0.03	0.09	0.12	1.54	1.27	1.59	0.61	0.4	0.41	0.42	0.3	0.48	0.2	0.12	0.09	2268
Cluster-927.45552	23	31	15	7	8	9	9	5	4	3	1	10	66.84	64	131	28	37	31	58	45	49	15	17	8	0.86	1.16	0.58	0.27	0.3	0.36	0.36	0.22	0.16	0.12	0.04	0.39	2.56	2.46	5.07	1.09	1.54	1.21	2.5	1.81	2.09	0.57	0.67	0.33	1758
Cluster-927.35713	159.14	146	167.95	101.99	85.98	94	51	63	93	41	30	46	245	267	280.62	114	99	106.99	68.98	75.98	65	51.54	32	61	6.15	5.64	6.77	4.05	3.39	3.88	2.14	2.84	3.76	1.65	1.23	1.84	9.71	10.63	11.24	4.62	4.27	4.33	3.08	3.17	2.87	2.04	1.31	2.59	1707
Cluster-927.35716	465	406	476	139	127	126	171	146	113	99	91	95	307	323	251	135	185	213	81	120	139	60	35	72	17.75	15.51	18.98	5.46	4.95	5.14	7.08	6.51	4.52	3.94	3.68	3.76	12.03	12.72	9.93	5.4	7.88	8.52	3.58	4.95	6.06	2.35	1.42	3.02	1724
Cluster-927.35717	697.26	564.59	876.08	1597.71	1456.42	985.33	305.18	456.85	833.51	442.54	398.07	450	494.57	462.77	559.82	1661.72	1780.44	1194.3	500.44	1227.9	698.4	380.15	377.64	363.09	26.06	21.11	34.2	61.45	55.57	39.33	12.37	19.96	32.65	17.25	15.76	17.45	18.98	17.84	21.7	65.1	74.26	46.78	21.63	49.6	29.82	14.56	14.95	14.91	1755
Cluster-927.35714	85.02	71.45	93.17	72.81	49.33	60.67	61.95	22.3	66.97	61.97	78.33	118.47	15.3	39.97	28.54	68.02	44.58	79.12	38	39.03	39.96	75.21	114.73	57.18	3.03	2.54	3.46	2.67	1.79	2.31	2.39	0.93	2.5	2.3	2.95	4.37	0.56	1.47	1.05	2.54	1.77	2.95	1.56	1.5	1.62	2.74	4.33	2.24	1830
Cluster-927.35715	252	236	277	643.41	628.78	597	510	602	788	588.07	576	519.86	423	405	436.93	690.93	632.44	668	699	852	759	828	715	748.08	7.86	7.36	9.02	20.64	20.01	19.9	17.24	21.93	25.81	19.13	19.03	16.81	13.57	13.05	14.15	22.58	22	21.82	25.2	28.77	27.03	26.44	23.64	25.66	2050
Cluster-927.49962	0	0	0	0	0	0	1	0	0	2	2	1	0	0	0	0	0	1	0	0	1	5	4	3	0	0	0	0	0	0	0.08	0	0	0.16	0.16	0.08	0	0	0	0	0	0.08	0	0	0.09	0.38	0.31	0.24	1015
Cluster-927.33719	23	7	12	3	8	8	6	10	2	5	2	6	5	16	11	0	0	7	0	0	1	1	1	1	5.27	1.63	2.86	0.71	1.87	1.87	1.5	2.68	0.45	1.18	0.48	1.43	1.11	3.57	2.48	0	0	1.69	0	0	0.26	0.24	0.23	0.24	512
Cluster-927.33712	375.47	447	96	4.03	2	1	0	3	0	0	0	1	706.54	1025	741.09	4	3	4	3	0	6	1	0	1	29.36	35.1	7.84	0.32	0.16	0.08	0	0.27	0	0	0	0.08	55.99	81.62	59.41	0.33	0.26	0.33	0.27	0	0.54	0.08	0	0.09	981
Cluster-927.23612	29.01	24.32	40	36	24.88	36	37	31	29	43.17	39	38.03	20	11	41	68.99	38	60	22.26	37	26	32.07	66	32	2.64	2.22	3.79	3.37	2.31	3.45	3.66	3.3	2.71	4.08	3.74	3.59	1.83	1.01	3.81	6.57	3.86	5.73	2.34	3.57	2.7	3	6.28	3.16	882
Cluster-927.33717	716	499	459	215	137	196	106	103	121	99	106	148	309	344	275	171	172.98	325	108	111	145	128	192	91	7.73	5.37	5.17	2.39	1.51	2.27	1.24	1.3	1.38	1.12	1.21	1.66	3.45	3.86	3.1	1.94	2.08	3.67	1.35	1.31	1.79	1.41	2.21	1.09	5407
Cluster-927.14147	204.28	168	406	137	140	87	77	56	47	49	44	56	96	94	49	455	120	176	61	62	111	143	112	46.01	2.62	2.15	5.44	1.81	1.83	1.2	1.07	0.84	0.64	0.66	0.6	0.74	1.27	1.25	0.66	6.12	1.72	2.36	0.9	0.87	1.63	1.88	1.53	0.65	4593
Cluster-927.25945	89	73	108	232	146	130	202	180	220	216	224	226	128	87.01	128	227	164	238	207	185	197	226	244	287	3.41	2.8	4.32	9.15	5.71	5.32	8.4	8.06	8.83	8.63	9.09	8.98	5.03	3.44	5.08	9.11	7.01	9.56	9.17	7.66	8.62	8.87	9.9	12.08	1719
Cluster-927.25942	24	23	7	3	6	1	0	0	2	0	0	0	23	24	15	2	4	5	1	8	3	0	0	0	7.28	7.15	2.21	0.93	1.85	0.31	0	0	0.58	0	0	0	6.63	6.94	4.4	0.63	1.35	1.6	0.35	2.4	1.03	0	0	0	452
Cluster-927.25940	809	917	742.05	931	915	1157.99	791	741	658	738	865	890	648	774	731.39	730	795	994.03	824.12	653	801	998.07	906	632	43.97	49.93	42.11	52.07	50.76	66.96	46.68	47.09	37.25	41.79	49.71	50.21	35.96	43.16	41.02	41.57	48.22	56.67	51.81	38.13	49.72	55.65	51.97	37.61	1292
Cluster-927.25941	516	426	336	92	63	78	50	70	68	20	55	43	370	406	405	90	164	122	85	146	144	88	62	34	14.2	11.71	9.65	2.6	1.77	2.3	1.49	2.25	1.97	0.57	1.6	1.23	10.48	11.56	11.58	2.6	5.03	3.52	2.7	4.36	4.53	2.48	1.81	1.03	2287
Cluster-927.17787	78	74	50	12	18	20	10	3	8	6	10	12	47	59.01	42	22	13	26	31	21	14	16	22	12	1.49	1.42	1	0.24	0.35	0.41	0.21	0.07	0.16	0.12	0.2	0.24	0.93	1.17	0.84	0.44	0.28	0.52	0.69	0.44	0.31	0.31	0.45	0.25	3165
Cluster-927.25949	55	36	35	414.02	310.12	355	262.22	246.97	388.61	247.16	240.84	233.35	37	24	4	278.16	220.69	219.9	276.32	434.72	242.03	289.91	283.87	243	7.8	5.16	5.18	60.42	44.86	52.52	40.51	41.02	55.65	36.35	35.85	34.45	5.22	3.4	0.57	41.27	34.95	32.83	45.33	64.3	39.14	42.41	41.72	37.05	662
Cluster-16521.0	18	13	5	0	0	1	0	0	0	0	0	0	10	12	1	0	1	0	0	0	0	0	0	3	1.12	0.81	0.33	0	0	0.07	0	0	0	0	0	0	0.63	0.76	0.06	0	0.07	0	0	0	0	0	0	0.2	1162
Cluster-927.23618	79.03	54	80.27	19.58	29	37	11	12	22	14.23	23	11	72.99	69.03	99.97	23	31.03	19	26	23	24	19.99	25	17.03	6.22	4.26	6.59	1.58	2.33	3.08	0.94	1.1	1.79	1.16	1.91	0.9	5.82	5.53	8.06	1.89	2.72	1.57	2.37	1.93	2.16	1.62	2.06	1.46	977
Cluster-927.41368	340	364	354	51	55	53	26	27	56	56	35	76	432	543	315	83	58	65	79	69	53	74	83	52	11.65	12.47	12.66	1.8	1.92	1.94	0.97	1.08	2.01	2	1.27	2.7	15.21	19.21	11.2	2.98	2.22	2.33	3.13	2.56	2.07	2.6	3.01	1.96	1890
Cluster-927.47140	99	74	31	21	18	11	7	8	10	2	9	1	51	44	52	10	13	12	7	8	15	11	5	7	2.93	2.19	0.96	0.64	0.54	0.35	0.22	0.28	0.31	0.06	0.28	0.03	1.55	1.35	1.6	0.31	0.43	0.37	0.24	0.26	0.51	0.33	0.16	0.23	2144
Cluster-927.29012	2720.38	2583.28	3320.99	4457.94	3934.32	2881.16	8050.02	14655.5	13184.3	8588.21	13441.9	11757.7	1669.92	1837.26	1660.59	5156.11	3861.41	4231.48	20181.9	17625.6	15267.4	18129.9	20937.3	13536.9	35.65	33.78	45.45	60.1	52.62	40.54	114.29	224.26	182.67	117.51	186.89	159.65	22.64	25.02	22.72	70.84	56.44	58.04	305.7	251.7	228.59	242.99	292.09	195.89	4502
Cluster-927.30422	333	295	171	119	77	179	183	113	56	98	137	96	189	291	131	70	87	122	62	33	66	150	151	52	4.67	4.13	2.5	1.72	1.1	2.69	2.78	1.85	0.83	1.43	2.04	1.39	2.74	4.24	1.92	1.03	1.36	1.79	1	0.5	1.06	2.15	2.25	0.81	4225
Cluster-927.22607	244	239	203	264	314	288	331	303	333.98	340	322.29	313	296.91	285	280	307	341.01	315	328.19	351	301	368.18	331.43	367	8.99	8.81	7.81	10.01	11.81	11.34	13.23	13.05	12.9	13.07	12.58	11.97	11.24	10.84	10.7	11.86	14.02	12.17	13.99	13.98	12.67	13.9	12.94	14.86	1776
Cluster-927.10421	0	0	1	10	1	0	4	2	3	0	0	0	2	0	0	25	10.99	21	9	26.27	10	0	0	1	0	0	0.4	3.93	0.39	0	1.68	0.9	1.07	0	0	0	0.71	0	0	9.96	4.7	8.53	3.98	9.73	4.34	0	0	0.39	413
Cluster-927.22600	92	96	91	131	149	152	92	102	71	89	87	80	138	109.78	145	115	124	115	80	103.07	94	79	70	90	7.44	7.79	7.68	10.9	12.29	12.99	8.08	9.65	5.92	7.48	7.42	6.72	11.29	9.03	12	9.74	11.19	9.76	7.48	8.87	8.67	6.56	5.94	7.92	958
Cluster-927.17780	149	64	45	17	18	36	6	0	3	5	3	2	67	85.05	42	10	12	15	11	8.99	12	18	3	3	2.75	1.18	0.87	0.32	0.34	0.71	0.12	0	0.06	0.1	0.06	0.04	1.28	1.63	0.81	0.19	0.25	0.29	0.23	0.18	0.25	0.34	0.06	0.06	3274
Cluster-927.30260	1520.39	1137.05	2302.3	6344.43	3846.33	5884.69	3267.72	3394.76	3038.74	2654.97	2778.7	3445.56	383.51	583.02	475.09	2170.35	1625.12	1795.56	3705.2	3548.26	2642.82	5165.92	5012.42	4367.19	72.04	53.94	113.9	309.35	186.02	297.09	168.05	188.03	150.35	131.12	139.3	169.4	18.6	28.4	23.27	107.76	85.93	89.2	203.03	181.05	143.03	250.98	251.02	226.89	1442
Cluster-927.33105	2699	1864	2023	311	310	361	242	237	251	276	213.99	289	888	1143	682	295	317	407.97	261	295	290	253	219	209	54.01	37.25	42.27	6.4	6.33	7.74	5.25	5.54	5.3	5.76	4.54	5.99	18.34	23.72	14.22	6.19	7.08	8.55	6.04	6.42	6.63	5.18	4.66	4.61	3042
Cluster-927.14272	21	5	3	109.87	77	343	242	80	72	142	198	141	31.85	13	39	76	75	156	61	21	60	209	312	88	1.67	0.4	0.25	8.98	6.24	28.82	20.9	7.44	5.9	11.74	16.6	11.64	2.56	1.05	3.17	6.32	6.65	13.01	5.61	1.78	5.44	17.06	26.02	7.61	970
Cluster-927.26419	1090.34	1875.72	2008.85	172.33	100.39	22.2	83.5	48	25	137.96	21	225.86	125.04	591.95	88	59	11	12	6	20.99	11	8.01	44.97	4	94.6	163.57	181.95	15.39	8.89	2.03	7.88	4.87	2.23	12.45	1.92	20.36	10.97	52.16	7.81	5.36	1.07	1.09	0.6	1.94	1.09	0.71	4.09	0.38	911
Cluster-927.26418	629.88	543.41	328.6	74	38.01	176.21	120.04	77	40.03	54	81	73.03	411.04	504.54	299.84	23.15	35	46	35.97	17	44	65.21	67	9	109	95.28	59.32	13.17	6.7	31.58	22.64	15.6	6.92	9.67	14.67	13.16	70.08	86.42	51.86	4.19	6.76	8.39	7.2	3.04	8.67	11.66	11.93	1.66	591
Cluster-927.47526	8	7	15	1	2	1	23	16	7	2801	2014.69	2408	5	33	8	4	0	5	10	24	65	1103	1150	2060.74	0.24	0.21	0.47	0.03	0.06	0.03	0.75	0.56	0.22	88.08	64.34	75.26	0.16	1.03	0.25	0.13	0	0.16	0.35	0.78	2.24	34.05	36.77	68.35	2111
Cluster-927.33107	218.39	150.49	142.83	56	29.95	119	70	34.98	19	66.38	80.98	51	148.37	138.36	96.77	52	35	59	23	21	29.97	82.85	91.31	18.44	24.94	17.32	17.03	6.58	3.49	14.27	8.7	4.68	2.21	7.87	9.73	6.06	16.99	15.92	11.22	6.22	4.46	7.09	3.04	2.52	3.91	9.75	10.87	2.28	757
Cluster-927.21064	79	173	325	70	62	39	43	36	27	54	18	35	50	82	43	100	128	93	38	94	64	42	36	31	2.54	5.57	10.93	2.32	2.04	1.34	1.5	1.35	0.91	1.81	0.61	1.17	1.66	2.73	1.44	3.38	4.6	3.14	1.42	3.28	2.35	1.39	1.23	1.1	1993
Cluster-927.26413	372	315	469	571	686	566	455	444	497.01	573.97	384.49	537	368	372	331.03	611	575	632.99	435	503.16	507	562	523	647.59	6.53	5.52	8.59	10.31	12.28	10.65	8.65	9.1	9.2	10.51	7.15	9.76	6.67	6.77	6.05	11.24	11.25	11.62	8.82	9.6	10.16	10.09	9.76	12.53	3432
Cluster-927.26414	253	231.92	290	279.89	298.08	407	278.01	274.05	243	293	252	300	191.01	158.03	300.03	233	277.08	346.03	259	291	187	303	290.99	277	11.47	10.52	13.73	13.06	13.79	19.67	13.68	14.52	11.51	13.84	12.09	14.11	8.87	7.37	14.07	11.07	14.02	16.44	13.58	14.21	9.68	14.08	13.95	13.77	1495
Cluster-927.26417	99.15	71	130	173	188	158.09	87	120	155.21	210.05	198.01	109	219	227.08	138	106.76	120.45	117	150	235	183.01	92.06	108	130	2.69	1.92	3.68	4.83	5.21	4.59	2.56	3.8	4.43	5.95	5.69	3.07	6.12	6.38	3.89	3.04	3.65	3.33	4.71	6.91	5.67	2.56	3.11	3.88	2315
Cluster-927.14275	12	16	11	23.98	37.66	31.5	74.24	49.06	62.04	32	23	35.62	28.99	17.95	6.01	47.92	29.67	61.26	34.07	31	51	55	41.98	75.34	2.02	2.73	1.93	4.15	6.46	5.5	13.62	9.67	10.45	5.58	4.05	6.24	4.81	2.99	1.01	8.43	5.58	10.87	6.63	5.39	9.78	9.56	7.28	13.56	600
Cluster-927.30267	1557.59	1723.23	870.01	312.05	264.22	512	386.9	256	189	259.98	382.85	305.35	988.43	1375.05	875.9	247.99	215.02	333.14	228.66	162	256.01	503.56	467.02	138	18.54	20.47	10.82	3.82	3.21	6.55	4.99	3.56	2.38	3.23	4.84	3.77	12.18	17.02	10.89	3.1	2.86	4.15	3.15	2.1	3.48	6.13	5.92	1.81	4928
Cluster-927.14277	6	2	0	25.11	16.12	30.03	40.18	27.07	30.07	16.03	11.04	7.05	4.09	1.01	11	17	5.01	16.03	19.1	8.01	19.06	39.16	16.09	22.11	0.32	0.11	0	1.39	0.88	1.72	2.35	1.7	1.68	0.9	0.63	0.39	0.22	0.06	0.61	0.96	0.3	0.9	1.19	0.46	1.17	2.16	0.91	1.3	1303
Cluster-927.50402	9.06	2	9	145	126	268	335.99	203	149	223	317.83	221	74	26	95	145	137	151	344	144.2	126	434	435	375.3	0.51	0.11	0.52	8.33	7.18	15.91	20.37	13.25	8.66	12.97	18.76	12.81	4.22	1.49	5.47	8.48	8.54	8.84	22.21	8.64	8.03	24.86	25.62	22.93	1265
Cluster-927.42052	67	67	160.77	793.05	758.99	1037.55	1654.6	1604.76	1951.39	590.02	480.24	936.68	21	58.66	48	810.9	570	708	1540.03	1153.27	1197.32	560.82	1037.04	863.84	1.64	1.64	4.1	19.94	18.93	27.16	43.84	45.82	50.22	15.05	12.44	23.73	0.53	1.48	1.22	20.78	15.54	18.12	43.52	30.6	33.43	14.03	26.92	23.26	2540
Cluster-927.42051	68	95	38	22	10	19	9	7	12	14	10	16	56	92	69	15	15	43	24	10	16	16	33	12	0.71	0.99	0.42	0.24	0.11	0.21	0.1	0.09	0.13	0.15	0.11	0.17	0.61	1	0.75	0.16	0.18	0.47	0.29	0.11	0.19	0.17	0.37	0.14	5566
Cluster-927.25833	85	61	17	6	6	10	9	1.98	1	2	1	2	50	112	68	5	8	10	5	4	10	0	0	2	8.77	6.34	1.83	0.64	0.63	1.09	1.01	0.24	0.11	0.21	0.11	0.21	5.19	11.68	7.14	0.54	0.92	1.08	0.6	0.44	1.18	0	0	0.22	809
Cluster-927.21062	258	337	153	645	459	967	420	256	197	126	175	166	102	180	169	85	101	91	249	222	136	204	271	236	21.87	28.71	13.54	56.28	39.71	86.62	38.71	25.4	17.21	11.11	15.65	14.62	8.75	15.51	14.66	7.55	9.56	8.1	24.42	20.01	13.16	17.78	24.09	21.77	926
Cluster-927.42058	360	402	363	533	502	615	515	523	506	395	381	399	401	460	446	519	580	629	670	562	515	544.99	419	472	10.43	11.64	10.98	15.89	14.85	19.07	16.18	17.71	15.41	11.94	11.7	11.99	11.96	13.78	13.43	15.76	18.75	19.09	22.45	17.65	17.05	16.17	12.88	15.05	2185
Cluster-927.51704	73	73	38	11.46	17	15	11	7	15	5	1	0	55	52	62	25	21	42	19	8	8	9	5	6	1.04	1.04	0.57	0.17	0.25	0.23	0.17	0.12	0.23	0.07	0.02	0	0.81	0.77	0.93	0.37	0.34	0.63	0.31	0.12	0.13	0.13	0.08	0.09	4148
Cluster-927.6486	0	0	0	1	1	0	0	0	3	0	0	0	0	0	0	6	5	3	0	2	1	0	0	0	0	0	0	0.26	0.26	0	0	0	0.75	0	0	0	0	0	0	1.61	1.44	0.82	0	0.52	0.29	0	0	0	485
Cluster-927.20814	37	42	45	15	16	10	10	6	4	10	5	14	16	19	24	13	8	11	2	6	6	16	17	14	5.4	6.19	6.85	2.25	2.38	1.52	1.59	1.03	0.59	1.51	0.77	2.13	2.32	2.77	3.52	1.98	1.3	1.69	0.34	0.91	1	2.41	2.57	2.19	651
Cluster-927.20812	336	305	227	404.59	456	287	379.01	627	1298	145	168	202	297	426	290.72	612	592	376.16	502.32	1603	791.98	318	374	356	42.67	39.08	30.08	52.87	59.06	38.14	52.4	93.22	167.28	19.11	22.42	26.69	37.66	54.27	37.34	81.32	83.93	50.25	73.79	213.32	114.7	41.62	49.36	48.75	708
Cluster-927.32399	452	478	443	336	355	514	424.98	346	291.96	472	513	445	449	471	438.81	369	303	407	384	339.01	335	570.01	487.78	425	7.64	8.07	7.82	5.85	6.13	9.32	7.79	6.83	5.21	8.33	9.2	7.8	7.85	8.27	7.74	6.54	5.72	7.21	7.51	6.24	6.47	9.86	8.77	7.93	3550
Cluster-927.32398	2690.99	1676.03	2901.34	7462.16	7674.71	5129.15	9015.16	8881.93	13078.8	2741.37	5620.08	3847.13	5829.24	2862.05	5757	8690.18	7016.13	8250.6	10679.5	8536.82	9502.47	7767.06	7026.86	5246.57	77.17	48.03	86.88	220.18	224.64	157.37	280.33	297.57	394.32	82.02	170.78	114.39	172.08	84.88	171.59	261.22	224.48	247.85	354.09	265.34	311.31	228.08	213.83	165.61	2205
Cluster-927.32393	438	430	364	102	100	122	96.11	64	80	77	74	72	367	423	374	59	113.23	102	100	119	76	50	61	76	23.81	23.42	20.66	5.71	5.55	7.05	5.67	4.07	4.53	4.36	4.25	4.06	20.37	23.59	20.98	3.36	6.87	5.81	6.29	6.95	4.72	2.79	3.5	4.52	1292
Cluster-927.32392	4128.28	4040.94	5159.47	6407.57	6123.92	6312.61	6932.23	5896.03	6866.17	7774.1	7124.8	8308.63	3942.56	5156.69	4094.64	5873.91	5704.64	6104.31	6407.27	6273.89	5752.66	8101.86	7703.1	8851.8	72.53	70.87	94.66	115.82	109.82	118.96	131.99	120.98	127.34	142.58	132.77	151.28	71.56	94.03	75.01	108.19	111.81	112.28	130.13	119.93	115.48	145.64	143.95	171.58	3427
Cluster-927.32390	2500	1986	4394.4	1548	1446	1573.03	1357	1064	1135	2008.41	1965	1937	1476	1367	1421	1913.99	1490.58	2121	1301	1449	1826	2300	2073	1762.01	62.65	49.72	115	39.91	36.99	42.21	36.87	31.15	29.94	52.52	52.2	50.32	38.12	35.47	37.05	50.28	41.67	55.67	37.69	39.41	52.28	59	55.17	48.64	2484
Cluster-927.32397	263	285	511	41	21	30	25	26	36	37	30	43	71	149	54	35	36	40	16	35	9	24	32	28	13.73	14.9	27.85	2.2	1.12	1.67	1.42	1.59	1.96	2.01	1.66	2.33	3.79	7.98	2.91	1.91	2.1	2.19	0.97	1.96	0.54	1.29	1.76	1.6	1334
Cluster-927.32395	2092	1789	2016	899.98	1562	1361	296	335	884.94	140	139	131	2474	1815.28	3682.14	812	1913	1895	557	956.97	999.99	312	133	156	94.67	81.04	95.26	41.91	72.15	65.66	14.54	17.72	41.85	6.6	6.66	6.15	114.65	84.52	172.39	38.51	96.61	89.91	29.15	46.67	51.69	14.48	6.36	7.74	1497
Cluster-927.32394	555.14	731	486.26	481.02	760.02	449.02	54	108	345	30.07	38	62	1518.18	1775.64	1805.56	744	822.19	950.19	273	342.03	300.01	134	98	129	17.42	22.92	15.93	15.53	24.34	15.06	1.84	3.96	11.37	0.98	1.26	2.02	48.99	57.56	58.83	24.46	28.78	31.23	9.9	11.62	10.75	4.31	3.26	4.45	2039
Cluster-927.29273	584.56	496.94	904.08	161.64	202.01	204.15	112.3	114.86	126.12	180.8	105.83	182.92	293.04	402.98	297.85	135	235.21	238	121.77	153.98	121.94	193.51	145	213.73	14.59	12.39	23.56	4.15	5.15	5.46	3.04	3.35	3.31	4.71	2.8	4.73	7.54	10.41	7.73	3.53	6.55	6.22	3.51	4.17	3.48	4.94	3.84	5.88	2493
Cluster-927.16387	98	147	90	7	14	5	7	2	14	3	2	4	168	191	153	15	10	16	4	20	10	11	8	2	7.36	11.09	7.06	0.54	1.07	0.4	0.57	0.18	1.09	0.23	0.16	0.31	12.8	14.62	11.79	1.18	0.84	1.26	0.35	1.6	0.86	0.85	0.63	0.16	1010
Cluster-927.37481	78	164	39	29	20.01	40	16	16	10	16	8	18	121	139	212	26	35	49	20	30	31	23	23	21	1.62	3.4	0.84	0.62	0.42	0.89	0.36	0.39	0.22	0.35	0.18	0.39	2.59	2.99	4.58	0.57	0.81	1.06	0.48	0.68	0.73	0.49	0.51	0.48	2945
Cluster-927.54108	11	12	20	38	39	25	19	19	49.98	22	19	9	21	22	17	69	90	63	33	58	36	29	24	13	0.33	0.36	0.62	1.16	1.18	0.79	0.61	0.66	1.56	0.68	0.6	0.28	0.64	0.67	0.52	2.14	2.98	1.96	1.13	1.86	1.22	0.88	0.75	0.42	2142
Cluster-927.32471	1977.82	1602.6	3008.84	831.31	1046.36	559.05	99	165	238	131.8	111	103	1911.1	1909.9	2104.91	1498.58	1337.07	1360.13	202	553.01	247	181	205	191	81.4	65.99	129.3	35.2	43.95	24.55	4.42	7.94	10.25	5.66	4.84	4.4	80.64	80.97	89.72	64.64	61.4	58.67	9.61	24.56	11.61	7.63	8.93	8.63	1619
Cluster-927.37484	87	103	89	10	14	11	1	2	9	4	7	4	63	64	62	15	16	17	6	21	7	6	3	3	2.1	2.48	2.24	0.25	0.34	0.28	0.03	0.06	0.23	0.1	0.18	0.1	1.56	1.6	1.55	0.38	0.43	0.43	0.17	0.55	0.19	0.15	0.08	0.08	2573
Cluster-927.38946	168	148	333	480	489	386.96	391	364.92	507	480	426.01	628	101	140	92	535	435	514	429	445	371	489	429	630	9.63	8.5	19.93	28.32	28.61	23.59	24.34	24.46	30.24	28.67	25.82	37.37	5.91	8.23	5.44	32.14	27.83	30.91	28.45	27.38	24.29	28.77	25.94	39.52	1239
Cluster-927.38947	149.89	151.28	118.11	8	5	6	16.03	2	7	3	0	3	68.05	89.27	62.61	6	8	16.12	6	5	6	9	2	2	40.23	41.5	33.04	2.21	1.37	1.63	4.7	0.63	1.82	0.83	0	0.84	17.53	23.09	16.4	1.68	2.4	4.57	1.86	1.34	1.83	2.51	0.54	0.56	476
Cluster-927.38941	11	15	29	1	0	3	0	2	0	1	0	0	7	11.04	10	0	0	0	1	0	1	1	3	0	1.21	1.66	3.33	0.11	0	0.35	0	0.26	0	0.11	0	0	0.77	1.23	1.12	0	0	0	0.13	0	0.13	0.11	0.34	0	775
Cluster-927.38942	918.68	998.54	1261.39	877.1	792.59	811.97	415.01	325.58	503.57	204.58	274.77	227.48	1377.06	1364.1	964.72	1527.59	1687.79	1712.37	756.01	1300.65	932.32	348.45	397.2	349.04	41.92	45.61	60.09	41.18	36.91	39.49	20.55	17.36	24.01	9.73	13.27	10.77	64.33	64.03	45.53	73.04	85.94	81.91	39.89	63.95	48.59	16.3	19.16	17.47	1487
Cluster-927.29279	4767	2521	7729	82	47	45	37	20	28	23	13	15	113	394	23	24	24	28	12	20	19	15	50	12	258.83	137.14	438.18	4.58	2.6	2.6	2.18	1.27	1.58	1.3	0.75	0.85	6.27	21.95	1.29	1.37	1.45	1.59	0.75	1.17	1.18	0.84	2.87	0.71	1293
Cluster-927.6730	0	0	0	1	0	1	9	1	2	7	6	12	0	0	0	0	0	0	1	0	2	16	15	10	0	0	0	0.06	0	0.06	0.57	0.07	0.12	0.42	0.37	0.72	0	0	0	0	0	0	0.07	0	0.13	0.96	0.92	0.64	1225
Cluster-927.36676	4	7	0	7	11	40	41.77	35	27	36	35.96	39	6.01	10	3	0	1	1	28	11	14	80	89	38	0.06	0.1	0	0.1	0.16	0.6	0.63	0.57	0.4	0.52	0.53	0.56	0.09	0.14	0.04	0	0.02	0.01	0.45	0.17	0.22	1.14	1.32	0.58	4257
Cluster-927.36677	133.62	145.04	74.78	27.76	23.61	68.52	28.89	15	12.97	17.05	9.71	29.47	83.3	92.85	61.04	24.63	32.01	50.16	15.83	14	13.34	40.68	27.42	16.78	4.53	4.92	2.65	0.97	0.82	2.48	1.06	0.59	0.46	0.6	0.35	1.04	2.9	3.25	2.15	0.88	1.21	1.78	0.62	0.51	0.52	1.41	0.99	0.63	1906
Cluster-927.49961	4	54	3	161	85	234.15	76	54	57	24	25	13	3	38	4	9	1	14	34	19	13	50	46	50	0.11	1.54	0.09	4.74	2.48	7.16	2.36	1.8	1.71	0.72	0.76	0.39	0.09	1.12	0.12	0.27	0.03	0.42	1.12	0.59	0.42	1.46	1.4	1.57	2211
Cluster-927.26949	216	84	174	2	4	9	7	1	4	3	2	6	21	41	21	19	12	13.84	10	7	6	8	1.77	6	5.63	2.19	4.74	0.05	0.11	0.25	0.2	0.03	0.11	0.08	0.06	0.16	0.56	1.11	0.57	0.52	0.35	0.38	0.3	0.2	0.18	0.21	0.05	0.17	2397
Cluster-927.29916	1458.86	1403	1220.67	579	604	394	295	400	567	186	273	191	1424	1469	1718.26	1031	1226	1091	823	1109	755	401.97	401	390.21	59.2	56.97	51.73	24.18	25.02	17.06	12.99	18.97	24.09	7.87	11.73	8.04	59.26	61.42	72.23	43.85	55.52	46.41	38.62	48.58	35	16.72	17.22	17.39	1638
Cluster-927.29911	710	577	658	1186.05	1158.96	1202	1006.35	867.86	1017	1057	1113	1055	674	662.07	707.53	1006	1011	1021	958	1090	1118.96	1176.88	1059.25	1051	10.81	8.76	10.46	18.57	18	19.63	16.6	15.43	16.35	16.8	17.97	16.64	10.61	10.47	11.24	16.05	17.16	16.27	16.85	18.07	19.46	18.32	17.16	17.66	3914
Cluster-927.27974	138	126	165	99	117	151	152	88	122	81	96	77	108	100	60	109	94	142	109	103	132	96	84	82	3.42	3.12	4.27	2.52	2.96	4	4.08	2.54	3.18	2.09	2.52	1.98	2.76	2.56	1.55	2.83	2.6	3.68	3.12	2.77	3.73	2.43	2.21	2.24	2511
Cluster-927.49149	16	26	9	0	1	1	0	0	0	0	0	0	5	18	6	0	3	3	0	0	0	0	0	0	0.74	1.2	0.43	0	0.05	0.05	0	0	0	0	0	0	0.24	0.85	0.29	0	0.15	0.14	0	0	0	0	0	0	1478
Cluster-927.49141	91	72	215	87.38	62	62	46	75	103	69	55	75	80	46	60	103.91	103	104	77.84	98	82	113	89	80	23.64	19.1	58.2	23.31	16.39	16.36	13.04	22.81	25.95	18.44	14.83	20.32	19.98	11.54	15.24	28.14	29.85	28.53	23.35	25.54	24.18	30.44	23.37	21.8	483
Cluster-927.49142	101	142	59	9	18	24	4	5	6	8	3	7	87	111	130	25	25	33	14	14	20	16.94	8	12	3.09	4.34	1.88	0.28	0.56	0.78	0.13	0.18	0.19	0.26	0.1	0.22	2.74	3.51	4.13	0.8	0.85	1.06	0.49	0.46	0.7	0.53	0.26	0.4	2086
Cluster-927.49143	0	14	3	1	1	0	0	0	0	0	0	6	15	7	9	3	2	1	0	0	0	2	5	0	0	0.91	0.2	0.07	0.07	0	0	0	0	0	0	0.4	0.99	0.47	0.6	0.2	0.15	0.07	0	0	0	0.13	0.34	0	1125
Cluster-927.49145	147	112	301	26792	28218	18840.4	8336	14482	22866	3493	8179	6883	315	128	307	35663	19647	23029	29181.2	29638	31872	16428	22978	11802	7.34	5.6	15.7	1376.99	1438.45	1002.01	451.92	845.55	1191.42	181.82	432.1	356.73	16.09	6.57	15.84	1866.44	1095.05	1206.09	1685.52	1592.64	1818.08	841.44	1212.31	645.97	1382
Cluster-927.11747	11	8	7	4	5	12	22.3	3.08	15	17.75	8	10.05	5	12	4	4	11	6	17.79	3.61	7	30.79	16.12	31.05	1.78	1.31	1.18	0.66	0.82	2.01	3.93	0.58	2.43	2.97	1.35	1.69	0.8	1.93	0.65	0.68	1.98	1.02	3.32	0.6	1.29	5.14	2.69	5.37	614
Cluster-927.55437	0	0	0	0	1	0	0	0	2	3	7	5	0	0	0	0	0	0	0	2	2	3	8	0	0	0	0	0	0.14	0	0	0	0.27	0.42	0.98	0.69	0	0	0	0	0	0	0	0.28	0.3	0.41	1.11	0	687
Cluster-927.14027	34	41.04	47	91	100	133	63	39	108	60	43	74.28	30	54	53	124	140	159	94	128	94	94	73	65	0.4	0.48	0.57	1.09	1.19	1.66	0.79	0.53	1.33	0.73	0.53	0.89	0.36	0.65	0.64	1.51	1.82	1.93	1.26	1.62	1.25	1.12	0.9	0.83	5039
Cluster-927.39013	42	41	11	17	15	20	8	4	4	6	5	3	38	39	34.89	5	13	20	3	2	0	13	15	5	1.31	1.27	0.36	0.54	0.48	0.66	0.27	0.15	0.13	0.19	0.16	0.1	1.21	1.25	1.13	0.16	0.45	0.65	0.11	0.07	0	0.41	0.49	0.17	2056
Cluster-927.39015	418	394	446	635	712	676	547	541	614	509	533	538	517	488	459	626	697.36	832	575	523	505	683	551	581	12.55	11.83	13.99	19.62	21.82	21.71	17.81	18.98	19.37	15.95	16.96	16.75	15.97	15.15	14.32	19.7	23.36	26.17	19.96	17.01	17.32	21	17.55	19.2	2118
Cluster-927.32973	525.27	665.1	263	269	150	409	130	60	54	135	130	155	283	417.72	467	191	215	337	98	71.65	111	231	272.95	119	10.34	13.07	5.41	5.45	3.01	8.63	2.77	1.38	1.12	2.77	2.71	3.16	5.75	8.53	9.58	3.94	4.72	6.95	2.23	1.53	2.5	4.65	5.71	2.58	3088
Cluster-927.32972	1185.17	1229	2336.75	1019	983.91	1012	784	741	776.01	807.99	936	1008	773	840	664	1055	874	1071	802	789.51	756.03	1114.48	1022	761	38.6	40.02	79.47	34.15	32.71	35.23	27.69	28.2	26.53	27.45	32.29	34.05	25.88	28.26	22.45	36.02	31.76	36.55	30.2	27.83	28.13	37.18	35.29	27.26	1974
Cluster-927.32971	122	143	116	98	111	104	55	51	103	82	64	94	108	112	121	228	151	250	146	147	125	141	112	92	2.19	2.56	2.18	1.81	2.04	2	1.07	1.07	1.95	1.54	1.22	1.75	2	2.09	2.27	4.29	3.03	4.7	3.03	2.87	2.57	2.59	2.14	1.82	3358
Cluster-927.4391	29	49	48	5	2	4	1	2	2	1	10	4	35	37	29	3	4	15	3	2	8	7	1	2	0.54	0.91	0.93	0.1	0.04	0.08	0.02	0.04	0.04	0.02	0.2	0.08	0.67	0.71	0.56	0.06	0.08	0.29	0.06	0.04	0.17	0.13	0.02	0.04	3266
Cluster-927.27457	4903	5067.91	4728.41	6944.78	6304.83	4740.77	4227.81	5072.01	7011.01	3283	3924	3667	8418.17	8927.48	12013.8	9969.92	8347.89	8417.94	8569.2	9592.77	5895.22	6347.51	5104	5345.36	331.49	343.75	333.78	483.25	435.08	339.99	310.56	401.11	491.4	231.13	280.24	257.47	578.74	616.65	835.09	706.19	630.01	597.36	670.22	693.62	455.16	440.7	363.2	394.63	1092
Cluster-927.27455	125.22	124.08	211.69	167.7	241.81	145.72	151.25	119.42	154.32	149.35	116.78	165.74	139.33	150.34	132.69	196.24	234.74	306.88	217.06	218.36	195.61	202.18	151	220.98	7.04	6.99	12.43	9.7	13.88	8.71	9.23	7.85	9.03	8.75	6.94	9.67	7.99	8.67	7.69	11.56	14.73	18.1	14.12	13.18	12.56	11.66	8.96	13.6	1258
Cluster-927.32979	1918	1519	2255	2304	1779	2177	1376	1485	1700	1665	1825	1717	1228	1202	1470	1985	1569	1893	1515	1680	1715	1590	1619	1514	72.58	57.49	89.1	89.71	68.71	87.96	56.48	65.67	67.41	65.7	73.12	67.39	47.69	46.9	57.67	78.72	66.25	75.07	66.29	68.68	74.13	61.65	64.88	62.94	1737
Cluster-927.30538	32036.2	34471.3	36326.9	34397.2	57422.1	34039.3	11752.4	12758.8	40664.5	3591.32	4753.22	4022.35	82231.6	82047.8	64769.6	34519.6	45278.6	43507.4	25751.8	37408	41276.3	5313.63	5248.09	4368.31	4509.49	4902.22	5336.03	4981.83	8243.16	4999.37	1801.84	2103.04	5781.67	524.16	702.16	589.25	11511.8	11539.4	9189.29	5082.71	7115.74	6446.46	4192.9	5493.02	6623.98	771.44	765.62	661.22	665
Cluster-927.28850	436	488	269	196	245	297	124	102	135	78	98	85	462	432	411	195	213	213	138	147	145	130	111	71	11.26	12.59	7.25	5.21	6.46	8.21	3.47	3.08	3.67	2.1	2.68	2.28	12.29	11.55	11.04	5.28	6.14	5.76	4.12	4.12	4.28	3.44	3.04	2.02	2419
Cluster-927.30534	1757	1529	1512	387	459	475	276	254	421	185	182	214	1502	1423	1394	265	401	414	211	336	325	206	190	176	47.79	41.56	42.95	10.83	12.74	13.83	8.14	8.07	12.05	5.25	5.25	6.03	42.08	40.05	39.43	7.56	12.17	11.79	6.64	9.91	10.1	5.74	5.49	5.27	2310
Cluster-927.60217	0	0	0	4	3	5	3	3	0	2	0	3	0	0	0	0	4	2	0	0	5	8	2	9	0	0	0	0.71	0.53	0.89	0.56	0.61	0	0.36	0	0.54	0	0	0	0	0.77	0.36	0	0	0.98	1.43	0.36	1.66	592
Cluster-927.30536	101.59	114.38	160.18	206.6	193.92	180.57	246.33	218.21	265.51	199.82	238.28	248.16	162.06	211.26	195.22	231.23	253.12	235.97	286.32	300.67	270.86	348.56	299.06	350.96	16.7	19.04	27.47	34.94	32.5	30.81	44.13	42.01	43.73	34.01	41.02	42.48	26.31	34.46	32.15	39.74	46.45	40.86	54.43	51.16	50.72	59.17	50.7	61.73	608
Cluster-927.30531	304	279	189	149	134	151	97	70	96	84	77	92	325.99	396	358	132	152	178	108	121	124	86	88	73	6.26	5.73	4.06	3.16	2.82	3.33	2.16	1.68	2.08	1.8	1.68	1.96	6.93	8.45	7.68	2.85	3.49	3.84	2.57	2.71	2.92	1.81	1.93	1.66	2965
Cluster-927.30530	1579.4	1387.7	1611.99	1001	1499.01	705	301	428.79	817.71	289	319	328.54	2300.48	2272.98	2321	1349.91	1818.05	1581.59	697.44	1321.47	818	484	376	570	64.14	56.39	68.36	41.83	62.14	30.55	13.26	20.35	34.76	12.24	13.71	13.84	95.81	95.11	97.64	57.46	82.39	67.32	32.75	57.93	37.95	20.14	16.16	25.42	1637
Cluster-927.30533	359	421	271	135	188	187	75	58	74	66	54	59	333	305	326	141	169	180	123	116	109	95	82	55	5.04	5.9	3.98	1.95	2.7	2.82	1.14	0.95	1.1	0.97	0.8	0.86	4.84	4.45	4.78	2.08	2.65	2.65	2	1.78	1.75	1.37	1.23	0.85	4218
Cluster-927.60212	0	0	0	4	0	2	7	6	5	0	1	0	2	6	0	0	5	0	11	5	5	3	0	0	0	0	0	0.25	0	0.13	0.46	0.43	0.32	0	0.06	0	0.12	0.37	0	0	0.34	0	0.77	0.33	0.35	0.19	0	0	1185
Cluster-927.26087	66	32	117	16	23	12	15	12	20	6	11	9	35	65	41	22	22	39	10	19	17	15	18	18	10.66	5.23	19.72	2.66	3.79	2.01	2.64	2.27	3.24	1	1.86	1.51	5.59	10.43	6.64	3.72	3.97	6.64	1.87	3.18	3.13	2.5	3	3.11	614
Cluster-927.36579	348	299	217	124	149	165	84	52	97	63	67	51	179	266	146	86	106	119	53	52	70	74	79	16	14.65	12.59	9.54	5.37	6.4	7.41	3.84	2.56	4.27	2.76	2.99	2.23	7.72	11.53	6.36	3.79	4.98	5.25	2.58	2.36	3.37	3.19	3.52	0.74	1589
Cluster-927.25763	217	198	167	90	77	107	65	61	48	42	23	54	183	181	181	110	120	136	65	123	95	80	62	57	6.39	5.83	5.14	2.73	2.31	3.37	2.08	2.1	1.49	1.29	0.72	1.65	5.55	5.51	5.54	3.4	3.94	4.2	2.21	3.93	3.2	2.41	1.94	1.85	2154
Cluster-927.59065	5	4	1	0	1	0	0	0	0	0	0	0	7	7	7	0	0	0	0	2	0	0	0	0	0.67	0.54	0.14	0	0.14	0	0	0	0	0	0	0	0.93	0.93	0.94	0	0	0	0	0.28	0	0	0	0	687
Cluster-927.24228	72	148	32	0	2	1	0	2	0	0	0	0	151	242	240	9	3	3	0	2	5	0	1	1	2.55	5.24	1.18	0	0.07	0.04	0	0.08	0	0	0	0	5.49	8.84	8.81	0.33	0.12	0.11	0	0.08	0.2	0	0.04	0.04	1838
Cluster-927.24229	1496	1207	583	16	8	25	4	4	5	0	1	3	1081	1475	1084	7	27	21	1	21	9	1	0	2	29.79	24	12.12	0.33	0.16	0.53	0.09	0.09	0.1	0	0.02	0.06	22.22	30.46	22.49	0.15	0.6	0.44	0.02	0.45	0.2	0.02	0	0.04	3056
Cluster-927.4648	0	0	2	0	2	0	6	8	0	15	14	20	0	0	0	1	0	0	2	1	4	7	10	18	0	0	0.2	0	0.2	0	0.64	0.91	0	1.52	1.44	2.03	0	0	0	0.1	0	0	0.23	0.1	0.44	0.7	1.02	1.9	841
Cluster-927.4642	11	1	6	1	2.14	0	1	3	7	0	1	1	11	9	6	0	6	0	0	6	2	0	0	0	1.31	0.12	0.75	0.12	0.26	0	0.13	0.42	0.85	0	0.13	0.12	1.31	1.08	0.72	0	0.8	0	0	0.75	0.27	0	0	0	737
Cluster-927.31702	222	139	517	78	58	34	14	17	11	53	9	61	5	56	7	42	29	31	0	4	9	4	20	5	10.63	6.66	25.84	3.84	2.83	1.73	0.73	0.95	0.55	2.64	0.46	3.03	0.24	2.76	0.35	2.11	1.55	1.56	0	0.21	0.49	0.2	1.01	0.26	1430
Cluster-927.6432	0	0	0	3	2	1	2	6	3	2	0	1	1	0	0	0	1	8	7	3	7	1	0	0	0	0	0	0.4	0.26	0.13	0.28	0.9	0.39	0.27	0	0.13	0.13	0	0	0	0.14	1.08	1.04	0.4	1.02	0.13	0	0	704
Cluster-927.25765	10	10	19	212	309.98	367.23	303.99	330	319	350	283	209	6	4	13	196	248	253	352.91	372	365	332	268.05	392.19	0.72	0.72	1.42	15.61	22.63	27.84	23.63	27.62	23.62	26.07	21.38	15.53	0.44	0.29	0.96	14.69	19.8	19	29.21	28.42	29.82	24.4	20.17	30.61	1047
Cluster-927.24464	14	16	6	0	0	3	0	0	0	0	0	0	1	8	3	0	0	1	1	0	0	2	0	0	2.65	3.08	1.19	0	0	0.59	0	0	0	0	0	0	0.19	1.49	0.57	0	0	0.2	0.22	0	0	0.39	0	0	563
Cluster-927.36571	33	39	22.74	0	11	4	1	1	1	2	0	0	30	39.78	30	8	22	3	0	6	0	1	0	1	7.56	9.1	5.43	0	2.56	0.94	0.25	0.27	0.22	0.47	0	0	6.66	8.87	6.77	1.91	5.62	0.73	0	1.39	0	0.24	0	0.24	512
Cluster-927.38057	14.02	20.47	11.76	4	9	7	1	2	5	7	2.03	4	42.97	27.92	27.23	6	10	10	3	13.71	3	6	1	1	0.92	1.35	0.8	0.27	0.6	0.49	0.07	0.15	0.34	0.48	0.14	0.27	2.87	1.87	1.84	0.41	0.73	0.69	0.23	0.96	0.22	0.4	0.07	0.07	1118
Cluster-927.38054	167	205	111	74	87	85	30	56	69	32	29	35	427	431	566	120	98	130	43	74	57	49	46	22	4.41	5.4	3.06	2.01	2.34	2.4	0.86	1.73	1.92	0.88	0.81	0.96	11.61	11.77	15.53	3.32	2.88	3.59	1.31	2.12	1.72	1.32	1.29	0.64	2373
Cluster-927.38050	28	49	8	0	3	2	0	0	0	0	0	2	26	22	8	1	6	6	3	0	0	1	0	1	1.34	2.35	0.4	0	0.15	0.1	0	0	0	0	0	0.1	1.28	1.09	0.4	0.05	0.32	0.3	0.17	0	0	0.05	0	0.05	1427
Cluster-927.28855	128	171	46	144	94	131	12	45	165	4	12	14	139	275	146	142	76	88	30	136	76	23	69	16	2.2	2.94	0.83	2.55	1.65	2.42	0.22	0.91	3	0.07	0.22	0.25	2.47	4.92	2.62	2.56	1.46	1.59	0.6	2.55	1.5	0.41	1.26	0.3	3490
Cluster-927.25769	97.28	134.6	87	74.99	49	80	37.04	26	28	22.98	26	24.43	73.9	76	63	39.8	58	85.65	39	23	40.97	29	41.49	24	5.55	7.7	5.19	4.41	2.86	4.86	2.3	1.74	1.66	1.37	1.57	1.45	4.3	4.45	3.71	2.38	3.7	5.13	2.58	1.41	2.67	1.7	2.5	1.5	1243
Cluster-927.20103	161	121	172	51	76	32	27	46	52	10	9	6	115	112	105	100	115	96	47	75	69	28	20	12	3.62	2.72	4.04	1.18	1.74	0.77	0.66	1.21	1.23	0.23	0.21	0.14	2.67	2.61	2.46	2.36	2.88	2.26	1.22	1.83	1.77	0.64	0.48	0.3	2738
Cluster-927.20102	123	68	176.77	174	304.02	176.07	128.86	90.05	258.29	94.56	93.98	110.09	199.04	184.87	158.13	232.97	252.82	296.41	157.02	266.19	182.85	113.02	101.16	158.96	14.08	7.84	21.12	20.5	35.5	21.15	16.05	12.07	30.14	11.24	11.32	13.11	22.83	21.31	18.37	27.91	32.31	35.68	20.79	32.06	23.88	13.32	12.07	19.67	756
Cluster-927.24489	278	293.99	210.58	361	318.18	388.81	328.58	236	324.87	300.84	238	309.99	226	264.67	310.03	344.98	351	401	336.94	330	319.03	366	372	341.77	8.64	9.14	6.84	11.55	10.1	12.93	11.08	8.57	10.61	9.76	7.84	9.99	7.23	8.5	10.01	11.24	12.18	13.06	12.11	11.11	11.33	11.65	12.27	11.69	2055
Cluster-927.21478	51	60	56	7	21	12	15	6	15	2	1	0	96	77	103	17.25	29	26	11	45	15	8	7	1	6.39	7.58	7.32	0.9	2.68	1.57	2.05	0.88	1.91	0.26	0.13	0	12.01	9.68	13.06	2.26	4.06	3.43	1.59	5.91	2.14	1.03	0.91	0.14	714
Cluster-927.21473	57	68	61	31	27	25	9	13	30	11	10	18	71	57	64	38	39	33	25	52	28	24	9	14	10.48	12.68	11.7	5.86	5.06	4.75	1.8	2.8	5.49	2.09	1.92	3.45	12.82	10.34	11.73	7.3	8	6.4	5.31	9.83	5.86	4.56	1.7	2.74	572
Cluster-927.24482	37	37	13	0	4	16	7	4	3	2	4	5	12	24	30	6	4	12	1	0	1	5	7	0	1.66	1.66	0.61	0	0.18	0.76	0.34	0.21	0.14	0.09	0.19	0.23	0.55	1.1	1.39	0.28	0.2	0.56	0.05	0	0.05	0.23	0.33	0	1511
Cluster-927.24483	43	47	60	3	2	1	2	0	1	0	1	1	4	10	6	8	2	7	1	4	3	1	0	1	1.09	1.19	1.59	0.08	0.05	0.03	0.06	0	0.03	0	0.03	0.03	0.1	0.26	0.16	0.21	0.06	0.19	0.03	0.11	0.09	0.03	0	0.03	2451
Cluster-927.21477	399	482.01	183	24	15	30	14	0	1	1	2	0	343	280	354	8	7	11	10	15	10	7	0	3	6.55	7.9	3.14	0.41	0.25	0.53	0.25	0	0.02	0.02	0.03	0	5.82	4.77	6.06	0.14	0.13	0.19	0.19	0.27	0.19	0.12	0	0.05	3647
Cluster-927.24487	168	167	131	56	61	36	34	35	55	31	16	20	197	208	228	55.72	111	81	52	117	101	36	18	32	31.4	31.67	25.54	10.76	11.62	6.95	6.93	7.66	10.22	5.99	3.13	3.89	36.14	38.33	42.45	10.88	23.16	15.96	11.24	22.47	21.49	6.96	3.45	6.37	567
Cluster-927.12751	77	79	86	305	388	256	505	544.45	536	564	522	513	134	133	199	319	275	250	485.98	456	342	692	586	808	2.34	2.4	2.73	9.53	12.02	8.31	16.62	19.31	17.1	17.86	16.79	16.15	4.19	4.17	6.28	10.15	9.31	7.95	17.06	15	11.86	21.51	18.87	26.99	2098
Cluster-927.12750	0	1	0	104	54	194	132	38	62	26	26	36	0	1	3	56	63	144	62	53	61	72	80	32	0	0.08	0	8.39	4.32	16.1	11.25	3.49	5.02	2.12	2.15	2.93	0	0.08	0.24	4.6	5.52	11.86	5.63	4.43	5.46	5.8	6.59	2.73	979
Cluster-927.12753	123	84	136	22	21	26	12	12	33	4	7	2	92	207	240.02	74	213.8	67	187	202	92	115	17	10	2.84	1.94	3.28	0.52	0.49	0.64	0.3	0.32	0.8	0.1	0.17	0.05	2.19	4.95	5.76	1.79	5.5	1.62	4.99	5.06	2.42	2.72	0.42	0.25	2675
Cluster-927.25577	50	109	28	20	25	28	10	9	15	16	10	12	46	87	121	21	27	41	17	22	15	42	17	13	0.98	2.12	0.57	0.4	0.5	0.59	0.21	0.21	0.31	0.33	0.21	0.24	0.93	1.76	2.46	0.43	0.59	0.84	0.38	0.47	0.33	0.84	0.35	0.28	3113
Cluster-927.25576	626	738	623	297	409	256	56	103	171	40	25	52	835	888	707.98	297	334	287	121	183	144	62	51	47	17.59	20.72	18.28	8.59	11.73	7.7	1.71	3.38	5.05	1.17	0.74	1.51	24.15	25.81	20.68	8.75	10.47	8.45	3.93	5.57	4.62	1.78	1.52	1.45	2245
Cluster-927.25575	188	131	212	174	248	353.97	764	418	516	2197	1496	1951.34	146	150	212	185	235	261	373	291	438	1263	861	1598	6.34	4.42	7.46	6.04	8.54	12.76	27.94	16.47	18.26	77.27	53.43	68.23	5.06	5.22	7.42	6.54	8.84	9.22	14.54	10.62	16.87	43.62	30.77	59.25	1916
Cluster-927.25574	47	18	31	26	27	27	37	12	24	21	10	8	51	49	45	17	11	7	17	27	20	12	9	25	45.66	18.81	31.14	25.67	26.35	23.8	39.43	13.57	19.09	20.25	9.57	8.17	41.53	39.94	37.71	16.95	11.85	7.26	18.83	22.37	21.58	12.33	7.96	22.96	319
Cluster-927.25573	40	31.89	11	78	33	114	72	33.82	33.03	55	58	55	28	36	74	71	41	72	46	28	36	94.01	95	44	2.08	1.66	0.6	4.17	1.75	6.3	4.06	2.05	1.79	2.98	3.18	2.96	1.49	1.92	3.97	3.86	2.38	3.92	2.76	1.56	2.13	5.01	5.21	2.5	1340
Cluster-927.25571	9	20	18	2	13	6	0	0	3	0	0	0	54	39	29	3	4	3	3	0	0	0	0	0	1.6	3.6	3.33	0.36	2.35	1.1	0	0	0.53	0	0	0	9.43	6.84	5.14	0.56	0.79	0.56	0.62	0	0	0	0	0	583
Cluster-927.25570	104	90	133	360	478	524	927	683	917.38	583	530	679	184.39	91.5	175	361.28	294	328	523.79	435	481	547.06	538	769.98	10.63	9.26	14.2	37.89	49.88	56.4	103.13	81.75	96.04	61.96	57.07	72.19	18.97	9.46	18.22	38.68	33.56	35.26	61.97	47.01	56.13	57.57	57.48	85.35	814
Cluster-927.5110	0	0	0	18	2	0	6	35	9	68	15.92	122	0	0	0	2	0	0	2	0	2	0	3	5	0	0	0	7.7	0.85	0	2.74	17.09	3.47	28.92	6.8	53.24	0	0	0	0.87	0	0	0.96	0	0.94	0	1.23	2.12	401
Cluster-927.5116	2	0	2	6	3	6	63	52	62	2170	1394	1900	0	58	4	14	15	8	42	98	174	714	968	1305	0.07	0	0.07	0.21	0.1	0.22	2.31	2.05	2.2	76.51	49.91	66.6	0	2.02	0.14	0.5	0.57	0.28	1.64	3.58	6.72	24.72	34.68	48.5	1912
Cluster-927.5117	0	1	0	0	0	1	3	13	9	3	13	8	0	0	0	3	0	1	1	0	2	6	8	17	0	0.06	0	0	0	0.07	0.2	0.93	0.57	0.19	0.84	0.51	0	0	0	0.19	0	0.06	0.07	0	0.14	0.38	0.52	1.14	1178
Cluster-927.9645	71	32	70	28	16	28	16	13	12	23	4.53	11	37	28	36	10	19	17	5	18	12	1	3	6	2.57	1.16	2.65	1.04	0.59	1.08	0.63	0.55	0.46	0.87	0.17	0.41	1.38	1.05	1.35	0.38	0.77	0.65	0.21	0.71	0.5	0.04	0.12	0.24	1802
Cluster-927.57500	21.99	28	8	1	0	1	2	0	2	2	0	1	53	71	44.99	6	6	7	0	5	3	2	5	2	1.96	2.5	0.74	0.09	0	0.09	0.19	0	0.18	0.19	0	0.09	4.76	6.41	4.09	0.56	0.6	0.65	0	0.47	0.3	0.18	0.47	0.19	895
Cluster-927.26888	372.66	319.78	331.83	146	217.51	123	56	61.06	137.18	64.03	61	76	547.96	611.95	369.97	167	241	280.9	108.03	181.01	142.18	63.07	64	83	31.49	27.16	29.28	12.7	18.76	10.99	5.15	6.04	11.95	5.63	5.44	6.67	46.84	52.56	32	14.78	22.74	24.94	10.56	16.27	13.72	5.48	5.67	7.63	928
Cluster-927.26887	63.05	137.6	87.55	846.87	834.98	820.54	698.67	685.64	988.29	1029.85	821.68	561.9	219.22	274.45	601.03	591.44	499.93	776.09	745.5	1010.84	747.98	579.71	531.34	1014.91	28.6	64.83	41.3	393.47	384.05	363.53	347.06	363.99	409.66	475.3	380.33	266.74	91.08	114.4	255.04	278.39	252.71	373.61	389.19	434.39	382.75	274.87	234.85	465.58	390
Cluster-927.26885	401	277	186	7	6	6	12	6	6	16	17	30	1	34	6	6	2	2	5	1	3	11	5	4	10.95	7.56	5.3	0.2	0.17	0.18	0.36	0.19	0.17	0.46	0.49	0.85	0.03	0.96	0.17	0.17	0.06	0.06	0.16	0.03	0.09	0.31	0.14	0.12	2302
Cluster-927.26880	90	68	12	48	84.61	117.97	45	68	48	259.7	155	234.04	93	82	160	39	59.02	86	16	28.99	26	117.04	66	81	4.24	3.21	0.59	2.33	4.07	5.92	2.3	3.74	2.36	12.75	7.72	11.44	4.48	3.97	7.79	1.92	3.1	4.25	0.87	1.47	1.4	5.65	3.29	4.18	1449
Cluster-927.26881	30.33	58.66	43.24	173.81	148.82	237.93	194.16	149.64	163.04	151.29	155.49	180.1	53.73	47.34	61.91	146	93.67	162.95	116.34	104.07	187.62	175.43	204.2	168	9.83	19.53	14.6	57.81	49.02	77.29	68.78	56.79	50.19	50.27	52	60.95	16.46	14.56	19.32	49.26	33.86	55.88	43.49	33.17	68.9	59.13	66.06	56.4	440
Cluster-927.25684	122	127.82	115	145.16	121.98	166.79	229	124.91	136	119	155	145	117	130	88	93	106.09	154	132.43	88	132.05	166	159	87	8.95	9.41	8.81	10.96	9.13	12.96	18.25	10.72	10.32	9.08	12	11.05	8.71	9.72	6.62	7.14	8.68	11.86	11.24	6.89	11.06	12.51	12.26	6.96	1028
Cluster-927.25687	539	423	560.37	352	319	222.74	217	241	236	194	140	176	350	316	305	250	261	315	161	251	316	98	98	75	16.63	13.04	18.05	11.17	10.04	7.35	7.26	8.69	7.65	6.24	4.58	5.63	11.11	10.07	9.77	8.08	8.98	10.18	5.74	8.39	11.14	3.1	3.21	2.55	2069
Cluster-927.25686	240.04	148	117.98	93	57	97	71	32.01	33	83	64	81	150	189	146.94	75	45	103	44	23	36	72.02	72.99	53	8.71	5.37	4.47	3.47	2.11	3.76	2.79	1.36	1.26	3.14	2.46	3.05	5.59	7.07	5.53	2.85	1.82	3.92	1.85	0.9	1.49	2.68	2.81	2.11	1800
Cluster-927.25681	675	619	677	161	217	213	102	94	132	120	89	72	739	715	703	231	222	227	100	124	183	140	146	94	19.75	18.1	20.68	4.85	6.48	6.67	3.24	3.21	4.06	3.66	2.76	2.18	22.25	21.63	21.37	7.08	7.25	6.96	3.38	3.93	6.12	4.19	4.53	3.03	2167
Cluster-18697.0	7	25	17	5	9	0	1	0	1	9	10	2	5	2	14	3	5	4	4	5	15	11	2	4	0.31	1.12	0.79	0.23	0.41	0	0.05	0	0.05	0.42	0.47	0.09	0.23	0.09	0.65	0.14	0.25	0.19	0.21	0.24	0.76	0.5	0.09	0.2	1514
Cluster-927.14220	1	10.29	2	50	23	34.99	17	4	13.28	5	13	19	2	1	4	25	21	74	8	4	13	17	32	5	0.03	0.35	0.07	1.74	0.8	1.27	0.62	0.16	0.47	0.18	0.47	0.67	0.07	0.03	0.14	0.89	0.79	2.63	0.31	0.15	0.5	0.59	1.15	0.19	1908
Cluster-927.43068	308	287	286	865	805	1000.26	1031	1021	1073	1291	1456	1416	312	305	392	568	478	621.03	748	708	747	1139	1090.07	1268.09	8.79	8.18	8.52	25.39	23.44	30.53	31.89	34.03	32.19	38.43	44.02	41.89	9.16	9	11.62	16.99	15.21	18.56	24.67	21.89	24.35	33.27	33	39.82	2215
Cluster-927.1918	0	0	0	0	0	0	2	0	0	0	0	0	4	53	29	12	286	0	132	407	225	33	0	4	0	0	0	0	0	0	0.18	0	0	0	0	0	0.34	4.52	2.49	1.05	26.78	0	12.81	36.31	21.55	2.85	0	0.37	933
Cluster-927.1916	0	0	0	6	4	1	0	0	0	0	1	0	0	0	0	7	8	2	3	0	3	0	0	0	0	0	0	0.68	0.45	0.12	0	0	0	0	0.12	0	0	0	0	0.81	0.98	0.23	0.38	0	0.38	0	0	0	776
Cluster-927.1917	6	2	0	0	0	0	0	0	0	0	0	0	9	21	11	0	0	0	0	2	0	1	0	0	0.66	0.22	0	0	0	0	0	0	0	0	0	0	0.99	2.31	1.22	0	0	0	0	0.23	0	0.11	0	0	779
Cluster-927.1913	0	0	1	13.58	8	18	4.9	2	9.99	1	3	4	0	1	0	20	10.99	13.03	1	21	6	8	5	4	0	0	0.25	3.3	1.93	4.35	1.27	0.55	2.31	0.24	0.74	0.99	0	0.23	0	4.94	2.9	3.26	0.27	5.02	1.61	1.96	1.2	1	504
Cluster-9016.0	49	72	7	0	0	0	0	0	0	0	0	0	40	58	19	0	0	0	0	0	0	0	0	0	2.72	4	0.41	0	0	0	0	0	0	0	0	0	2.26	3.3	1.09	0	0	0	0	0	0	0	0	0	1272
Cluster-10380.1	8	11	5	0	0	0	0	0	3	0	0	0	2	4	5	0	1	2	0	0	1	0	0	0	0.9	1.25	0.59	0	0	0	0	0	0.35	0	0	0	0.23	0.46	0.57	0	0.13	0.24	0	0	0.13	0	0	0	762
Cluster-927.31317	1258.98	1252	901	1714	2122	1403	528	671	1036	746	763	788	1516.93	1450	2080	2046	1925	1699	1064	1182	830	1141	854	696.13	124.83	124.92	93.26	174.92	214.71	146.52	56.96	77.88	105.29	76.89	79.7	81.23	151.45	145.45	210.19	212.41	213.1	177.06	122.06	123.99	93.93	116.42	88.53	74.88	831
Cluster-12671.0	9	6	20	1	2	1	3	0	1	0	0	0	1	4	2	0	7	7	0	0	1	0	2	0	1.48	1	3.42	0.17	0.33	0.17	0.54	0	0.16	0	0	0	0.16	0.65	0.33	0	1.28	1.21	0	0	0.19	0	0.34	0	609
Cluster-927.26085	621.78	527.91	604	1012.15	1032.89	1030.73	620.5	720.95	860	574.99	494.49	531	608.77	538	773.17	949	792.01	952.77	712	770.1	727.99	582	507	598	22.89	19.44	23.22	38.34	38.81	40.52	24.78	31.01	33.18	22.07	19.27	20.27	23.01	20.43	29.51	36.61	32.53	36.75	30.3	30.64	30.61	21.95	19.77	24.19	1778
Cluster-927.15198	144	120	312	179	115	394	543	146	173	505	449	273	26	52	48	130	43	82	260	81	139	247	251	149	3.88	3.23	8.79	4.97	3.17	11.38	15.88	4.6	4.91	14.21	12.84	7.63	0.72	1.45	1.35	3.68	1.29	2.32	8.11	2.37	4.28	6.82	7.19	4.43	2327
Cluster-927.52950	0	2	0	23	17	1	21	25	105	114	211	178	19	24	4	16	37	20	38	68	58	64	61	72	0	0.11	0	1.29	0.95	0.06	1.25	1.6	5.97	6.49	12.19	10.09	1.06	1.34	0.23	0.92	2.26	1.15	2.4	3.99	3.62	3.59	3.52	4.31	1287
Cluster-927.15196	17	20	4	3	3	3	0	1	0	0	1	1	10	7	16	3	2	11	0	0	1	0	0	0	0.53	0.62	0.13	0.1	0.1	0.1	0	0.04	0	0	0.03	0.03	0.32	0.22	0.52	0.1	0.07	0.36	0	0	0.04	0	0	0	2058
Cluster-927.15194	32	38	17.94	0	0	0	0	0	0	1	1	1	33	48	21	0	0	0.98	0	0	3	2	0	1	5.7	6.86	3.33	0	0	0	0	0	0	0.18	0.19	0.19	5.78	8.44	3.73	0	0	0.18	0	0	0.61	0.37	0	0.19	582
Cluster-927.15195	46	36	80	54	78	39.71	59	72	80	51	49	42	43	46	46	80	139	81	89	94.92	83	55	36	67	5.67	4.48	10.3	6.85	9.81	5.13	7.92	10.4	10.03	6.53	6.35	5.39	5.3	5.7	5.74	10.32	19.14	10.51	12.7	12.28	11.68	6.99	4.62	8.92	721
Cluster-927.14545	11	20	5	0	0	1	0	0	0	0	0	0	4	20	10	0	6	1	3	4	2	4	0	0	2.94	5.46	1.39	0	0	0.27	0	0	0	0	0	0	1.03	5.15	2.61	0	1.79	0.28	0.93	1.07	0.61	1.11	0	0	477
Cluster-927.35884	62.06	70	24.03	8	12.05	28.95	4.25	0	1	2.65	0	1.99	22.15	31.78	29.06	10	15	13	8	10.03	6.71	12	1.69	1	2.17	2.45	0.88	0.29	0.43	1.08	0.16	0	0.04	0.1	0	0.07	0.8	1.15	1.06	0.37	0.59	0.48	0.32	0.38	0.27	0.43	0.06	0.04	1855
Cluster-927.51909	6	15	0	26	25	71	27	10	15	13	22	11	7	9	12	11	17	41	13	13	21	29	15	9	0.37	0.92	0	1.64	1.56	4.62	1.8	0.72	0.95	0.83	1.42	0.7	0.44	0.56	0.76	0.71	1.16	2.64	0.92	0.85	1.47	1.82	0.97	0.6	1177
Cluster-927.51903	46	52	38	182	131.99	171	212	184	184	169	184	255	28	26	41	159	96	126	197	170	173	234	238.82	239	2.26	2.55	1.95	9.19	6.61	8.94	11.29	10.55	9.42	8.64	9.55	12.98	1.4	1.31	2.08	8.17	5.26	6.48	11.18	8.98	9.69	11.77	12.38	12.85	1402
Cluster-927.51902	44	33	35	194	123	177	264	172	148.07	162	156	205	17	35	36	141	84	115	153	84.8	137	174	236	188	1.31	0.98	1.09	5.95	3.74	5.64	8.53	5.99	4.64	5.04	4.93	6.33	0.52	1.08	1.11	4.4	2.79	3.59	5.27	2.74	4.66	5.31	7.46	6.17	2132
Cluster-927.4369	1	4	1	0	3	3	5	3	10	5	5	11	0	1	3	1	3	4	4	0	1	5	2	1	0.04	0.15	0.04	0	0.11	0.12	0.2	0.13	0.39	0.19	0.2	0.42	0	0.04	0.12	0.04	0.12	0.16	0.17	0	0.04	0.19	0.08	0.04	1767
Cluster-927.39837	180	94	148	8	0	2	9	1	2	7	8	7	9	75	14	3	3	8	4	4	1	10	10	4	4.71	2.46	4.04	0.22	0	0.06	0.26	0.03	0.06	0.19	0.22	0.19	0.24	2.03	0.38	0.08	0.09	0.22	0.12	0.11	0.03	0.27	0.28	0.12	2392
Cluster-927.39834	4	1	1	36	8	18	16	14	11	14	8	11.02	3	3	8	23	17	31	44	39	57	84.15	23	19	0.25	0.06	0.07	2.34	0.52	1.21	1.1	1.04	0.72	0.92	0.53	0.72	0.19	0.19	0.52	1.53	1.2	2.06	3.22	2.64	4.12	5.47	1.53	1.31	1148
Cluster-927.39833	70	74	57	36	36	44	23	18	22	11	13	7	76	76	61	29	24	32	31	8	18	21	22	22	74.39	85	62.57	38.84	38.37	42.06	26.81	22.23	18.89	11.56	13.55	7.83	66.98	67.03	55.37	31.58	28.25	36.3	37.51	7.16	21.2	23.62	21.11	21.93	313
Cluster-927.39838	26.91	68	44.41	68	55	116	95	72	105.07	25	21	18	39	44	73	53	76	83	83	102	77	27	29	48	0.71	1.79	1.22	1.84	1.48	3.27	2.71	2.22	2.91	0.69	0.59	0.49	1.06	1.2	2	1.46	2.23	2.29	2.53	2.92	2.32	0.73	0.81	1.39	2375
Cluster-927.14224	19	33	17	2	2	3	0	0	0	0	0	1	39	38	32	0	0	0	0	4	1	0	0	0	0.7	1.22	0.66	0.08	0.08	0.12	0	0	0	0	0	0.04	1.48	1.45	1.23	0	0	0	0	0.16	0.04	0	0	0	1768
Cluster-927.27864	3011.62	2470.88	2912.78	2069.1	2266.48	1769.51	719.02	966.23	1802.72	487.99	532.02	749.67	645.86	1482.96	915.92	1624.26	2156.92	2089.17	862.55	2101.24	1338.42	459.38	661	435	339.8	280.92	343.04	240.27	260.91	209.64	88.3	127.63	207.48	57.19	63.16	87.97	73.07	168.58	104.94	191.83	271.72	247.89	112.6	249.66	172.3	53.38	77.75	53.09	763
Cluster-927.36564	452	508	288.76	62	91	79	35	53	64	35	33	22	372	497	510	124	194	136	114	133	118	72	47	32	9.9	11.11	6.6	1.4	2.03	1.85	0.83	1.36	1.48	0.8	0.77	0.5	8.4	11.28	11.63	2.85	4.74	3.12	2.89	3.16	2.95	1.61	1.09	0.77	2803
Cluster-927.27869	113	119	60	40	37	38	32	21	32	20	21	46	109	162	149	39	75	71	40	49	35	38	44	24	2.53	2.66	1.4	0.92	0.85	0.91	0.78	0.55	0.76	0.47	0.5	1.07	2.52	3.76	3.48	0.92	1.87	1.67	1.04	1.19	0.9	0.87	1.05	0.59	2746
Cluster-927.29844	13672.7	18544	9170.71	1765	3741	2645	343	315	961	449	233	343	19180	30269.8	17863	2438	5392	4134	1062	3223	1570	463	260	420	538.69	730.94	377.29	71.56	150.44	111.23	14.66	14.5	39.65	18.45	9.72	14.02	775.27	1229.27	729.3	100.67	237.05	170.71	48.38	137.13	70.66	18.69	10.85	18.17	1679
Cluster-927.41208	442	233	1249	685.77	664	320	268.34	303	434	178	107	216	75	133	45	818	681	613	448	467	351	209	156	213	16.29	8.59	48.07	26.01	24.98	12.6	10.73	13.05	16.77	6.84	4.18	8.26	2.84	5.06	1.72	31.6	28.01	23.68	19.09	18.6	14.78	7.89	6.09	8.63	1776
Cluster-927.3510	13	3	10	4	3	0	0	2	0	0	0	0	21	6	22	3	2	3	0	2	0	0	0	0	0.56	0.13	0.45	0.18	0.13	0	0	0.1	0	0	0	0	0.92	0.27	0.98	0.14	0.1	0.14	0	0.09	0	0	0	0	1563
Cluster-927.3511	3	8	12	0	0	0	0	0	0	2	0	2	9	4	17	0	0	3	0	0	1	0	0	0	0.43	1.17	1.81	0	0	0	0	0	0	0.3	0	0.3	1.29	0.58	2.47	0	0	0.46	0	0	0.16	0	0	0	655
Cluster-927.3518	21	21	19	0	0	0	0	0	0	0	0	4	18	26	20	0	0	2	0	0	2	0	0	1	1.15	1.15	1.09	0	0	0	0	0	0	0	0	0.23	1.01	1.46	1.13	0	0	0.12	0	0	0.13	0	0	0.06	1282
Cluster-927.55377	93	106	51	7	4	12	20	3	7	5	1	1	39	136	31	9	51	13	17	50	30	14	2	2	3.16	3.61	1.81	0.25	0.14	0.44	0.74	0.12	0.25	0.18	0.04	0.04	1.36	4.78	1.09	0.32	1.94	0.46	0.67	1.84	1.17	0.49	0.07	0.07	1901
Cluster-927.55378	8	4	4	28	21	40	16	10	16	7	10	11	8	17	12	22	28.07	39	33.83	32	15	26	20	14	0.58	0.29	0.3	2.08	1.55	3.06	1.25	0.84	1.19	0.53	0.76	0.82	0.59	1.25	0.89	1.66	2.26	2.95	2.82	2.46	1.23	1.93	1.52	1.1	1041
Cluster-927.55379	0	0	0	2	4	16	45	10	13	16	16	19	0	0	0	0	0	1	8	7	19	26	36	5	0	0	0	0.17	0.34	1.39	4.02	0.96	1.1	1.37	1.39	1.62	0	0	0	0	0	0.09	0.76	0.61	1.78	2.2	3.11	0.45	946
Cluster-927.43282	41	20	100	1996	2328	974	2862	3083	3462	4971	4573	4350	27	14	21	2007	1473	1375	2057	2631.02	2481	4165	3528	5029	1.09	0.53	2.78	54.68	63.27	27.76	82.62	95.89	96.98	138.1	129.04	120.07	0.74	0.39	0.58	56.01	43.75	38.34	63.32	75.98	75.46	113.53	99.72	147.45	2354
Cluster-927.46548	65	110	82	46	109	65	3	17	12	6	2	9	230	248	239	59	89	55	19	15	9	23	13	7	8.77	14.99	11.55	6.39	15.01	9.17	0.44	2.69	1.64	0.84	0.28	1.26	30.93	33.5	32.56	8.33	13.41	7.81	2.97	2.12	1.39	3.2	1.82	1.02	682
Cluster-927.40222	1	0	0	0	0	1	2	2	0	9	1	5	0	0	5	2	2	5	1	0	3	8	16	9	0.59	0	0	0	0	0.56	1.3	1.38	0	5.38	0.6	3.1	0	0	2.7	1.23	1.32	3.15	0.68	0	2	4.97	9.03	5.27	360
Cluster-927.40223	667	860	498.98	113	79	114	37	38	47	12	23	19	576	691	672	94	172	173	80	99	102	67	47	21	9.57	12.31	7.48	1.67	1.16	1.76	0.58	0.64	0.71	0.18	0.35	0.28	8.54	10.3	10.06	1.41	2.75	2.6	1.33	1.55	1.67	0.98	0.72	0.33	4136
Cluster-927.40220	89	97	88	148	130	213	175.38	77	74	58.98	68	70	65	75	69	116	114	243	91	99	112	119	86	60	3.1	3.37	3.2	5.3	4.61	7.91	6.62	3.13	2.7	2.14	2.5	2.52	2.32	2.69	2.49	4.23	4.42	8.85	3.66	3.72	4.45	4.24	3.17	2.29	1866
Cluster-927.40221	393	490	296	78	92	121	67	48.27	49	34	25	18	423.04	546.18	541	132.01	133	163	94	106	69	62	43	54	10.78	13.44	8.48	2.2	2.58	3.55	1.99	1.55	1.41	0.97	0.73	0.51	11.96	15.51	15.44	3.8	4.07	4.69	2.98	3.15	2.16	1.74	1.25	1.63	2292
Cluster-927.11479	4	8	19	0	0	0	0	0	0	0	0	0	0	0	0	0	0	0	0	0	0	0	0	0	1.42	2.92	7.01	0	0	0	0	0	0	0	0	0	0	0	0	0	0	0	0	0	0	0	0	0	425
Cluster-927.11478	8	1	2	20	17	2	1	7	6	1	2	2	4	9	3	29	47	56	8	44	22	5	2	0	0.3	0.04	0.08	0.77	0.65	0.08	0.04	0.31	0.23	0.04	0.08	0.08	0.15	0.35	0.12	1.13	1.96	2.19	0.35	1.77	0.94	0.19	0.08	0	1758
Cluster-927.40228	209.71	228.42	216.45	75	68.38	98.03	60.02	41.11	63	44.54	44	50	130.02	168.89	157.88	77.06	87.03	105.36	61.36	73.04	85	57.8	67.01	31.97	21.06	23.08	22.69	7.75	7.01	10.36	6.56	4.83	6.48	4.65	4.65	5.22	13.14	17.15	16.15	8.1	9.76	11.12	7.13	7.76	9.74	5.97	7.03	3.48	824
Cluster-927.43285	179	220	159	794	990	755	94	221.84	362	81	75	90	1052	1420.97	2096.63	1105	1724.74	908	1091.01	1274	936.77	703	159	183	6.37	7.83	5.91	29.09	35.98	28.72	3.63	9.23	13.52	3.01	2.83	3.32	38.47	52.21	77.43	41.23	68.52	33.88	44.91	49.05	38.1	25.64	6	7.16	1829
Cluster-927.56263	0	0	0	3	2	0	6	10	8	103	56	127	0	0	0	9	0	1	5	0	6	100	56	116	0	0	0	0.45	0.3	0	0.95	1.71	1.18	15.58	8.57	19.29	0	0	0	1.37	0	0.15	0.84	0	1	15.05	8.46	18.18	651
Cluster-927.23077	74	71	71.99	188	233.86	274.82	298.02	393.01	439.86	383	492	343	107	103.01	181.04	188.94	207.79	317	218	239.81	318.51	385	384	438	2.24	2.15	2.27	5.85	7.22	8.89	9.78	13.89	13.98	12.09	15.77	10.76	3.33	3.22	5.69	5.99	7.01	10.05	7.63	7.86	11.01	11.93	12.33	14.58	2104
Cluster-927.38496	131	146	119	1	2	4	4	3	4	1	2	7	57	88	99	14	10	9	6	4	4	12	3	0	3.47	3.86	3.29	0.03	0.05	0.11	0.11	0.09	0.11	0.03	0.06	0.19	1.55	2.41	2.72	0.39	0.3	0.25	0.18	0.11	0.12	0.33	0.08	0	2367
Cluster-927.42625	32	19	40	69	91	91	101	101	93	67	63	62	33	39	38	85	82	128	124	78	99	115	74	61	1.58	0.94	2.06	3.5	4.58	4.78	5.4	5.82	4.78	3.44	3.28	3.17	1.66	1.97	1.94	4.39	4.51	6.61	7.07	4.14	5.57	5.81	3.85	3.29	1397
Cluster-927.17136	3	1	4	7	0	5	18	4	4	143	80	90	0	0	0	0	0	0	1	3	2	39	29	68	1.78	0.62	2.46	4.24	0	2.82	11.69	2.77	2.09	85.53	47.83	55.89	0	0	0	0	0	0	0.68	1.63	1.33	24.25	16.36	39.83	360
Cluster-927.41178	130	125	132	24	29	34	21	13	39	7	28	19	124	127	86	46	61	72	33	36	28	26	36	23	19.12	18.58	20.26	3.63	4.35	5.21	3.36	2.24	5.78	1.07	4.32	2.91	18.1	18.63	12.73	7.08	10.02	11.15	5.61	5.51	4.69	3.95	5.48	3.63	648
Cluster-927.17132	17	19	3	6	1	5	2	0	1	3	0	0	12	16	11	7	4	6	1	1	2	0	0	1	2.06	2.32	0.38	0.75	0.12	0.63	0.26	0	0.12	0.38	0	0	1.45	1.94	1.35	0.89	0.54	0.76	0.14	0.13	0.28	0	0	0.13	730
Cluster-927.41173	191	309	202	8	4	8	5	3	7	1	0	1	399	568	392	10	7	17	4	3	6	0	3	1	4.88	7.89	5.39	0.21	0.1	0.22	0.14	0.09	0.19	0.03	0	0.03	10.5	15.02	10.42	0.27	0.2	0.45	0.12	0.08	0.18	0	0.08	0.03	2442
Cluster-927.41172	341	250	285	342	278.99	302	268	244	254	428	349.99	387	303	300	257	285	348.93	426	278	315	286	381	403	346.99	10.21	7.48	8.91	10.54	8.53	9.67	8.7	8.54	7.99	13.37	11.11	12.02	9.34	9.29	8	8.95	11.66	13.36	9.63	10.22	9.78	11.68	12.8	11.44	2123
Cluster-927.41176	120.56	131.32	77.61	95.67	115	93.82	52.99	62.98	95.07	69	78.8	54.19	105.11	130.72	94.26	178.34	162.99	200.79	93.04	150.43	117.63	85.93	65.8	60	12.49	13.7	8.39	10.2	12.16	10.23	5.97	7.64	10.08	7.43	8.6	5.84	10.95	13.68	9.94	19.34	18.85	21.87	11.15	16.46	13.91	9.16	7.12	6.74	807
Cluster-927.8523	0	0	1	0	0	1	6	3	0	5	3	4	0	0	0	5	1	1	2	2	6	3	6	1	0	0	0.15	0	0	0.15	0.91	0.49	0	0.72	0.44	0.58	0	0	0	0.73	0.16	0.15	0.32	0.29	0.95	0.43	0.87	0.15	669
Cluster-927.8520	1	5	1	8	15	13	0	1	12	7	0	2	0	2	0	3	2	16	3	0	8	2	3	0	0.04	0.18	0.04	0.29	0.54	0.49	0	0.04	0.45	0.26	0	0.07	0	0.07	0	0.11	0.08	0.6	0.12	0	0.32	0.07	0.11	0	1831
Cluster-8442.0	1	0	0	5	7	4	1	1	0	1	1	0	0	2	0	0	1	0	2	0	0	0	1	0	0.25	0	0	1.29	1.79	1.02	0.27	0.29	0	0.26	0.26	0	0	0.49	0	0	0.28	0	0.58	0	0	0	0.25	0	490
Cluster-927.8524	1	1	1	318	501	113	32	70	411	1	17	6	0	3	3	877	828	565.77	386	953	398	70	52	36	0.11	0.11	0.11	34.42	53.76	12.5	3.66	8.62	44.2	0.11	1.88	0.66	0	0.32	0.32	96.55	97.21	62.55	46.96	105.8	47.76	7.58	5.71	4.1	799
Cluster-927.40595	42	49	27	23.45	23	58.43	14	4	14	3	3	2	10	19.01	9	20.3	28.54	46	17	13.15	18.99	15	16	8	3.17	3.71	2.13	1.82	1.77	4.67	1.15	0.35	1.09	0.24	0.24	0.16	0.77	1.46	0.7	1.6	2.4	3.64	1.48	1.06	1.64	1.16	1.27	0.66	1007
Cluster-927.40590	5	5	0	1	2	4	7	2	1	12	34	13	0	2	10	1	3	5	7	0	4	25	33	8	0.22	0.22	0	0.04	0.09	0.19	0.33	0.1	0.05	0.55	1.57	0.59	0	0.09	0.45	0.05	0.15	0.23	0.35	0	0.2	1.12	1.52	0.38	1544
Cluster-927.40591	83	109	76	58	45	87	109	115	80	258	435	268.11	81	83	132	47	29	35	63	48	51	322.94	376	274	17.31	23.11	16.53	12.43	9.56	18.64	24.79	28.08	16.46	55.54	94.59	58.26	16.48	16.96	27.26	10.23	6.75	7.7	15.18	10.21	12.1	69.68	80.11	60.58	536
Cluster-927.40592	161	208	125.35	63	55.06	44.98	31.06	57.99	62	24.03	40	28	150.14	173	211.08	79	84	99.18	68	85	37	78	56	50	2.67	3.45	2.17	1.08	0.93	0.8	0.56	1.12	1.09	0.42	0.7	0.48	2.58	2.98	3.65	1.37	1.56	1.72	1.3	1.54	0.7	1.32	0.99	0.92	3611
Cluster-927.35690	267	258	129	10	4	2	1	0	0	0	0	2	33	49	49	2	0	1	0	2	1	0	0	0	8.24	7.96	4.16	0.32	0.13	0.07	0.03	0	0	0	0	0.06	1.05	1.56	1.57	0.06	0	0.03	0	0.07	0.04	0	0	0	2068
Cluster-927.13838	184	164	229	148	160	153	105	92	109	32	46	62	198	202	228	112	101	124	64	60	84	71	34	53	4.71	4.2	6.13	3.9	4.18	4.2	2.92	2.75	2.94	0.86	1.25	1.65	5.23	5.36	6.08	3.01	2.89	3.33	1.9	1.67	2.46	1.86	0.92	1.5	2436
Cluster-927.13835	54.58	54.18	25.69	80.02	67.14	170.8	73.99	45.67	23.61	22.31	25.81	22.64	18.51	30.72	30.04	13.83	17.87	7.96	23.07	16.11	16.15	25.99	38.25	35.04	19.12	19.54	9.37	28.75	23.89	59.63	28.34	18.73	7.79	8	9.31	8.28	6.09	10.14	10.07	5.04	6.98	2.95	9.32	5.5	6.4	9.48	13.3	12.65	427
Cluster-927.28076	900.4	864.73	1105.09	1567.96	1587.87	1468.42	1318.94	1209.35	1738.52	1027.81	957.11	1187.08	1389.45	1137.62	1171.29	1890.88	1426.46	1355.4	1321.89	1320.96	1394.02	1134.57	1019.3	1184.21	32.29	31.01	41.38	57.85	58.11	56.24	51.3	50.67	65.37	38.44	36.34	44.15	51.17	42.09	43.56	71.06	57.07	50.93	54.81	51.21	57.1	41.68	38.72	46.67	1818
Cluster-927.43286	157.99	193	233	402.57	434	361	169	258	230	190	194	241	255	396.13	518.36	675.93	682.53	715	443	742.01	372.2	227	214	296.09	8.38	10.26	12.91	21.98	23.5	20.38	9.73	16	12.72	10.5	10.88	13.27	13.82	21.57	28.39	37.57	40.41	39.78	27.18	42.31	22.55	12.35	11.99	17.2	1317
Cluster-927.55592	0	0	0	5	0	4	6	4	3	6	17	11	0	0	0	1	6	5	7	5	3	4	2	5	0	0	0	0.46	0	0.38	0.58	0.42	0.28	0.56	1.6	1.02	0	0	0	0.09	0.6	0.47	0.72	0.47	0.31	0.37	0.19	0.49	892
Cluster-927.34022	18.23	8.85	4.31	42.19	26.37	61	11	11	6.71	24.53	16.5	22.86	6.19	4.76	12.24	37.91	18	71.51	15	4.33	15.73	29.56	42.08	19.72	0.27	0.13	0.07	0.64	0.4	0.96	0.18	0.19	0.1	0.38	0.26	0.35	0.09	0.07	0.19	0.59	0.3	1.1	0.26	0.07	0.26	0.45	0.66	0.32	4035
Cluster-927.34020	191	274	92	809	611	467	458	573	976	200	188	256	204	330	313	957.55	679	762	1083	920	802	1043	739	304	2.96	4.24	1.49	12.9	9.66	7.77	7.69	10.37	15.98	3.24	3.09	4.11	3.27	5.31	5.06	15.56	11.74	12.36	19.4	15.52	14.2	16.53	12.19	5.2	3849
Cluster-927.34027	1456.42	1577.67	1102	407	346	473.01	260.43	283	310	437.98	538.96	469.68	1179.41	1525.69	1252.01	468.2	559.25	598.93	380.01	423.25	361.39	618.99	568	407.81	30.3	32.78	23.94	8.71	7.35	10.55	5.87	6.88	6.8	9.51	11.89	10.13	25.33	32.91	27.14	10.21	12.98	13.05	9.14	9.57	8.59	13.18	12.56	9.36	2936
Cluster-927.12508	39	34	30	33	33	10	32	42	29	47	65	52	9	19	35	41	32	27	45	41	44	101	63	62	1.72	1.5	1.38	1.5	1.49	0.47	1.53	2.17	1.34	2.16	3.03	2.38	0.41	0.86	1.6	1.89	1.57	1.25	2.3	1.95	2.22	4.57	2.94	3	1529
Cluster-927.54422	22	27	13	14	7	10	3	3	3	3	2	0	17	26	28	15	14	13	6	6	10	10	7	3	1.03	1.27	0.64	0.68	0.34	0.5	0.15	0.16	0.15	0.15	0.1	0	0.82	1.26	1.36	0.74	0.73	0.64	0.33	0.3	0.54	0.48	0.35	0.15	1452
Cluster-927.16268	62	57	119	115	116	89	89	95	127	92	64	109	94	56	55	136	157	128	107	150	122	85	83	103	7.26	6.73	14.54	13.86	13.86	10.93	11.34	13.02	15.15	11.19	7.88	13.28	11.02	6.6	6.53	16.67	20.53	15.76	14.5	18.47	16.3	10.25	10.12	13.03	745
Cluster-927.29379	1456	1469	1056	699	1483	853.99	406	390	490	985.16	423	709	2135.06	1505.99	2770	572	1618.06	1407	416	350	483	764.07	301	452	60.41	60.99	45.75	29.85	62.81	37.81	18.28	18.91	21.28	42.62	18.58	30.52	90.83	64.37	119.03	24.87	74.92	61.2	19.96	15.67	22.89	32.49	13.22	20.59	1608
Cluster-927.16261	26	31	16	22	22	25	5	1	13	3	0	2	58	34	54	11	15	19	18	13	11	6	0	5	7.68	9.38	4.92	6.67	6.6	7.44	1.61	0.35	3.68	0.91	0	0.62	16.31	9.6	15.46	3.38	4.94	5.93	6.13	3.81	3.68	1.84	0	1.54	457
Cluster-927.16263	3	1	0	4	3	24	0	0	0	2	0	0	7	7	1	5	13	8	0	0	2	0	1	0	0.4	0.13	0	0.55	0.41	3.35	0	0	0	0.28	0	0	0.93	0.94	0.13	0.7	1.94	1.13	0	0	0.3	0	0.14	0	686
Cluster-927.32507	199	267	115	30	33	41	20	17	22	15	15	8	121	146	176.6	20	42	26	7	11	11	18	6	4	3.51	4.7	2.12	0.54	0.59	0.78	0.38	0.35	0.41	0.28	0.28	0.15	2.2	2.67	3.25	0.37	0.83	0.48	0.14	0.21	0.22	0.32	0.11	0.08	3416
Cluster-927.16264	281	433	111	867	947	1469	78	111	81	42	55	40	495.01	609	499	288.92	356	567	61	32	97	37	64	6	4.98	7.66	2.06	15.82	17.14	27.94	1.5	2.3	1.52	0.78	1.03	0.74	9.07	11.21	9.23	5.37	7.04	10.53	1.25	0.62	1.97	0.67	1.21	0.12	3398
Cluster-8471.0	23	21	4	0	0	0	1	0	1	0	0	0	14	12	17	0	0	0	0	0	1	0	0	0	1.2	1.1	0.22	0	0	0	0.06	0	0.05	0	0	0	0.75	0.64	0.91	0	0	0	0	0	0.06	0	0	0	1336
Cluster-927.41211	8	16	5	50	27	68	26	9	15	10	9	15	16	7	24	67	48	96	10	20	29	19	17	1	0.36	0.72	0.24	2.32	1.24	3.27	1.27	0.47	0.71	0.47	0.43	0.7	0.74	0.32	1.12	3.17	2.42	4.54	0.52	0.97	1.49	0.88	0.81	0.05	1501
Cluster-1337.0	0	0	0	0	0	1	2	1	3	0	0	2	0	0	0	0	0	0	3	2	8	0	0	3	0	0	0	0	0	0.2	0.42	0.23	0.58	0	0	0.41	0	0	0	0	0	0	0.68	0.4	1.77	0	0	0.62	555
Cluster-927.50942	34	68	25.77	7	10	12	2	4	2	2	2	0	40	82	50.26	12	21	21	14	12	6	2	3	2	0.89	1.77	0.7	0.19	0.27	0.33	0.06	0.12	0.05	0.05	0.06	0	1.07	2.21	1.36	0.33	0.61	0.57	0.42	0.34	0.18	0.05	0.08	0.06	2401
Cluster-927.33558	235	207	311	563	658	399	254	284	646	43	38	47	279.26	340.03	399	686	741	905	671	611	614	133	85	129	21.93	19.43	30.3	54.08	62.67	39.27	25.78	31.02	61.92	4.17	3.74	4.56	26.29	32.16	38.01	67.04	77.21	88.75	72.45	60.45	65.41	12.77	8.3	13.08	866
Cluster-927.50946	33	36	24	51	67	39	18	32	30	11	11	4	52	78	44	76	79	66	53	65	36	21	20	12	1.36	1.49	1.03	2.16	2.82	1.72	0.81	1.54	1.3	0.47	0.48	0.17	2.2	3.31	1.88	3.29	3.64	2.85	2.53	2.89	1.7	0.89	0.87	0.54	1616
Cluster-927.13167	34	26	19	8	6	6	4	2	1	1	3	1	37	31	34	13	13	12	4	11	5	5	0	0	1.56	1.19	0.91	0.38	0.28	0.29	0.2	0.11	0.05	0.05	0.15	0.05	1.74	1.46	1.61	0.62	0.66	0.58	0.21	0.54	0.26	0.23	0	0	1482
Cluster-927.46335	26	27	23	9	4	4	2	0	4	3	4	0	12	57	21	6	11	8	7	11	5	0	0	0	7.64	8.12	7.04	2.71	1.19	1.18	0.64	0	1.13	0.9	1.22	0	3.36	16.02	5.98	1.84	3.6	2.48	2.37	3.21	1.67	0	0	0	458
Cluster-927.46332	3	1	0	2	0	0	0	1	3	4	3	6	0	1	0	0	0	3	1	1	0	4	3	11	0.34	0.11	0	0.23	0	0	0	0.13	0.35	0.47	0.36	0.71	0	0.11	0	0	0	0.36	0.13	0.12	0	0.47	0.36	1.35	759
Cluster-927.46330	27	33	94.01	26	45.84	28	24	14	61	16	9	9	61	67	119	116	142	119	56	107	60.11	38	20	22	3.34	4.11	12.13	3.31	5.78	3.62	3.23	2.03	7.66	2.05	1.17	1.16	7.54	8.32	14.89	15	19.6	15.47	8.01	13.88	8.48	4.84	2.57	2.93	720
Cluster-927.46331	45	16	123	40	67	73	11	9	29	1	4	4	152	50	268	104	128	134	26	56	34	8.08	5	4	2.85	1.02	8.15	2.61	4.34	4.92	0.76	0.67	1.91	0.07	0.27	0.26	9.82	3.24	17.5	6.91	9.06	8.92	1.91	3.8	2.46	0.53	0.33	0.28	1146
Cluster-927.57999	8	10	14	9	5.73	5	0	1	2	0	0	0	11	19	14	2	7	1	2	3	4	3	0	0	2.37	3.04	4.33	2.74	1.73	1.5	0	0.35	0.57	0	0	0	3.11	5.39	4.03	0.62	2.32	0.31	0.68	0.88	1.35	0.92	0	0	456
Cluster-927.44838	95	69	39	22	18	44	15	14	11	22	20	10	48	51	85	20	31	31	11	11	8	25	16	21	1.2	0.87	0.52	0.29	0.23	0.6	0.21	0.21	0.15	0.29	0.27	0.13	0.63	0.67	1.12	0.27	0.44	0.41	0.16	0.15	0.12	0.32	0.22	0.29	4655
Cluster-927.30065	33	43	50	21	13	18	7	13	16	7	11	9	62	47	94	22	28	26	17	29	11	12	15	10	15.09	20.43	23.77	9.83	6.03	8.03	3.51	6.96	6.68	3.26	5.13	4.31	25.94	19.73	40.18	10.44	14.27	12.62	8.94	12.55	5.67	5.74	6.68	4.62	389
Cluster-11153.0	1	0	1	0	1	0	1	0	0	0	0	0	0	0	0	0	0	5	9	2	5	1	0	0	0.21	0	0.22	0	0.21	0	0.23	0	0	0	0	0	0	0	0	0	0	1.11	2.19	0.43	1.2	0.22	0	0	533
Cluster-812.0	0	0	0	0	0	0	1	0	0	4	2	2	0	0	0	0	0	0	0	0	0	4	4	5	0	0	0	0	0	0	0.49	0	0	1.83	0.92	0.94	0	0	0	0	0	0	0	0	0	1.88	1.76	2.28	391
Cluster-927.52549	1	4	8	418	136	49	331	404	715.59	129	358	225	3	11	4	296	393	144	370	690	504.93	772	830	425	0.03	0.13	0.27	13.65	4.4	1.66	11.39	14.98	23.85	4.27	12.03	7.4	0.1	0.36	0.13	9.84	13.91	4.79	13.57	23.71	18.3	25.09	27.93	14.83	2019
Cluster-927.33084	792.29	629.51	657.9	1417.95	1437.23	1351.09	1882.34	1802.19	1977.24	1607.66	1599.47	1363.47	842.72	755.78	1031.59	1723.48	1748.5	1830.8	2423.4	2603.54	2330.32	2523.86	2192.99	1712.54	62.31	49.72	54.02	114.78	115.36	112.43	160.92	165.83	160.56	131.58	132.75	111.4	67.16	60.51	83.15	141.98	153.51	151.2	220.5	218.14	209.25	203.98	181.1	146.73	977
Cluster-927.28922	529	441	386	100	106.72	151	76	60	76	41	44	37	271	350.94	356	78	99	84	66	75	86	45	52	44	14.93	12.44	11.38	2.9	3.07	4.56	2.33	1.98	2.26	1.21	1.32	1.08	7.87	10.25	10.44	2.31	3.12	2.48	2.15	2.29	2.77	1.3	1.56	1.37	2236
Cluster-927.28920	688	840	434	5301	4033.99	2733	2773	3810	4674	2745	4505	3324	2409	1864	1904	7198.98	6071	5722	3981.14	6361	3703	6529	7225	4762	26.8	32.74	17.65	212.5	160.4	113.65	117.2	173.46	190.72	111.51	185.81	134.32	96.29	74.86	76.87	293.92	263.9	233.62	179.34	267.63	164.78	260.64	298.02	203.77	1695
Cluster-927.33089	216	146.01	234	263	359.02	297	142	131	339	135	150	85	372	297	302	172	297	284	220	488	309	147	122	225.07	4.42	2.98	5	5.54	7.5	6.51	3.15	3.13	7.31	2.88	3.25	1.8	7.86	6.3	6.44	3.69	6.78	6.08	5.2	10.85	7.22	3.08	2.65	5.08	2981
Cluster-927.52544	0	0	3	401	302.09	435	37	37	68	37	52	62	0	0	0	250	171	386	39	61	60	77	109.29	21	0	0	0.18	23.81	17.79	26.68	2.32	2.5	4.08	2.22	3.17	3.71	0	0	0	15.11	11.01	23.36	2.6	3.78	3.95	4.56	6.65	1.33	1233
Cluster-927.28929	461	470	488.95	1166.67	1285.09	979.82	1135.13	1347.84	1341.94	1056.92	885.99	913	494	654.1	514.78	1238	1282.79	1437	1733.89	1817.13	1542.78	1608.33	1049.58	1124.43	37.2	38.1	41.2	96.91	105.85	83.63	99.59	127.28	111.74	88.76	75.45	76.56	40.37	53.71	42.56	104.65	115.58	121.8	161.9	156.13	142.16	133.41	88.91	98.82	959
Cluster-927.28928	31412.9	44211.5	27858.2	20367.9	24638.6	9349.82	10183.4	13980.1	15616.7	6352.27	8189.29	10368.9	21280.8	20636.7	25988.2	17316.5	13984.9	11883	6639.64	5881.71	6036.69	5848.69	5740.41	3536.75	8391.84	12070.5	7755.47	5588.85	6697.05	2534.12	2970.59	4373.62	4036.6	1745.69	2269.09	2889.58	5456.94	5313.86	6777.26	4822.9	4168.56	3354.06	2047.89	1572.78	1830.71	1621.04	1548.22	989.82	477
Cluster-927.16700	125	161	153	46	61	64	72	56	53	21	30	41	145	120	163	72	58	65	82	118	97	31	16	18	8.15	10.53	10.42	3.09	4.06	4.43	5.1	4.27	3.59	1.43	2.07	2.78	9.62	8	10.94	4.92	4.22	4.45	6.19	8.24	7.22	2.08	1.1	1.28	1122
Cluster-927.44724	12	7	22	0	0	0	0	0	1	0	0	0	4	3	4	0	1	0	0	1	1	3	0	0	3.66	2.19	6.99	0	0	0	0	0	0.29	0	0	0	1.16	0.87	1.18	0	0.34	0	0	0.3	0.35	0.95	0	0	451
Cluster-927.18929	38	19	20	29	32	24.99	47	22.15	30.99	43	36	33	26	25	22	15	16	8	26	32	22	44	21	36.89	18.87	9.83	10.32	14.74	16.1	12.03	25.57	12.87	13.9	21.68	18.18	17.16	11.71	11.3	10.13	7.72	8.85	4.22	14.85	14.89	12.31	22.87	10.09	18.39	379
Cluster-927.21099	201	220	184	488.98	433	473.99	449.93	396	391	563.01	556.94	566.93	214.15	231	205	504.47	370	518	456	377	357.98	679	678.4	489.53	38.6	42.89	36.86	96.57	84.73	93.9	94.22	89.07	74.52	111.76	111.72	113.43	40.31	43.67	39.16	101.21	79.32	104.89	101.23	74.26	78.25	134.84	133.59	100.03	559
Cluster-927.57549	20	11	7	1	7	0	0	0	0	0	0	0	16	15	23	3	0	0	0	0	3	0	0	1	9.22	5.27	3.35	0.47	3.27	0	0	0	0	0	0	0	6.74	6.34	9.9	1.43	0	0	0	0	1.56	0	0	0.47	388
Cluster-927.40173	317	349	423	137	97	210	147	107	112	86	132	118	232	273	273	87	83	104	100	91	77	102	126.45	97.13	10.75	11.83	14.98	4.78	3.36	7.61	5.41	4.24	3.98	3.04	4.74	4.15	8.08	9.56	9.61	3.09	3.14	3.69	3.92	3.34	2.98	3.54	4.54	3.62	1907
Cluster-927.21091	481	375	694	67	47	85	112	61	45	370	261	314	118	206	91	11	15	34	35	13	30	141	80	176	15.44	12.03	23.26	2.21	1.54	2.92	3.9	2.29	1.52	12.39	8.87	10.45	3.89	6.83	3.03	0.37	0.54	1.14	1.3	0.45	1.1	4.64	2.72	6.21	1999
Cluster-927.25564	46	38	67	354.19	289.08	353.1	538.75	524.06	502.16	319.84	364.27	547.09	89.27	37	67	351	238	226.07	403.73	363.3	414.12	388.08	542.06	519.05	26.97	23.38	40.8	212.29	171.46	197.55	346.37	359.27	259.88	189.47	215.7	336.34	46.6	19.37	35.81	212.91	155.33	141	271.8	195.17	272.76	238.86	303.07	301.25	361
Cluster-2349.1	0	0	0	3	2	1	3	5	5	2	1	0	0	0	0	0	0	5	0	2	0	0	4	1	0	0	0	0.3	0.2	0.1	0.32	0.57	0.5	0.2	0.1	0	0	0	0	0	0	0.51	0	0.21	0	0	0.41	0.11	843
Cluster-927.2914	8	10	2	2	1	0	0	0	0	0	0	1	32	28	25	0	4	3	0	0	0	0	0	0	0.76	0.96	0.2	0.2	0.1	0	0	0	0	0	0	0.1	3.08	2.71	2.43	0	0.43	0.3	0	0	0	0	0	0	853
Cluster-927.21095	1	0	3	10	4	7	10	13	9	3	6	8	0	0	1	12	10	25	14	15	8	13	8	3	0.05	0	0.16	0.51	0.2	0.37	0.54	0.75	0.46	0.15	0.31	0.41	0	0	0.05	0.62	0.55	1.3	0.8	0.8	0.45	0.66	0.42	0.16	1392
Cluster-927.47468	41	33	88.99	70	72	37	19	33	63.98	10	21	20	32.98	38	38.99	118	112	115	41	107.97	46	41	41	29	7.09	5.79	16.06	12.46	12.7	6.63	3.58	6.69	11.06	1.79	3.8	3.6	5.62	6.51	6.74	21.34	21.63	20.97	8.2	19.28	9.07	7.33	7.3	5.36	591
Cluster-927.47460	152	145	174	59	76	81	56	24	55	36	37	44	130	96	124	80	81	84	51	46	51	38	68	31	3.73	3.55	4.46	1.49	1.9	2.13	1.49	0.69	1.42	0.92	0.96	1.12	3.29	2.44	3.17	2.06	2.22	2.16	1.45	1.23	1.43	0.95	1.77	0.84	2531
Cluster-927.47464	4	7	0	12	16	17	10	7	9	5	3	7	15	14	13	11	13	50	6	9	10	20	13	8	0.25	0.43	0	0.76	1	1.11	0.67	0.5	0.57	0.32	0.19	0.45	0.94	0.88	0.82	0.71	0.89	3.22	0.43	0.59	0.7	1.26	0.84	0.54	1174
Cluster-927.37708	25	26	8	1	1	3	0	0	0	0	0	0	25	17	28	7	2	4	0	0	2	1	0	3	1.37	1.43	0.46	0.06	0.06	0.18	0	0	0	0	0	0	1.4	0.96	1.59	0.4	0.12	0.23	0	0	0.13	0.06	0	0.18	1282
Cluster-927.42529	222	356	179	93	406	240	32	53	257.99	19.27	24	32	195	323	173	82	206.11	348	71	211	201	126	64	39	4.7	7.53	3.96	2.03	8.78	5.45	0.73	1.31	5.76	0.43	0.54	0.7	4.26	7.09	3.82	1.82	4.87	7.72	1.74	4.86	4.86	2.73	1.44	0.91	2889
Cluster-927.37702	196	163	166	38	25	24	11	23	23	24	19	26.89	25	47	39	23	26	25	15	22.93	18	29	15	15	2.09	1.73	1.85	0.42	0.27	0.27	0.13	0.29	0.26	0.27	0.21	0.3	0.28	0.52	0.43	0.26	0.31	0.28	0.18	0.27	0.22	0.32	0.17	0.18	5474
Cluster-927.37707	398	375	201	94	96.99	133	87	65	78	88	78	89	402	548	515	159	222	130	170	236	174	179	111	69	7.21	6.79	3.8	1.75	1.79	2.59	1.71	1.38	1.49	1.67	1.5	1.67	7.53	10.31	9.73	3.02	4.49	2.47	3.56	4.65	3.6	3.32	2.14	1.38	3330
Cluster-927.37706	136.96	152.11	98.79	122.64	160.89	153.08	88.21	74	146.36	300.78	272.45	167.55	197.24	260.92	290.44	125.18	169.19	160.14	126.62	219.32	163.96	126.27	124	200.58	26.76	30.18	20.13	24.64	32.03	30.83	18.8	16.93	28.35	60.73	55.59	34.11	37.74	50.15	56.41	25.55	36.9	33	28.6	43.91	36.46	25.52	24.83	41.67	554
Cluster-927.40965	1174.94	983.68	1073.67	1851.33	1966.38	1519.58	1388.92	1437.04	1849.33	1973.36	1485.63	1892.49	1091.07	920.61	1084.97	2066.49	2130.36	1913.95	1594.76	2102.66	1616.74	1973.51	1921.71	2067.19	23.51	19.66	22.44	38.12	40.16	32.6	30.12	33.59	39.03	41.22	31.53	39.25	22.54	19.11	22.62	43.35	47.56	40.1	36.89	45.74	36.96	40.41	40.88	45.62	3042
Cluster-927.40961	326	301	239	101	88	160	89	75	84	56	68	89	218	228	209	79	70	82	47	37	74	70	59	50	9.1	8.4	6.97	2.9	2.51	4.78	2.69	2.45	2.47	1.63	2.01	2.58	6.27	6.59	6.07	2.31	2.18	2.4	1.52	1.12	2.36	2	1.75	1.54	2257
Cluster-927.40963	238.97	270.01	104.23	40.57	45	41.92	67.17	37	74.94	22	24	35	287.68	378.38	459.69	54	63.92	63.99	57.25	56.31	61.01	37	37	28	9.44	10.67	4.3	1.65	1.81	1.77	2.88	1.71	3.1	0.91	1	1.43	11.65	15.4	18.81	2.23	2.82	2.65	2.61	2.4	2.75	1.5	1.55	1.21	1676
Cluster-927.12236	0	0	0	3	2	6	30	9	9	9	13	7	0	0	0	0	2	3	9	1	7	21	15	8	0	0	0	3.93	2.58	6.85	42.5	13.48	9.13	11.42	16.31	9.53	0	0	0	0	2.86	4.14	13.21	1.06	9.98	28.8	17.21	9.54	301
Cluster-927.45178	72	104	75	23	35	49	30	31	26	6	25	15	70	73	84	35	50	58	20	15	26	14	6	11	1.18	1.69	1.28	0.39	0.58	0.86	0.53	0.59	0.45	0.1	0.43	0.25	1.18	1.24	1.43	0.6	0.91	0.99	0.38	0.27	0.49	0.23	0.1	0.2	3667
Cluster-927.36072	76.82	96.01	49.95	26	33	37	23	5	13	15	7	13.87	69.17	126	137.88	39	35	43	34	27	37	27	29	16	5.8	7.28	3.94	2.02	2.54	2.96	1.89	0.44	1.02	1.18	0.56	1.09	5.3	9.7	10.68	3.09	2.95	3.41	2.97	2.18	3.19	2.1	2.3	1.32	1006
Cluster-927.36070	513	611	467.37	37	71	67	10	6	18	10	10	12	375	606	576.51	87	59	97.98	15	59	15	3	15	12	17.16	20.44	16.33	1.27	2.42	2.4	0.36	0.23	0.63	0.35	0.35	0.42	12.89	20.94	20.02	3.05	2.2	3.43	0.58	2.14	0.57	0.1	0.53	0.44	1929
Cluster-927.36074	771	1026	524	973	971.99	1054	837	834	1106	1098	917	1074	1035	1281	974	1129	1276	1122	1051	1469	1103	1223	1318	1075	23.66	31.48	16.79	30.73	30.45	34.6	27.86	29.91	35.66	35.16	29.82	34.18	32.68	40.64	31.06	36.32	43.7	36.08	37.3	48.84	38.68	38.44	42.91	36.31	2078
Cluster-927.18553	4	4	9	6	16	5	10	9	6	7	5	5	2	3	7	7	9	14	8	16	15	13	15	7	0.29	0.29	0.68	0.45	1.19	0.38	0.79	0.76	0.45	0.53	0.38	0.38	0.15	0.22	0.52	0.53	0.73	1.07	0.67	1.24	1.24	0.97	1.14	0.55	1036
Cluster-927.18559	29.82	37.01	49	26	9	20.03	11	5	2	7.53	6	6	9	15	18	14	9	8	8	2	3	5	8	1	2.5	3.12	4.3	2.25	0.77	1.78	1	0.49	0.17	0.66	0.53	0.52	0.76	1.28	1.55	1.23	0.84	0.71	0.78	0.18	0.29	0.43	0.7	0.09	932
Cluster-927.20191	41	29	23	49	43	82.75	25	14	21	21	50	48.09	29	30	15	46	29	54	26.96	35	20	63	53.99	23	9.58	6.91	5.6	11.77	10.23	19.77	6.38	3.83	4.8	5.06	12.16	11.72	6.57	6.82	3.45	11.22	7.57	13.32	7.28	8.28	5.31	15.26	12.83	5.67	507
Cluster-927.36493	374	385	480	92	104	96	53	46	84	50	41	71	408	354	412	96	98	146	67	59	59	60	50	69	14.43	14.86	19.34	3.65	4.1	3.95	2.22	2.07	3.39	2.01	1.67	2.84	16.15	14.08	16.47	3.88	4.22	5.9	2.99	2.46	2.6	2.37	2.04	2.92	1709
Cluster-927.17812	0	1	3	22	10	7	14	13	13	1	1	0	1	4	1	26	23.98	22	7	15	16	8	17	11	0	0.15	0.46	3.35	1.51	1.08	2.25	2.25	1.94	0.15	0.16	0	0.15	0.59	0.15	4.02	3.96	3.42	1.2	2.31	2.7	1.22	2.6	1.75	646
Cluster-5399.0	0	1	0	2	0	0	2	0	4	0	1	2	0	1	0	2	1	0	2	3	1	13	8	9	0	0.08	0	0.17	0	0	0.18	0	0.34	0	0.09	0.17	0	0.08	0	0.17	0.09	0	0.19	0.26	0.09	1.1	0.69	0.81	943
Cluster-927.34135	4447.86	4820.2	506	2440.95	1546.99	677	259	755	883	296	810.78	691.12	285.01	325	42	177	204	205	37	116	118	35	16	14	692.45	759.19	82.19	390.93	245.55	109.6	43.93	137.65	138.13	47.74	132.28	112.01	43.94	50.33	6.56	28.81	35.46	33.61	6.66	18.75	20.93	5.62	2.57	2.34	627
Cluster-927.9523	67	67	62	77	60	70	53	54	60	93	98	96	69	65	75	76	67	102	51	49	63	108	93	82	2.19	2.19	2.11	2.59	2	2.44	1.88	2.06	2.06	3.17	3.39	3.25	2.32	2.19	2.54	2.6	2.44	3.49	1.93	1.73	2.35	3.61	3.22	2.95	1969
Cluster-927.23830	152	137	91	115	91	103	105	122	134	133	144	153	141	151	250	112	141	135	99	138	118	170	199	156.96	12.32	11.16	7.7	9.59	7.53	8.83	9.25	11.57	11.21	11.22	12.32	12.89	11.57	12.45	20.76	9.51	12.76	11.49	9.28	11.91	10.92	14.16	16.93	13.85	956
Cluster-15525.0	25	15	18	0	0	0	0	0	0	0	0	0	0	1	1	0	0	3	0	0	0	0	0	0	1.03	0.62	0.77	0	0	0	0	0	0	0	0	0	0	0.04	0.04	0	0	0.13	0	0	0	0	0	0	1618
Cluster-927.52605	0	0	0	308	220	184	142.75	156	231	100.76	147	191	0	0	1	404	256.73	308	281	246.13	282.43	416.12	440.54	198	0	0	0	48.78	34.54	29.47	23.95	28.13	35.76	16.07	23.72	30.61	0	0	0.15	65.04	44.13	49.94	50.04	39.36	49.56	66.12	70.1	32.69	631
Cluster-927.17353	54	50	32	59	84	47	66	86	60	65	49	57	65	65.98	75	85	101	54	57.99	103	88	65	74	64	5.92	5.53	3.66	6.66	9.4	5.42	7.88	11.05	6.72	7.41	5.66	6.5	7.16	7.3	8.36	9.76	12.37	6.23	7.36	11.91	11.02	7.34	8.47	7.6	777
Cluster-927.60056	13	29	17	9	5	11	2	0	0	2	3	1	14	3	6	3	8	13	0	3	1	6	1	1	0.41	0.91	0.56	0.29	0.16	0.37	0.07	0	0	0.07	0.1	0.03	0.45	0.1	0.2	0.1	0.28	0.43	0	0.1	0.04	0.19	0.03	0.03	2034
Cluster-927.45455	56	30	74	0	2	3	3	0	1	0	0	0	8	7	6	0	4	0	0	1	0	0	0	1	1.31	0.7	1.81	0	0.05	0.08	0.08	0	0.02	0	0	0	0.19	0.17	0.15	0	0.1	0	0	0.03	0	0	0	0.03	2639
Cluster-927.14321	25	19	13	0	0	0	0	0	0	1	0	0	2	9	5	0	0	0	0	0	2	0	0	0	2.23	1.71	1.21	0	0	0	0	0	0	0.09	0	0	0.18	0.82	0.46	0	0	0	0	0	0.2	0	0	0	893
Cluster-927.49431	13	9	11	20	24	15	15	16	21	32	21	19	29	20	23	27	39	28	19	26	34	20	16	19	0.64	0.44	0.56	1.01	1.2	0.78	0.8	0.92	1.07	1.63	1.09	0.96	1.45	1.01	1.16	1.38	2.13	1.44	1.08	1.37	1.9	1	0.83	1.02	1405
Cluster-927.19678	75.96	103	73	29	8	12	4	3	7	3	2	3	67	61	92	21	26	38	16	14	21	17	8	12	2.31	3.13	2.32	0.91	0.25	0.39	0.13	0.11	0.22	0.1	0.06	0.09	2.1	1.92	2.91	0.67	0.88	1.21	0.56	0.46	0.73	0.53	0.26	0.4	2093
Cluster-927.49435	105	45	26	9	10	16	4	5	5	1	2	1	87	58	101	28	10	30	17	9	22	13	10.99	1	0.88	0.38	0.23	0.08	0.09	0.14	0.04	0.05	0.04	0.01	0.02	0.01	0.76	0.51	0.89	0.25	0.09	0.26	0.17	0.08	0.21	0.11	0.1	0.01	6870
Cluster-927.49437	150	146	87	76	42	73	27	29	38	28	36	27	125.01	144.89	196	113	107.83	140.43	63	50.84	57.02	57	44	32	2.66	2.58	1.61	1.39	0.76	1.39	0.52	0.6	0.71	0.52	0.68	0.5	2.29	2.66	3.62	2.1	2.13	2.61	1.29	0.98	1.15	1.03	0.83	0.63	3400
Cluster-927.49438	50	65	17	15	11	8	10	1	1	5	4	3	31.98	41	35	3	10	14	4	9	2	6	10	3	0.82	1.06	0.29	0.25	0.18	0.14	0.18	0.02	0.02	0.09	0.07	0.05	0.54	0.7	0.6	0.05	0.18	0.24	0.08	0.16	0.04	0.1	0.17	0.05	3656
Cluster-927.42738	736	607	595	905	794	812	737	695	735	657	698	752	657	628	519.32	792	771	926	718	744	808.97	793	751	659	10.91	8.98	9.21	13.8	12.01	12.92	11.84	12.03	11.51	10.17	10.97	11.55	10.07	9.67	8.03	12.31	12.75	14.37	12.3	12.01	13.7	12.02	11.85	10.78	4012
Cluster-927.34139	147	179	271.99	43	61	29	43	46	60	36.01	22	40	173	191	196.92	70	80	102	46	52	46	47	37	49	5.41	6.59	10.45	1.63	2.29	1.14	1.72	1.98	2.31	1.38	0.86	1.53	6.53	7.25	7.51	2.7	3.28	3.93	1.96	2.07	1.93	1.77	1.44	1.98	1779
Cluster-927.34138	30	48	19	0	4	12	5	2	4	0	2	1	17	38	30	4	10	17	5	4	4	8	6	2	0.6	0.95	0.4	0	0.08	0.26	0.11	0.05	0.08	0	0.04	0.02	0.35	0.78	0.62	0.08	0.22	0.35	0.12	0.09	0.09	0.16	0.13	0.04	3056
Cluster-927.19672	227.59	162.57	100.88	74.09	36.95	136.67	71.62	32.39	13.01	31.73	47.33	27.49	60.39	114.06	30.76	29	30.67	51.96	35.03	17.68	22.22	46.03	26.61	8.4	40.13	29.05	18.55	13.44	6.64	24.94	13.76	6.69	2.29	5.79	8.73	5.05	10.48	19.89	5.42	5.34	6.04	9.65	7.14	3.21	4.46	8.38	4.83	1.58	585
Cluster-927.17359	154	186	58	8	22	22	15	5	6	9	4	13	265	228	230	7	33	20	10	18	12	18	7	1	3.45	4.17	1.36	0.18	0.5	0.53	0.36	0.13	0.14	0.21	0.1	0.3	6.13	5.3	5.37	0.16	0.83	0.47	0.26	0.44	0.31	0.41	0.17	0.02	2743
Cluster-927.7477	0	0	0	3	0	6	2	5	3	0	0	0	0	0	0	2	1	0	2	3	3	0	2	4	0	0	0	0.88	0	1.74	0.63	1.68	0.83	0	0	0	0	0	0	0.6	0.32	0	0.66	0.85	0.97	0	0.58	1.19	463
Cluster-927.35032	200.86	194	171	65	59	51	23	32	28	16	17	35.89	176	140.02	151	86	71	86	46	37.18	44	34	39	33	3.75	3.62	3.34	1.25	1.13	1.02	0.47	0.7	0.55	0.31	0.34	0.7	3.4	2.71	2.94	1.68	1.48	1.68	0.99	0.76	0.94	0.65	0.78	0.68	3238
Cluster-927.30041	2752.99	1699	1756	714	421	877	1807	1058	523	503	453	277	535	726	412	124	134	175	322	116	175	508	168	292	41.73	25.7	27.8	11.13	6.51	14.27	29.68	18.73	8.38	7.96	7.28	4.35	8.38	11.43	6.52	1.97	2.27	2.78	5.64	1.91	3.03	7.88	2.71	4.89	3929
Cluster-927.30049	4724.03	5122	3960	2808	3364	2693	3071	3182	3981.47	4475	5246	4759	4518.38	6156	7138.73	2944	2449	2791	3085.79	3359	3492.32	4456	5909.79	5274.62	345.52	376.05	302.4	211.39	251.13	208.68	244.11	272.27	301.29	340.73	405.12	361.56	335.47	459.21	535.99	225.58	199.96	214.32	261.11	262.25	291.68	334.82	454.42	420.79	1030
Cluster-927.6808	17	18	6	1	2	6	2	1	1	0	0	1	10	12	26	0	8	3	3	3	0	1	0	0	0.61	0.65	0.23	0.04	0.07	0.23	0.08	0.04	0.04	0	0	0.04	0.37	0.45	0.97	0	0.32	0.11	0.13	0.12	0	0.04	0	0	1806
Cluster-927.6482	27	23	5	4	8	3	0	0	2	2	0	1	15	21	25	2	14	13	13	3	3	5	3	2	0.61	0.52	0.12	0.09	0.19	0.07	0	0	0.05	0.05	0	0.02	0.35	0.49	0.59	0.05	0.36	0.31	0.34	0.07	0.08	0.12	0.07	0.05	2710
Cluster-927.56717	27	28	10	4	0	6	0	1	2	1	1	2	3	7	6	1	3	3	0	0	3	3	3	0	0.86	0.89	0.33	0.13	0	0.2	0	0.04	0.07	0.03	0.03	0.07	0.1	0.23	0.2	0.03	0.11	0.1	0	0	0.11	0.1	0.1	0	2017
Cluster-927.7472	0	0	2	39	57	116	47	28	47	0	5	5	0	0	0	48	144	138	37	208	109	25	19	49	0	0	0.09	1.77	2.57	5.45	2.25	1.44	2.17	0	0.23	0.23	0	0	0	2.22	7.09	6.38	1.89	9.89	5.49	1.13	0.89	2.37	1529
Cluster-927.47265	13	14	15	1	0	0	0	0	0	0	1	0	0	5	0	0	0	0	0	0	0	0	0	0	3.76	4.15	4.52	0.3	0	0	0	0	0	0	0.3	0	0	1.39	0	0	0	0	0	0	0	0	0	0	461
Cluster-927.9243	1	0	0	6	12	19	13	10	11	8	1	4	8	2	1	0	5	13.99	5	7	9	4	10	1	0.07	0	0	0.41	0.81	1.33	0.93	0.77	0.75	0.55	0.07	0.27	0.54	0.14	0.07	0	0.37	0.97	0.38	0.49	0.68	0.27	0.7	0.07	1111
Cluster-927.17672	51.02	41	34	5	2	8	0	0	0	0	0	0	6	18	16	0	0	2	0	0	1	0	0	0	3.12	2.52	2.17	0.31	0.12	0.52	0	0	0	0	0	0	0.37	1.13	1.01	0	0	0.13	0	0	0.07	0	0	0	1178
Cluster-927.17675	41	32	34	3	9	10	1	3	4	0	3	0	18	28	33	0	4	8	3	5	2	10	3	0	0.96	0.75	0.83	0.07	0.21	0.25	0.03	0.08	0.1	0	0.07	0	0.43	0.68	0.8	0	0.1	0.2	0.08	0.13	0.05	0.24	0.07	0	2647
Cluster-927.17679	8	10	7	1	0	0	0	0	0	0	0	0	4	0	3	1	0	1	3	0	0	1	0	0	0.51	0.63	0.46	0.06	0	0	0	0	0	0	0	0	0.26	0	0.19	0.07	0	0.07	0.22	0	0	0.06	0	0	1150
Cluster-927.23955	611	728	547	658	791	556	710	653.57	710	756	745	766.37	619	715	699	778	879	804.09	702	1004.06	731	897	797	885.2	45.35	54.24	42.39	50.26	59.92	43.71	57.27	56.75	54.5	58.41	58.37	59.08	46.62	54.1	53.24	60.49	72.83	62.66	60.28	79.52	61.95	68.4	62.17	71.64	1019
Cluster-17167.0	18	12	18	0	0	0	0	2	0	0	0	1	1	8	0	0	0	0	0	0	0	0	0	0	3.06	2.07	3.19	0	0	0	0	0.4	0	0	0	0.18	0.17	1.35	0	0	0	0	0	0	0	0	0	0	597
Cluster-927.20813	108	69	80	180	137	103	117	177	542	38	69	83	117	150	122	303	270	192	133	653	299	101	144	133	10.98	7.06	8.49	18.84	14.22	11.03	12.95	21.07	56.44	4.02	7.39	8.78	11.97	15.42	12.64	32.26	30.66	20.52	15.65	70.19	34.7	10.57	15.3	14.66	817
Cluster-927.21549	8	13	24	0	2	1	1	0	1	0	0	0	8	5	5	3	0	3	0	1	1	0	0	0	2.86	4.78	8.92	0	0.73	0.36	0.39	0	0.34	0	0	0	2.68	1.68	1.71	1.11	0	1.13	0	0.35	0.4	0	0	0	424
Cluster-927.50013	25	24	4	5	9	18	5	5	7	0	1	0	13	10	24	7	9	13	4	4	11	4	2	0	0.5	0.48	0.08	0.1	0.19	0.39	0.11	0.12	0.15	0	0.02	0	0.27	0.21	0.5	0.15	0.2	0.27	0.09	0.09	0.25	0.08	0.04	0	3020
Cluster-927.20811	127	46	37	4	1	4	1	2	1	4	1	11	10	14	8	0	1	1	0	0	0	1	8	3	7.07	2.57	2.15	0.23	0.06	0.24	0.06	0.13	0.06	0.23	0.06	0.64	0.57	0.8	0.46	0	0.06	0.06	0	0	0	0.06	0.47	0.18	1268
Cluster-927.17865	225	206	546	264	206	181.24	260.2	185	290	354.84	263	368	104	150	138.01	319	286	355.8	253	302	247	339.99	383	336	14.78	13.57	37.45	17.85	13.81	12.63	18.57	14.21	19.76	24.27	18.25	25.1	6.95	10.07	9.33	21.95	20.97	24.53	19.22	21.23	18.53	22.93	26.49	24.11	1116
Cluster-927.37040	232	318	189	241.47	356	304.39	277	232.08	367.85	291	220.24	240	419.01	439.35	404.98	258	242	296.99	246.93	246	225	233.58	203.84	271	20.16	27.77	17.15	21.6	31.57	27.94	26.18	23.6	32.91	26.3	20.18	21.67	36.8	38.77	35.99	23.48	23.48	27.11	24.83	22.71	22.32	20.87	18.57	25.61	910
Cluster-927.17866	18	9	31	61	36	33	29	27	49	39	64	39	28	8	20	65	71	60	61	81	33	52	71	70	4.85	2.48	8.71	16.9	9.88	9.03	8.54	8.53	12.78	10.82	17.9	10.97	7.24	2.08	5.26	18.28	21.37	17.1	18.99	21.85	10.1	14.55	19.32	19.77	475
Cluster-927.34342	709.52	506.81	242.65	241.24	170.91	484.24	206.88	75.12	72	81.65	142.99	97.09	190.15	268.82	171.95	111.02	85.6	227.2	69.02	43.08	95.84	177.55	178.68	47.99	26.05	18.61	9.3	9.11	6.4	18.99	8.24	3.22	2.77	3.13	5.56	3.7	7.17	10.18	6.55	4.27	3.51	8.74	2.93	1.71	4.02	6.68	6.95	1.94	1782
Cluster-927.34343	40	26	9	14	7	19	6	4	7	8	7	4.97	43	41	44	16	10	28	9	10	7	6	10.29	7	1.3	0.85	0.31	0.47	0.23	0.66	0.21	0.15	0.24	0.27	0.24	0.17	1.44	1.38	1.49	0.55	0.36	0.95	0.34	0.35	0.26	0.2	0.35	0.25	1977
Cluster-927.34341	638	591	964	265	240	307	237.73	234	245	390	314	374	228.99	366	325.46	331.99	355	414	207	292.04	265.78	388	350.27	414	58.46	54.46	92.21	24.99	22.44	29.68	23.69	25.09	23.07	37.16	30.33	35.62	21.18	34.01	30.46	31.86	36.32	39.86	21.95	28.38	27.8	36.57	33.61	41.22	877
Cluster-927.34347	1714	1588.09	1674.98	1440	1241.32	1556.85	1356.9	1199.76	1489.08	1847.92	2072.54	1877.56	1460	1676.28	1536	1536.5	1367	1519.05	1443	1462.96	1531.79	2378.27	2237.33	1679	34.46	31.88	35.17	29.79	25.47	33.55	29.57	28.17	31.57	38.78	44.19	39.13	30.3	34.95	32.18	32.38	30.66	31.98	33.54	31.98	35.19	48.93	47.82	37.22	3029
Cluster-927.17860	91.13	93	28	8	9	15	3	2	0	4	3	2	36	61.99	70.9	2	8	8	5	2	3	8	3	2	3.03	3.09	0.97	0.27	0.31	0.53	0.11	0.08	0	0.14	0.11	0.07	1.23	2.13	2.44	0.07	0.3	0.28	0.19	0.07	0.11	0.27	0.11	0.07	1941
Cluster-927.46881	90	122	57	13	5	1	4	11	11	8	10	13	94	116	102	14	9	13	12	5	10	11	24	15	1.83	2.48	1.21	0.27	0.1	0.02	0.09	0.26	0.24	0.17	0.22	0.27	1.98	2.45	2.16	0.3	0.2	0.28	0.28	0.11	0.23	0.23	0.52	0.34	2993
Cluster-927.21543	401	244	454	43	32	46	33	24	21	13	9	26	150	151.15	73	22	46	24	16	11	10	9	11	10	29.76	18.18	35.18	3.28	2.42	3.62	2.66	2.08	1.61	1	0.71	2	11.3	11.44	5.56	1.71	3.81	1.87	1.37	0.87	0.85	0.69	0.86	0.81	1019
Cluster-927.24970	80	27	117	104	105	47	32	31	88	106	78	89	65	77	72	109	159	114.94	48	72	50	138	130	129	2.99	1.01	4.57	4.01	4.01	1.88	1.3	1.36	3.45	4.14	3.09	3.46	2.5	2.97	2.79	4.28	6.64	4.51	2.08	2.91	2.14	5.29	5.15	5.31	1753
Cluster-927.28347	2132	2624	1419.99	820	1166	1011	424	548	634	523	426	465	3849	3615	3574.12	1175	1403	1490.89	861	1285.91	1022.98	630	622	514	69.19	85.14	48.12	27.38	38.63	35.08	14.92	20.78	21.6	17.71	14.65	15.65	128.44	121.2	120.44	39.97	50.81	50.7	32.31	45.18	37.93	20.94	21.4	18.35	1980
Cluster-927.24973	33	30	16	4	5	15	1	4	4	4	8	8	31	27	30	7.43	8	12	5	6	5	1	15	0	0.82	0.75	0.42	0.1	0.13	0.4	0.03	0.12	0.11	0.1	0.21	0.21	0.8	0.7	0.78	0.19	0.22	0.31	0.14	0.16	0.14	0.03	0.4	0	2495
Cluster-927.21540	433	462	443	585	706.05	664.02	303	293	384	448	376	354	439	470	441	334	405	420	274.62	305	341	303	216	356	34.84	37.34	37.22	48.45	57.99	56.52	26.51	27.59	31.89	37.51	31.93	29.6	35.78	38.48	36.35	28.15	36.38	35.5	25.57	26.13	31.33	25.06	18.24	31.2	961
Cluster-927.24978	70	38	50	75	101	89	70	64	84	93	92	79	84	68	75	93	56	89	76	83	63	95	120	83	10.81	5.93	8.05	11.91	15.9	14.29	11.77	11.57	13.04	14.88	14.89	12.7	12.85	10.45	11.63	15.01	9.65	14.47	13.57	13.31	11.08	15.14	19.15	13.74	630
Cluster-927.24979	325	449	347	333	271	361	385	309	365	444	421.01	416.65	319	398	345	276	347	341	312	356	341	456	399	361	13.05	18.03	14.54	13.75	11.1	15.46	16.77	14.5	15.34	18.58	17.89	17.35	13.13	16.46	14.35	11.61	15.54	14.35	14.48	15.43	15.64	18.76	16.95	15.91	1653
Cluster-927.29835	1498.97	1414.7	1317.15	1080.06	1043.98	1496.99	1231.98	994.97	870.95	1301.34	1216	1319.52	828.02	994	1001.17	1080.02	916.13	1323.78	840.51	849	849.8	1337	1388.48	983.59	34.88	32.88	32.01	25.86	24.8	37.32	31.08	27.05	21.35	31.6	30	31.83	19.87	23.96	24.25	26.35	23.78	32.26	22.61	21.45	22.59	31.85	34.33	25.22	2654
Cluster-927.28343	17	23	11	4	4	7	0	1	0	6	1	0	6	12	6	5	0	6	1	0	0	4	1	0	1.13	1.54	0.76	0.27	0.27	0.49	0	0.08	0	0.42	0.07	0	0.41	0.82	0.41	0.35	0	0.42	0.08	0	0	0.27	0.07	0	1105
Cluster-927.5050	0	6	1	24	28	18	0	1	3	1	1	1	3	15	9	20	27	21	6	22	6	2	1	0	0	0.39	0.07	1.61	1.86	1.24	0	0.08	0.2	0.07	0.07	0.07	0.2	1	0.6	1.36	1.96	1.43	0.45	1.53	0.45	0.13	0.07	0	1125
Cluster-927.5053	1	0	0	5	13	5	0	0	6	2	0	1	0	0	0	1	2	1	0	2	5	3	9	1	0.11	0	0	0.55	1.42	0.56	0	0	0.66	0.22	0	0.11	0	0	0	0.11	0.24	0.11	0	0.23	0.61	0.33	1.01	0.12	789
Cluster-927.5056	10	2	17	7	7	7	30	10	7	957	491	1095	22	75	115	28	110	6	41	103	92	109	103	401	0.22	0.04	0.4	0.16	0.16	0.17	0.73	0.26	0.16	22.32	11.64	25.37	0.51	1.74	2.68	0.66	2.74	0.14	1.06	2.5	2.35	2.49	2.45	9.88	2752
Cluster-927.37572	184	125.89	281	135	157	194	94	125	149	132	144	134	99	98	127	220	189	216	178	169	161	200	243	162	26.3	18.18	41.91	19.85	22.88	28.92	14.63	20.92	21.49	19.56	21.59	19.93	14.06	13.99	18.28	32.89	30.16	32.5	29.43	25.18	26.23	29.49	35.98	24.89	659
Cluster-927.4988	8	6	7	4	10	5	11	5	2	44	29	41	0	12	0	1	3	8	0	3	9	14	10	22	0.24	0.18	0.22	0.12	0.3	0.16	0.35	0.17	0.06	1.35	0.9	1.25	0	0.37	0	0.03	0.1	0.25	0	0.1	0.3	0.42	0.31	0.71	2155
Cluster-13909.0	22	22	13	15	7	19	3	2	2	0	1	0	27	34	26	7	0	1	4	0	1	1	1	2	0.72	0.72	0.44	0.5	0.23	0.66	0.11	0.08	0.07	0	0.03	0	0.91	1.15	0.88	0.24	0	0.03	0.15	0	0.04	0.03	0.03	0.07	1971
Cluster-927.29774	300.51	162.19	626.88	407.35	317.08	204.74	476.3	453.42	657.87	910.72	703.6	1017.5	121.12	148	93	567.22	428.95	572.22	452.2	665.8	556.78	577.27	698.3	928.35	11.91	6.43	25.94	16.61	12.82	8.66	20.48	21	27.3	37.63	29.52	41.82	4.92	6.04	3.82	23.56	18.97	23.76	20.72	28.49	25.2	23.44	29.29	40.4	1671
Cluster-927.4984	0	0	0	2	6	2	3	4	0	15	3	26	4	0	0	0	0	1	3	0	1	0	0	0	0	0	0	0.12	0.35	0.12	0.19	0.27	0	0.9	0.18	1.55	0.23	0	0	0	0	0.06	0.2	0	0.07	0	0	0	1239
Cluster-927.4985	0	1	0	42	14	2	16	28	56	99	102	170	0	0	0	51	30	13	35	46	47	132	100	115	0	0.05	0	2.35	0.78	0.12	0.95	1.78	3.17	5.61	5.87	9.6	0	0	0	2.91	1.82	0.74	2.2	2.69	2.92	7.37	5.74	6.85	1291
Cluster-927.23959	46	77	48	9	7	12	12	10	5	1	1	8	42	62	71	2	15	13	4	4	5	7	5	2	0.72	1.21	0.79	0.15	0.11	0.2	0.2	0.18	0.08	0.02	0.02	0.13	0.68	1.01	1.16	0.03	0.26	0.21	0.07	0.07	0.09	0.11	0.08	0.03	3798
Cluster-927.31838	6	11	8	0	0	0	1	0	0	2	0	2	8	15	5	2	3	0	0	0	0	2	0	0	1.11	2.07	1.54	0	0	0	0.2	0	0	0.38	0	0.39	1.45	2.74	0.92	0.39	0.62	0	0	0	0	0.38	0	0	570
Cluster-927.31832	107	53	144	147.01	118	141	213	125	295	107	119	77	58	102	51	133	89.01	126	233	237	198	157	126	123	3.95	1.96	5.55	5.58	4.44	5.55	8.52	5.39	11.4	4.12	4.65	2.95	2.2	3.88	1.95	5.14	3.66	4.87	9.94	9.45	8.34	5.93	4.92	4.99	1775
Cluster-927.31831	1577.36	920.03	3915.01	14	5	7	0	2	0	0	0	0	54	520	111.32	11	4	1	4	3	0	2	5	0	61.19	35.7	158.59	0.56	0.2	0.29	0	0.09	0	0	0	0	2.15	20.8	4.48	0.45	0.17	0.04	0.18	0.13	0	0.08	0.21	0	1701
Cluster-927.31110	3133.01	3086.47	2778.21	3600.72	3814.75	3226.22	3037.14	3414.05	4643.33	1429.45	1899.11	1407.71	4157.87	3591.74	3891.58	4566.08	5008.98	4547.34	5108.02	6176.68	5151.62	2464.38	2143	1951.27	40.85	40.16	37.83	48.3	50.77	45.17	42.91	51.98	64.02	19.46	26.27	19.02	56.09	48.68	52.97	62.42	72.86	62.06	76.99	87.77	76.75	32.87	29.75	28.1	4523
Cluster-927.20151	9	4	6	0	2	4	0	8	7	2	0	0	2	3	3	2	12	34	3	7	9	0	2	3	0.65	0.29	0.45	0	0.15	0.31	0	0.68	0.52	0.15	0	0	0.15	0.22	0.22	0.15	0.97	2.58	0.25	0.54	0.74	0	0.15	0.24	1040
Cluster-927.53016	0	0	0	1	0	0	2	0	6	0	0	1	0	0	0	12	8	2	1	3	5	5	1	4	0	0	0	0.17	0	0	0.37	0	1.01	0	0	0.18	0	0	0	2.11	1.5	0.35	0.19	0.52	0.96	0.87	0.17	0.72	600
Cluster-927.31111	769.83	884.99	612.04	389	394.55	440.98	225.03	239.3	322	192	150.49	219	757.83	970.76	839.31	358.63	441.81	529.48	225	291	302.14	204.42	229	196.96	14.43	16.56	11.98	7.5	7.55	8.86	4.57	5.24	6.37	3.76	2.99	4.25	14.67	18.88	16.4	7.05	9.24	10.39	4.88	5.93	6.47	3.92	4.56	4.07	3229
Cluster-927.19030	32	41	4	8	1	4	4	1	0	1	0	3	9	18	10	7	7	6	3	0	3	3	4	0	1.29	1.65	0.17	0.33	0.04	0.17	0.17	0.05	0	0.04	0	0.13	0.37	0.75	0.42	0.29	0.31	0.25	0.14	0	0.14	0.12	0.17	0	1652
Cluster-927.697	22	37	32	1	2	5	5	0	1	3	1	3	12	20	3	3	4	4	0	3	2	8	4	2	0.69	1.16	1.05	0.03	0.06	0.17	0.17	0	0.03	0.1	0.03	0.1	0.39	0.65	0.1	0.1	0.14	0.13	0	0.1	0.07	0.26	0.13	0.07	2040
Cluster-927.31782	1155	1152.61	2200.39	177	158	149	159	104	116	105	98	79	617.96	799.2	698	116	130	165	90	110	79	76	96.96	101	26.99	26.9	53.7	4.26	3.77	3.73	4.03	2.84	2.86	2.56	2.43	1.91	14.89	19.35	16.98	2.84	3.39	4.04	2.43	2.79	2.11	1.82	2.41	2.6	2644
Cluster-927.24661	28	45	20	42	71	46	94	50	57	102	49	63	36	39	47	25	44	34	47	33	44	50	41	86	1.44	2.31	1.07	2.22	3.72	2.51	5.24	3	3.05	5.46	2.66	3.36	1.89	2.06	2.49	1.34	2.52	1.83	2.79	1.82	2.58	2.63	2.22	4.84	1352
Cluster-927.34861	362	374	168	114	91.52	197	44	21	21	38	47	51.25	175	230	162	70	95	137	23	31	23	105	73	27	21.7	22.47	10.51	7.03	5.6	12.55	2.86	1.47	1.31	2.37	2.98	3.19	10.69	14.12	10	4.4	6.35	8.61	1.59	1.99	1.57	6.46	4.61	1.77	1197
Cluster-927.37047	99.57	101.64	97.37	2	1	5.35	1	1	0	0	1.54	2	28.57	60.27	22.69	0	0	1.02	2	4	1.99	2	1	4	37.67	39.69	38.34	0.78	0.38	2.01	0.41	0.44	0	0	0.6	0.79	10.08	21.34	8.16	0	0	0.41	0.87	1.46	0.85	0.79	0.37	1.55	415
Cluster-927.34860	253	232	395.28	46	48	23	14	21	21	35	14	40	12	37	20	72	59	73	7.99	26	23	4	5.98	0	12.26	11.26	20	2.29	2.37	1.19	0.74	1.19	1.06	1.77	0.72	2.01	0.59	1.84	1	3.66	3.19	3.71	0.45	1.36	1.27	0.2	0.31	0	1416
Cluster-927.34655	968.76	883	835	339	305	285	150	98	201	67	44	88	1556	1781	1081	445	450	561	169	315	197	63	65	57	49.77	45.44	44.79	17.92	15.99	15.59	8.37	5.89	10.77	3.59	2.39	4.69	81.71	93.96	57.36	23.96	25.8	30.23	10.04	17.4	11.56	3.32	3.53	3.21	1351
Cluster-927.31113	1282.64	1107.15	1784.66	1824.16	1797.1	1446.18	1326.32	1421.33	1568.88	1225.54	1107.95	1229.98	1718.52	1574.57	1742.19	1833.25	1540.54	1857.74	1455.44	1400.39	1333.93	1358.3	1176.01	1257.26	58.96	50.95	85.66	86.29	84.32	70.85	66.17	76.37	75.35	58.72	53.89	58.66	80.87	74.45	82.83	88.31	79.02	89.53	77.37	69.36	70.04	64.01	57.15	63.39	1478
Cluster-14477.0	4	5	0	0	0	0	0	0	0	0	0	0	8	8	5	0	0	0	0	0	0	0	0	0	1.25	1.6	0	0	0	0	0	0	0	0	0	0	2.36	2.37	1.5	0	0	0	0	0	0	0	0	0	447
Cluster-1856.0	0	0	0	0	0	0	0	1	0	0	1	0	0	0	0	0	0	0	1	1	3	2	6	4	0	0	0	0	0	0	0	0.41	0	0	0.36	0	0	0	0	0	0	0	0.41	0.34	1.2	0.73	2.1	1.45	426
Cluster-927.39936	895	936	918	1535	1501	1353	1144.02	1232.57	1259	1302	1163	1157.1	961.09	931	970	1558	1585	1730	1473	1329	1264	1749	1296	1368	113.65	119.92	121.66	200.58	194.42	179.82	158.17	183.25	162.26	171.57	155.17	152.86	121.86	118.6	124.6	207.01	224.71	231.12	216.38	176.86	183.06	228.89	171.05	187.33	708
Cluster-927.39938	730	585.45	497	173	163	196	146	98	126	134	158.05	110	524	610.43	488.54	183.19	204	237	125	143	125	183.18	179	116	11.54	9.24	8.21	2.81	2.63	3.33	2.5	1.81	2.1	2.21	2.65	1.8	8.56	10.02	8.06	3.04	3.6	3.92	2.28	2.46	2.26	2.96	3.01	2.02	3778
Cluster-927.39939	42	63	28	52	66	82	38	35	84.14	54	41	52	103	101	85	93	98	90	91	96	94	60	57	66	7.01	10.64	4.87	8.92	11.22	14.19	6.91	6.84	14.05	9.33	7.16	9.03	16.96	16.71	14.2	16.22	18.25	15.82	17.56	16.56	17.86	10.34	9.8	11.78	603
Cluster-927.37062	121.03	96	118	198	164	147	165	134	179	333	321.99	186	120	143	122	120	146.01	120	192	288.1	245	164	164	244	42.92	35.06	43.57	72.03	59.08	51.92	63.99	55.64	59.73	120.84	117.51	68.92	39.92	47.75	41.37	44.27	57.75	45.07	78.5	99.55	98.34	60.57	57.71	89.11	425
Cluster-927.2917	28	23	70	4	5	0	0	1	1	3	1	5	2	27	11	4	1	0	9	8	2	5	0	0	1.2	0.98	3.12	0.18	0.22	0	0	0.05	0.04	0.13	0.05	0.22	0.09	1.19	0.49	0.18	0.05	0	0.44	0.37	0.1	0.22	0	0	1569
Cluster-927.37066	306	242	375	1115.01	797	1166	712.09	499	585	470.01	448	504	193	283	172	402	490	447	651.17	739	385.01	664.75	536	513	10.07	7.96	12.88	37.74	26.76	41	25.41	19.18	20.2	16.13	15.61	17.19	6.53	9.62	5.87	13.86	17.99	15.41	24.77	26.31	14.47	22.4	18.69	18.56	1957
Cluster-927.37067	102	104	137	151	132	129	140	145	113	188	124	179	63	99	73	191	167	179.83	144	204	162	199	163	143	4.96	5.07	6.96	7.56	6.56	6.69	7.4	8.25	5.74	9.54	6.38	9.04	3.14	4.95	3.67	9.74	9.07	9.18	8.11	10.69	9.01	9.93	8.38	7.63	1411
Cluster-927.37069	10	13	2	0	1	0	0	0	0	0	0	0	7	18	6	0	0	0	6	1	2	2	0	2	1.59	2.09	0.33	0	0.16	0	0	0	0	0	0	0	1.1	2.85	0.96	0	0	0	1.1	0.17	0.36	0.33	0	0.34	619
Cluster-927.38010	251	140	306	35	26	60	26	21	16	33	23	36	51	58	70	24	9	26	9	10	6	25	26	10	9.97	5.57	12.7	1.43	1.05	2.54	1.12	0.98	0.67	1.37	0.97	1.48	2.08	2.38	2.88	1	0.4	1.08	0.41	0.43	0.27	1.02	1.09	0.44	1667
Cluster-927.30875	289.97	347.27	249.23	842.78	969.51	1084.39	673.02	659.24	774.53	407.48	443.77	479.14	564.47	536.78	432.52	747.15	914.84	1048.56	805.48	890.3	689.55	655.97	600.3	568.97	21.12	25.39	18.96	63.19	72.09	83.7	53.29	56.19	58.39	30.9	34.14	36.26	41.75	39.89	32.35	57.02	74.4	80.2	67.89	69.24	57.36	49.09	45.98	45.21	1033
Cluster-927.30877	245	206	285	196	168	209	189	187	224	248	259	245	267	167	163	210	183	213	175	183	209	277	200.01	181	41.37	35.23	50.21	34.04	28.92	36.59	34.78	36.98	37.83	43.35	45.78	43.08	44.48	27.95	27.54	37.07	34.5	37.89	34.17	31.93	40.2	48.31	34.8	32.67	599
Cluster-927.30870	2175	2296	2118.99	1585	1717	981	183	219	607	54	43	66	2198	1873	2373	806	1236	721	212	698	372	92	57	70	91.76	96.93	93.35	68.81	73.94	44.15	8.38	10.8	26.79	2.38	1.92	2.89	95.05	81.38	103.66	35.64	58.19	31.88	10.34	31.77	17.93	3.98	2.54	3.24	1586
Cluster-927.30871	565.59	352.55	992.73	1074.15	928.32	1321.64	884.47	739.09	766.77	1191.44	1096.79	903.2	101	141.77	80	1003.42	774.77	1109.38	564.78	882.62	859.63	734.98	985.78	1144.8	331.69	216.95	604.48	643.81	550.6	739.42	568.64	506.68	396.82	705.79	649.46	555.28	52.73	74.2	42.76	608.65	505.67	691.91	380.22	474.16	566.19	452.37	551.15	664.42	361
Cluster-927.30872	258	217.24	243.38	534.3	636.5	483.53	344.56	399.52	639.45	601.7	625.37	398.87	468.02	376.33	363.01	557.18	539.32	609.19	657.01	984.97	750.45	547.98	596	714.09	10.07	8.48	9.92	21.46	25.36	20.15	14.59	18.23	26.15	24.49	25.85	16.15	18.75	15.14	14.69	22.8	23.49	24.93	29.66	41.53	33.46	21.92	24.64	30.62	1692
Cluster-927.3062	5	14	2	2	2	4.07	2	0	4	0	0	1	22	10	14	2	1	4	2	1	2	0	0	0	0.46	1.31	0.19	0.19	0.19	0.4	0.2	0	0.38	0	0	0.1	2.06	0.94	1.33	0.19	0.1	0.39	0.21	0.1	0.21	0	0	0	870
Cluster-927.3063	36	18	81	0	0	0	0	0	0	2	0	0	0	12	0	0	0	0	0	0	0	0	0	0	7.74	3.94	18.15	0	0	0	0	0	0	0.44	0	0	0	2.52	0	0	0	0	0	0	0	0	0	0	528
Cluster-927.3060	52	27	20	7	9	5	5	2	8	5	0	4	31	25	35	11	21	7	6	17	5	4	1	4	2.52	1.31	1.01	0.35	0.44	0.26	0.26	0.11	0.4	0.25	0	0.2	1.53	1.24	1.75	0.56	1.13	0.36	0.34	0.89	0.28	0.2	0.05	0.21	1418
Cluster-927.30878	6249	5266.99	6959	2932	3343	2304	621	641	1388	290	291	300	4194	5134.51	4072	3033	4657	3847	746	2199	1267	210	282	352	181.55	152.93	211.12	87.65	99.13	71.61	19.56	21.76	42.39	8.79	8.96	9.04	125.42	154.26	122.95	92.36	150.95	117.08	25.06	69.24	42.05	6.25	8.69	11.26	2180
Cluster-927.20698	6	10	7	0	0	0	0	0	0	0	0	0	2	1	0	3	3	0	3	0	0	0	0	0	1.87	3.2	2.27	0	0	0	0	0	0	0	0	0	0.59	0.3	0	0.97	1.04	0	1.08	0	0	0	0	0	447
Cluster-927.42085	161	168	121.94	61	84	126	41	46	44	63	41	61	245	249	346	47	73	61	45	46	50	33	48	53	9.23	9.65	7.3	3.6	4.92	7.68	2.55	3.08	2.62	3.76	2.48	3.63	14.33	14.63	20.45	2.82	4.67	3.67	2.98	2.83	3.27	1.94	2.9	3.32	1239
Cluster-927.21416	133.1	139.81	129.73	40	71.96	35.92	16	25.04	47.09	20	23.53	16	187.34	179.93	205.19	58.57	96	84.57	61	81.56	40	16	25	32	8.71	9.18	8.87	2.69	4.81	2.49	1.14	1.92	3.2	1.36	1.63	1.09	12.48	12.04	13.82	4.02	7.01	5.81	4.62	5.71	2.99	1.08	1.72	2.29	1119
Cluster-927.36671	207	178.02	88	76	47.65	131.4	53	21	40	36.22	29	37	108	129.02	138	57	69	126.99	41	38	49	68	69	24	1.73	1.48	0.77	0.65	0.41	1.18	0.48	0.2	0.35	0.32	0.26	0.32	0.93	1.12	1.2	0.5	0.64	1.11	0.4	0.35	0.47	0.58	0.61	0.22	6917
Cluster-927.32580	1	2	3	21	19.91	23	23	17	27	16	14	29	4	2	10	26	13	15	28	10	22	32	36	17	0.05	0.11	0.16	1.14	1.07	1.29	1.31	1.05	1.48	0.88	0.78	1.58	0.21	0.11	0.54	1.43	0.76	0.83	1.7	0.57	1.32	1.73	2	0.98	1326
Cluster-927.32581	523.15	377.3	657	575.96	525.06	620.03	603.12	501.02	487	711.6	775.37	776.1	402	469.78	340.12	581.1	545.08	710.2	477.72	422.65	473.11	972.23	845.18	625.92	15.45	11.14	20.26	17.5	15.83	19.59	19.31	17.29	15.12	21.92	24.26	23.77	12.22	14.34	10.44	17.99	17.96	21.97	16.31	13.52	15.96	29.4	26.48	20.34	2149
Cluster-927.32586	86	58	63	21	12	13.57	3	7	2	20	9	28	32	41	46	20	18	33	11	2	6	18	14	14	2.26	1.52	1.73	0.57	0.32	0.38	0.09	0.21	0.06	0.55	0.25	0.76	0.87	1.11	1.26	0.55	0.53	0.91	0.33	0.06	0.18	0.48	0.39	0.41	2382
Cluster-927.32587	2115.93	1854.4	2498.94	8971.02	6778.72	10773.7	7785	6058.91	5390.97	4843.5	6025.95	5754.53	1662.54	1693.37	1600.69	3702.49	3485.13	3230.07	7472.2	7161	4963.36	9268.38	7272	7654.58	39.93	34.94	49.25	174.2	130.59	218.03	159.24	133.56	107.35	95.42	120.61	112.56	32.4	33.16	31.49	73.26	73.38	63.83	163.03	146.99	107.03	178.99	145.94	159.35	3209
Cluster-927.8325	2	0	0	12	10	3	8	17	20	6	0	4	12	22	5	11	25	12	22	32	14	29	18	10	0.49	0	0	3.03	2.5	0.75	2.15	4.9	4.79	1.52	0	1.03	2.85	5.25	1.21	2.82	6.86	3.12	6.25	7.93	3.91	7.4	4.49	2.59	495
Cluster-927.15645	21	54	11	4	5	2	5	1	0	2	2	1	26	28	31	2	1	4	3	6	2	0	1	1	0.58	1.49	0.32	0.11	0.14	0.06	0.15	0.03	0	0.06	0.06	0.03	0.74	0.8	0.89	0.06	0.03	0.12	0.1	0.18	0.06	0	0.03	0.03	2279
Cluster-927.6734	0	0	0	17	16	14	5	9	8	0	0	6	0	2	0	12	7	4	10	2	7	0	4	11	0	0	0	4.08	3.81	3.34	1.28	2.46	1.83	0	0	1.46	0	0.45	0	2.93	1.83	0.99	2.7	0.47	1.86	0	0.95	2.71	507
Cluster-927.26608	1358.54	1245.23	1699.13	1961	1850.73	2549.44	2517.59	2430.46	2875.86	2320.05	2409.82	2478.18	1443.94	1834.53	1590.8	2392.95	2302.12	2292.33	2239.15	2019.98	2229.21	2824.5	2887.76	2715.49	1562.27	1554.63	2016.59	2286.56	2131.78	2616.85	3174.04	3244.73	2640.47	2630.93	2706.11	2998.56	1364.49	1734.28	1549.4	2815.1	2930.27	2814.91	2928.1	1934.72	2834.84	3441.25	2977.06	2908.23	308
Cluster-927.8399	7	1	0	22	12	18	0	4	3	0	0	0	2	7	7	0	1	9	2	0	1	3	6	2	0.31	0.04	0	1	0.54	0.85	0	0.21	0.14	0	0	0	0.09	0.32	0.32	0	0.05	0.42	0.1	0	0.05	0.14	0.28	0.1	1525
Cluster-927.23405	3	4	0	16	3	9	21	16	29	28	21	34	0	4	6	8	7	5	22	17	16	20	31	23	1.34	1.85	0	7.32	1.36	3.93	10.27	8.36	11.86	12.73	9.57	15.89	0	1.64	2.51	3.71	3.48	2.37	11.31	7.21	8.06	9.33	13.51	10.4	392
Cluster-927.38118	129	58	267	5	5	25	13	2	2	8	9	3	79	130	60	11	21	23	31	40	28	54	15	13	3.55	1.6	7.68	0.14	0.14	0.74	0.39	0.06	0.06	0.23	0.26	0.09	2.24	3.7	1.72	0.32	0.65	0.66	0.99	1.19	0.88	1.52	0.44	0.39	2285
Cluster-927.26601	242	375.58	219.13	588.5	512.49	708.34	312	321.93	483.98	426	442	571.77	464	628.01	538.49	571.22	816.6	1027.87	349	660.59	624.15	818.07	888.09	577.68	12.58	19.56	11.9	31.5	27.2	39.21	17.61	19.57	26.24	23.09	24.31	30.86	24.66	33.53	28.92	31.13	47.39	56.06	20.99	36.94	37.07	43.64	48.77	32.91	1338
Cluster-927.26602	59	66	59	303.23	313.91	352.35	132.67	139.91	204.88	157.96	162.45	178.17	155.88	117	114.95	226.77	266.92	280	170.98	273.18	229.96	148.02	155.95	174.88	1.2	1.34	1.26	6.36	6.53	7.7	2.93	3.33	4.41	3.36	3.51	3.77	3.28	2.47	2.44	4.85	6.07	5.98	4.03	6.06	5.36	3.09	3.38	3.93	2990
Cluster-927.26603	177	188.98	267	35	63	54	35	44	48	47	33	48	124	136	168	55	49	96	25	58	33	55	46	42	5.14	5.48	8.1	1.05	1.87	1.68	1.1	1.49	1.47	1.42	1.02	1.45	3.71	4.08	5.07	1.67	1.59	2.92	0.84	1.83	1.09	1.64	1.42	1.34	2181
Cluster-927.26607	707	358	568	47	19	22	48	33	74.05	38	34	30	19	201	24	44	35	34	39	41	60	48	43	25	25.9	13.12	21.73	1.77	0.71	0.86	1.91	1.41	2.84	1.45	1.32	1.14	0.71	7.6	0.91	1.69	1.43	1.31	1.65	1.62	2.51	1.8	1.67	1.01	1785
Cluster-927.48428	13	12	24	160.94	125.41	123.25	111	99.01	188.36	52.98	39	39.83	29	18.7	36.32	136.67	126.13	123.14	123.6	184.48	136.72	65.82	57	59	2.86	2.69	5.5	36.39	28.09	27.79	26.64	25.51	40.73	12.03	8.94	9.13	6.2	4.02	7.89	31.38	30.97	28.58	31.42	41.24	34.2	14.99	12.78	13.73	522
Cluster-927.31586	213.51	273.61	301.26	402.99	336.43	484.06	410	305.6	306	325.76	379.44	426.17	132.69	161	119.95	281.72	308.24	361.79	256	207	199.11	343	403.86	489.56	4.45	5.69	6.56	8.64	7.16	10.81	9.26	7.44	6.72	7.09	8.38	9.21	2.85	3.48	2.6	6.15	7.17	7.89	6.17	4.69	4.74	7.31	8.95	11.25	2932
Cluster-927.31584	476	367	299	54	39	89	28	8.01	14	46	53	53	140	162	137	52	35	86	16	25	27	98	65	28	6.42	4.94	4.21	0.75	0.54	1.29	0.41	0.13	0.2	0.65	0.76	0.74	1.95	2.27	1.93	0.74	0.53	1.21	0.25	0.37	0.42	1.35	0.93	0.42	4381
Cluster-927.31581	2201.43	2649.1	3143.28	3797.91	5513.93	1304.42	1834.21	2011.87	5767.53	2994.68	4135.25	1940.05	3729.86	4586.15	2900.07	5383.97	7287.98	5917.61	7893.59	11844.7	7920.5	3766.67	3750.86	2632	146.51	176.86	218.42	260.15	374.56	92.11	132.62	156.62	398.08	207.55	290.74	134.08	252.51	311.94	198.5	375.41	541.43	413.35	607.73	843.38	601.99	257.41	262.8	191.32	1105
Cluster-927.31580	548.98	678	497.6	95.04	152.69	93	42	27	65	9	20	36	530.56	690	457	86	73.07	79	34	74	43	24	28	29	53.1	65.99	50.25	9.46	15.07	9.48	4.42	3.06	6.45	0.91	2.04	3.62	51.72	67.58	45.09	8.71	7.89	8.03	3.81	7.58	4.75	2.39	2.83	3.04	845
Cluster-927.48423	208	189	270	268	248	250	233	235	233.02	192	150	190	182	194	249	240	278	313	235	226	238	219	173	201	7.38	6.7	10	9.78	8.98	9.47	8.96	9.74	8.67	7.1	5.63	6.99	6.63	7.1	9.16	8.92	11	11.63	9.64	8.67	9.64	7.96	6.5	7.84	1835
Cluster-927.48426	31	15	28	25	20	11	23	22	25	21	5	16	11	15	26	39	33	33	27	27	27	22	24	20	4.35	2.13	4.1	3.61	2.86	1.61	3.52	3.62	3.55	3.06	0.74	2.34	1.54	2.1	3.68	5.73	5.17	4.88	4.39	3.96	4.32	3.19	3.49	3.02	666
Cluster-927.21759	41.74	16	96.79	0	2	1	0	2	0	1	8	0	3	1.06	2	2	0	1	0	0	0	3	1	8	7.78	3.02	18.81	0	0.38	0.19	0	0.44	0	0.19	1.56	0	0.55	0.19	0.37	0.39	0	0.2	0	0	0	0.58	0.19	1.59	568
Cluster-11103.0	11	3	3	0	0	1	0	2	0	0	0	1	8	5	10	2	0	0	0	0	0	0	0	0	0.75	0.21	0.21	0	0	0.07	0	0.16	0	0	0	0.07	0.56	0.35	0.7	0.14	0	0	0	0	0	0	0	0	1083
Cluster-927.7361	13	13	10	7	6	3	0	0	2	0	0	0	5	5	11	5	4	0	1	0	2	2	1	0	0.8	0.8	0.64	0.44	0.38	0.2	0	0	0.13	0	0	0	0.31	0.32	0.7	0.32	0.28	0	0.07	0	0.14	0.13	0.06	0	1172
Cluster-927.7365	0	0	1	90	52	111	397	303	170	215	246	161	1	0	1	26	6	14	125	73	92	368	268	328	0	0	0.06	5.25	3.01	6.69	24.44	20.08	10.03	12.7	14.74	9.47	0.06	0	0.06	1.54	0.38	0.83	8.2	4.44	5.96	21.4	16.03	20.35	1250
Cluster-927.7364	0	0	2	28	15	18	53	54	23	14	23	16	0	1	4	20	26	16	48	49	57	45	43	49	0	0	0.16	2.14	1.14	1.42	4.29	4.7	1.77	1.08	1.81	1.24	0	0.08	0.31	1.56	2.16	1.25	4.13	3.89	4.84	3.44	3.36	3.98	1017
Cluster-927.7367	0	6	0	29	43	147	18	16	44	46	31	25	2	8	0	0	10	3	2	4	4	9	6	11	0	0.24	0	1.21	1.78	6.36	0.79	0.76	1.87	1.94	1.33	1.05	0.08	0.33	0	0	0.45	0.13	0.09	0.17	0.19	0.37	0.26	0.49	1640
Cluster-927.7366	7	8	0	7	5	27	11	5	24	5	6	8	2	5	7	6	7	9	13	3	6	7	20	14	0.8	0.93	0	0.83	0.59	3.26	1.38	0.67	2.81	0.6	0.73	0.96	0.23	0.58	0.82	0.72	0.9	1.09	1.73	0.36	0.79	0.83	2.4	1.74	754
Cluster-927.36774	689.03	367.06	1442.88	336	254	240	384.26	332	271	598	405	632	129	291	188	180	222	365	138	212	280	444	452	381	21.3	11.34	46.58	10.69	8.02	7.93	12.88	11.99	8.8	19.29	13.27	20.26	4.1	9.3	6.04	5.83	7.66	11.82	4.93	7.1	9.89	14.06	14.82	12.96	2065
Cluster-927.31058	233	160	124	22	11	17	6	3	21	0	2	3	235	197	152	36	22	36	22	29	13	19	4	1	4.11	2.82	2.28	0.4	0.2	0.32	0.11	0.06	0.39	0	0.04	0.05	4.28	3.6	2.79	0.67	0.43	0.66	0.45	0.56	0.26	0.34	0.08	0.02	3416
Cluster-927.33485	106	122	81	7	6	11	5	1	2	2	1	0	94	105	101	2	10	2	4	2	2	4	3	3	6.54	7.55	5.22	0.44	0.38	0.72	0.34	0.07	0.13	0.13	0.07	0	5.91	6.63	6.42	0.13	0.69	0.13	0.29	0.13	0.14	0.25	0.2	0.2	1170
Cluster-927.31057	474	559	281	114	80	113.98	30	14	23	4	13	2	581	741.36	558.67	45	76	83	32.04	57	73	28	17	18	7.96	9.38	4.93	1.97	1.37	2.05	0.55	0.27	0.41	0.07	0.23	0.03	10.09	12.93	9.79	0.79	1.42	1.46	0.62	1.04	1.4	0.48	0.3	0.33	3571
Cluster-927.31056	1456	1382	1504	771	965	1192	808	711	858	311	430	258	1461	1852.69	1605	632	832	919.01	550	840	773	316	324	309	142.08	135.69	153.21	77.44	96.1	122.56	85.78	81.21	85.87	31.55	44.21	26.17	143.63	183	159.7	64.58	90.65	94.26	62.1	86.77	86.1	31.73	33.07	32.72	840
Cluster-927.31051	19	13	13	1	1	5	0	0	0	2	0	1	21	5	3	2	5	3	2	0	0	0	2	0	0.75	0.52	0.54	0.04	0.04	0.21	0	0	0	0.08	0	0.04	0.85	0.2	0.12	0.08	0.22	0.12	0.09	0	0	0	0.08	0	1671
Cluster-927.33486	161	129	171	9	26	13.22	24	18	9.99	16	11	21	40	85	44	20	14	18	12	19.89	12	23	24	18	6.96	5.58	7.72	0.4	1.15	0.61	1.13	0.91	0.45	0.72	0.5	0.94	1.77	3.78	1.97	0.91	0.68	0.82	0.6	0.93	0.59	1.02	1.1	0.85	1554
Cluster-927.31053	2384	2038	1790	828	868	899	774	680.08	617	575	581	575	2215.02	2856	2081	908	847	879	725	742	618	695	701	579	44.05	37.59	34.54	15.74	16.37	17.81	15.5	14.68	12.03	11.09	11.39	11.01	42.27	54.75	40.08	17.59	17.46	17	15.49	14.91	13.05	13.14	13.77	11.8	3272
Cluster-927.39208	110	72	29	25	16	45	12	10	6	15	22	14	28	34	20	26	20	41	15	17	3	43	44	5	1.48	0.97	0.41	0.35	0.22	0.65	0.17	0.16	0.09	0.21	0.31	0.19	0.39	0.47	0.28	0.37	0.3	0.58	0.23	0.25	0.05	0.59	0.63	0.07	4397
Cluster-927.33487	837.01	1104.16	743.24	1493.51	1205.21	2001.14	1542.43	1224.9	1252.54	2245.1	1985.79	2085.88	890.05	1017.29	1189.56	1276	1149.01	1438.7	1305.53	1240.32	1343	1877.89	1835.57	1835.01	17.48	23.03	16.21	32.09	25.69	44.8	34.92	29.88	27.58	48.94	43.98	45.16	19.18	22.03	25.88	27.94	26.77	31.46	31.52	28.15	32.05	40.14	40.75	42.26	2926
Cluster-927.39202	111	269	130	0	0	1	1	0	2	0	0	2	19	64	23	0	0	0	1	0	0	0	0	0	5.05	12.25	6.17	0	0	0.05	0.05	0	0.1	0	0	0.09	0.88	2.99	1.08	0	0	0	0.05	0	0	0	0	0	1491
Cluster-927.39203	1046	1019	642	1560.85	1914	1491.01	13114.8	7057	5525.91	32060.4	27664	24753	2211	1865	2468.57	1837	1907	1650	6616.7	3556	4676	32197	24712.3	30130	24.98	24.31	16.01	38.35	46.66	38.14	339.55	196.88	138.99	799.05	700.39	612.83	54.44	46.14	61.36	45.99	50.81	41.27	182.69	92.2	127.59	787.11	626.9	792.87	2593
Cluster-927.39204	454	434	524	594	483	627	438	506	547	603.73	539.12	646	492.05	459	501	646	680	706	567	680	578	601	612	683	14.99	14.33	18.07	20.18	16.28	22.13	15.68	19.52	18.96	20.79	18.85	22.12	16.7	15.65	17.17	22.35	25.05	24.42	21.65	24.3	21.8	20.32	21.42	24.8	1951
Cluster-927.39206	39.99	40	53	131.98	221.34	365.08	144.97	160.03	106.32	43.41	46.08	44.63	216.37	78.38	469.85	143.02	164.88	276.48	164.25	65.16	116.63	127.87	74.07	39.76	3.57	3.59	4.94	12.13	20.17	34.41	14.07	16.72	9.76	4.03	4.34	4.14	19.51	7.1	42.86	13.37	16.43	25.93	16.97	6.18	11.89	11.74	6.93	3.86	893
Cluster-927.34413	323	228	263	271	251	319	210	194	196	283	267	293	288	258	299	366	331	287	319.98	334	302.76	331	277	282	11.57	8.17	9.84	9.99	9.18	12.21	8.16	8.12	7.36	10.58	10.13	10.89	10.6	9.54	11.11	13.75	13.23	10.78	13.26	12.94	12.39	12.15	10.52	11.11	1819
Cluster-927.33483	394.74	431.04	376.26	10	9	23	12	5	10	5	4	9	197	225.1	107	10	11	23	5	4	16	9	11.99	4	44.63	49.11	44.4	1.16	1.04	2.73	1.48	0.66	1.15	0.59	0.48	1.06	22.33	25.64	12.28	1.18	1.39	2.73	0.65	0.48	2.06	1.05	1.41	0.49	762
Cluster-927.42083	544.99	543.39	1032.61	1680.82	1352.94	1495.76	1240.16	1061.02	1252.04	1230.75	1326.85	1423.01	413.47	453	386	2112.14	1496.05	1771.43	1454.95	1560.19	1557.13	1895.68	1802.93	1484.47	8.18	8.14	16.19	25.96	20.73	24.1	20.18	18.6	19.86	19.29	21.13	22.14	6.42	7.06	6.05	33.25	25.06	27.84	25.25	25.51	26.71	29.11	28.81	24.6	3964
Cluster-927.16402	13	8	18	0	0	0	0	0	0	0	0	0	3	7	2	0	1	0	0	0	0	0	0	0	10.44	6.84	14.98	0	0	0	0	0	0	0	0	0	2.07	4.83	1.41	0	0.89	0	0	0	0	0	0	0	333
Cluster-17876.0	12	45	4	0	0	0	0	0	0	0	0	0	0	1	0	0	0	0	0	0	0	0	0	0	0.79	2.96	0.27	0	0	0	0	0	0	0	0	0	0	0.07	0	0	0	0	0	0	0	0	0	0	1118
Cluster-18303.0	25	31	17	1	4	19	3	2	1	8	5	4	13	20	27	5	5	5	2	2	6	33	5	10	1.02	1.27	0.73	0.04	0.17	0.83	0.13	0.1	0.04	0.34	0.22	0.17	0.55	0.84	1.15	0.21	0.23	0.21	0.09	0.09	0.28	1.38	0.22	0.45	1626
Cluster-927.7288	17	15	81	7	3	8	2	5	12	4	2	2	2	5	5	13	5	13	3	6	6	3	5	4	1.63	1.45	8.11	0.69	0.29	0.81	0.21	0.56	1.18	0.4	0.2	0.2	0.19	0.49	0.49	1.31	0.54	1.31	0.33	0.61	0.66	0.3	0.5	0.42	850
Cluster-927.13369	40	81	27	10	2	17	13	7	6	9	4	2	9	15	9	4	1	12	7	6	0	1	1	0	1.31	2.66	0.93	0.34	0.07	0.6	0.46	0.27	0.21	0.31	0.14	0.07	0.3	0.51	0.31	0.14	0.04	0.41	0.27	0.21	0	0.03	0.03	0	1960
Cluster-927.13364	41	73	17	1	1	2	0	0	3	0	0	0	99	75	39	3	0	3	0	3	1	0	0	0	3.81	6.83	1.65	0.1	0.09	0.2	0	0	0.29	0	0	0	9.29	7.07	3.7	0.29	0	0.29	0	0.3	0.11	0	0	0	868
Cluster-927.13362	5	5	5	11	5	4	7	19	19	76	43	86	14	5	9	9	4	13	4	4	10	28	20	38	0.25	0.25	0.26	0.56	0.25	0.21	0.38	1.11	0.99	3.95	2.27	4.45	0.71	0.26	0.46	0.47	0.22	0.68	0.23	0.21	0.57	1.43	1.05	2.08	1383
Cluster-927.13360	102	89	104	80	119	123	121	107	116	112	121	142	147	109	89	106	147	134.01	106.19	132	118	129	96	90	5.09	4.45	5.42	4.11	6.07	6.54	6.56	6.25	6.04	5.83	6.39	7.36	7.51	5.59	4.59	5.55	8.19	7.02	6.13	7.09	6.73	6.61	5.06	4.93	1382
Cluster-12843.0	0	0	8	8	6	1	3	1	4	0	3	0	0	0	0	3	7	6	7	1	1	4	0	3	0	0	1.41	1.39	1.03	0.18	0.55	0.2	0.68	0	0.53	0	0	0	0	0.53	1.32	1.07	1.37	0.17	0.19	0.7	0	0.54	599
Cluster-927.8814	27	36	9	32	9	22	3	3	9	3	3	2	34	44	56	25	16	45	9	11	11	28	17	4	0.36	0.48	0.13	0.44	0.12	0.32	0.04	0.05	0.13	0.04	0.04	0.03	0.47	0.61	0.78	0.35	0.24	0.63	0.14	0.16	0.17	0.38	0.24	0.06	4428
Cluster-927.8813	6	16	10	23	18	15	11	6	44	3	10	11	7	11	14	19	18	24	26	54	29	12	5	16	0.34	0.91	0.59	1.35	1.04	0.91	0.68	0.4	2.6	0.18	0.6	0.65	0.41	0.64	0.82	1.13	1.14	1.43	1.71	3.3	1.88	0.7	0.3	1	1247
Cluster-927.8810	1	0	0	2	0	9	2	1	2	2	0	0	3	11	23	4	13	0	29	34.25	15	22	3	9	0.09	0	0	0.19	0	0.85	0.2	0.11	0.19	0.19	0	0	0.27	1	2.11	0.38	1.31	0	3.02	3.27	1.54	2.04	0.28	0.88	888
Cluster-927.8811	1	6	0	17	13	3	11	4	13	0	0	0	3	3	1	14	19	16	2	45	8	0	2	5	0.12	0.73	0	2.11	1.6	0.38	1.44	0.56	1.59	0	0	0	0.36	0.36	0.12	1.76	2.55	2.03	0.28	5.69	1.1	0	0.25	0.65	732
Cluster-927.9061	0	0	0	18.97	14	18.97	15	5	12	4	14	11	0	0	0	7	15	22	9	14	24	15	9	14	0	0	0	3.17	2.32	3.2	2.66	0.95	1.95	0.67	2.38	1.86	0	0	0	1.19	2.72	3.77	1.69	2.36	4.44	2.52	1.51	2.43	612
Cluster-927.8818	0	0	0	41	24	72.24	114	49	65	68	83	121.23	0	0	0	52	25	63	42.01	15	31	138	158.92	111	0	0	0	17.53	10.16	29.64	52.06	23.93	25.04	28.92	35.44	52.9	0	0	0	22.53	11.63	27.87	20.18	5.99	14.61	60.1	65.03	47.14	401
Cluster-927.14210	105	119	32	739	788	1428	658	946	778	198	336	265	199	249	276	336	598	630	487	484	503	571	546	285	1.65	1.86	0.52	11.93	12.62	24.03	11.18	17.33	12.89	3.24	5.59	4.31	3.23	4.06	4.52	5.53	10.46	10.34	8.83	8.27	9.01	9.16	9.11	4.93	3806
Cluster-927.21085	19	6	2	12	1	10	7.02	6	23	16	26	30	2	10.99	6	32	29	14	9.76	48	32	66	55.08	52	0.66	0.21	0.07	0.43	0.04	0.37	0.26	0.24	0.84	0.58	0.96	1.08	0.07	0.39	0.22	1.16	1.12	0.51	0.39	1.8	1.27	2.35	2.03	1.98	1869
Cluster-927.21752	78	107	127	104	123	113	131	110	92	141	172	138	55	67	66	120	52	146	111	111	86	163	132	126	9.73	13.46	16.53	13.35	15.65	14.76	17.79	16.06	11.65	18.25	22.54	17.9	6.85	8.39	8.33	15.66	7.24	19.15	16.01	14.52	12.23	20.95	17.12	16.95	716
Cluster-927.29238	189	180	417.67	148.99	143	131	96	105	117	133	108.01	142	101	96.89	61	172	132	207	89	144	108	143	164	147.94	3.2	3.04	7.38	2.6	2.47	2.38	1.76	2.08	2.09	2.35	1.94	2.49	1.77	1.7	1.08	3.05	2.49	3.67	1.74	2.65	2.09	2.48	2.95	2.76	3546
Cluster-927.29239	69	98	35	2	1	3	7	2	11	3	10	7	46	150	124	0	4	7	7	5	5	5	6	3	1.82	2.58	0.96	0.05	0.03	0.08	0.2	0.06	0.31	0.08	0.28	0.19	1.25	4.1	3.4	0	0.12	0.19	0.21	0.14	0.15	0.14	0.17	0.09	2372
Cluster-927.14613	13	18	12	14	9	26	90	34	44	34	19	32	9	20	23	13	24	21	46	12	26	35	38	47	0.29	0.41	0.28	0.33	0.21	0.63	2.21	0.9	1.05	0.8	0.46	0.75	0.21	0.47	0.54	0.31	0.61	0.5	1.2	0.29	0.67	0.81	0.91	1.17	2722
Cluster-927.29237	223	246.99	556.99	207	274.95	246	221	174.23	221.16	219	223	244.04	172.12	213	172	357	280.17	377	252	344.93	289.14	241	242	336	47.03	52.96	122.48	44.87	59.05	53.28	50.83	43.03	45.98	47.67	49.03	53.63	35.38	43.98	35.91	78.6	65.94	83.86	61.41	74.14	69.35	52.59	52.12	75.09	533
Cluster-927.29230	189.1	172	154	36	34	13	9	15	23	7	11	6	161	206	166	42	73	57	27	26	27	29	16	8	6.86	6.24	5.83	1.34	1.26	0.5	0.35	0.64	0.87	0.26	0.42	0.23	5.99	7.71	6.24	1.6	2.95	2.17	1.13	1.02	1.12	1.08	0.61	0.32	1801
Cluster-927.29231	533	764	202	197	269	120	94	116	129	69.82	34	49	960	862	1469.89	377.92	228	175.99	203	212.02	199	91	61	92	15.6	22.35	6.17	5.93	8.04	3.76	2.98	3.97	3.97	2.13	1.05	1.49	28.92	26.09	44.71	11.59	7.45	5.4	6.87	6.72	6.65	2.73	1.89	2.96	2166
Cluster-927.29232	41	22	70	89	71	101	65	75	75	124	128	53	69	78	78	62	61	51	104	147	95	69	93	81	17.76	9.88	31.53	39.49	31.19	42.88	30.82	38.01	29.85	54.7	56.66	24.01	27.5	31.19	31.74	27.87	29.44	23.43	51.85	60.65	46.44	31.21	39.38	35.6	396
Cluster-927.29233	2737	2875.52	2528	3003.43	3052	3660.36	3189	2539	2803.29	2814.61	2629.2	2797.12	2544	2810.55	2406	2944	2892.72	3694	2648	2534	2449	3027.99	2755.98	2832	88.57	93.03	85.42	100.01	100.81	126.63	111.92	96	95.25	95.01	90.13	93.87	84.65	93.95	80.84	99.86	104.44	125.24	99.08	88.77	90.53	100.36	94.56	100.8	1985
Cluster-927.35272	1101	1245	965	892	841	991	1114	829	769	1435	1108	1302	1193	1376	1457	884	994	1133	736	828	823	1135	1112	1189	18.88	21.31	17.28	15.73	14.72	18.23	20.7	16.6	13.92	25.68	20.15	23.13	21.13	24.49	26.05	15.89	19.01	20.34	14.59	15.45	16.12	19.91	20.28	22.49	3505
Cluster-927.21986	19	27	18	28	19	37	24	9	25	39	29	28	30	41	49	22	38	32	28	22	13	42	33	43	2.2	3.15	2.18	3.34	2.25	4.5	3.03	1.22	2.95	4.69	3.53	3.37	3.48	4.78	5.76	2.67	4.92	3.9	3.75	2.68	1.72	5.01	3.98	5.39	750
Cluster-927.24474	478	352.99	736	247	267	246	465	287	386	75	90	100	366	392	435.22	272.12	221	303	311	288	551	185	98	134	16.64	12.29	26.76	8.85	9.49	9.15	17.56	11.68	14.1	2.72	3.32	3.61	13.09	14.09	15.72	9.93	8.59	11.06	12.52	10.85	21.92	6.6	3.62	5.13	1864
Cluster-927.21751	455.42	331.01	538.45	759.95	727.48	632.78	547.89	586.58	685.57	706.35	683.31	680.71	374.81	437.29	483.84	887.87	807.81	827.98	732.82	905.81	730.51	799.19	714.06	898.46	16.45	11.96	20.3	28.24	26.82	24.41	21.46	24.75	25.96	26.6	26.13	25.5	13.9	16.29	18.12	33.61	32.55	31.33	30.6	35.36	30.14	29.57	27.32	35.66	1807
Cluster-927.40437	463.99	294	503.93	36	19	32	16	19	27	15	12	14	82	353	152	20	27.21	46	18	17	19	32.97	15	19	6.18	3.91	7.01	0.49	0.26	0.46	0.23	0.3	0.38	0.21	0.17	0.19	1.13	4.89	2.11	0.28	0.4	0.64	0.28	0.25	0.29	0.45	0.21	0.28	4432
Cluster-927.14617	133	162	525	74	74	10	26	21	6	12	14	5	4	16	3	28	20	9	10	16	11	16	9	5	11.38	13.93	46.89	6.52	6.46	0.9	2.42	2.1	0.53	1.07	1.26	0.44	0.35	1.39	0.26	2.51	1.91	0.81	0.99	1.46	1.07	1.41	0.81	0.47	920
Cluster-927.25726	445.01	488.01	356	163	150	231.13	159	148	99	93	105	126.13	424	609	433	210	191	225	141	140.57	124.95	168	126.09	75	16.28	17.86	13.6	6.14	5.6	9.03	6.31	6.33	3.8	3.55	4.07	4.79	15.93	22.99	16.43	8.05	7.8	8.63	5.97	5.56	5.22	6.3	4.89	3.02	1787
Cluster-927.24471	46	62	26	2	10	10	2	5	1	12	5	6	18	10	12	4	1	10	0	1	2	9	7	3	2.2	2.97	1.3	0.1	0.49	0.51	0.1	0.28	0.05	0.6	0.25	0.3	0.88	0.49	0.59	0.2	0.05	0.5	0	0.05	0.11	0.44	0.35	0.16	1430
Cluster-927.25724	27	40	29	21	13	15	4	2	7	2	7	3	21	30	15	9	15	27	2	12	2	12	10	1	0.42	0.63	0.48	0.34	0.21	0.25	0.07	0.04	0.12	0.03	0.12	0.05	0.34	0.49	0.25	0.15	0.26	0.44	0.04	0.21	0.04	0.19	0.17	0.02	3804
Cluster-927.34026	74	100.98	30.7	25	14	32	5	1	12	16	13	11	79	77	90.79	39.8	34	47	17	23	9	24.01	22	9	2.02	2.76	0.88	0.7	0.39	0.94	0.15	0.03	0.34	0.46	0.38	0.31	2.22	2.18	2.58	1.14	1.04	1.34	0.54	0.68	0.28	0.67	0.64	0.27	2302
Cluster-927.25723	9	4	12	12	17	28	11	18	28	31	17	29	12	19	12	13	14	13	27	20	26	14	34	20.99	6.26	2.94	8.65	8.51	11.93	18.26	8.39	14.61	16.76	21.65	11.84	21.16	7.28	11.55	7.47	9.33	10.82	9.62	21.5	12.44	20.23	10.24	22.19	14.22	345
Cluster-927.25720	501	354	213	655.56	429.59	921.65	530.95	326	228.98	281	266	280	224	294	280	150	234	229	256.89	281.7	200.89	222	245	187	6.43	4.54	2.86	8.66	5.63	12.71	7.39	4.89	3.11	3.77	3.62	3.73	2.98	3.92	3.75	2.02	3.35	3.08	3.81	3.94	2.95	2.92	3.35	2.65	4588
Cluster-927.24473	144	171	199	209	171	189	247	149	207	175	161	195	152	158	145	234	183	229	241	200	229	231	219.24	188	3.36	3.98	4.85	5.01	4.07	4.72	6.24	4.06	5.09	4.26	3.98	4.71	3.66	3.82	3.52	5.72	4.76	5.59	6.5	5.06	6.1	5.51	5.43	4.83	2649
Cluster-927.46721	250	201	199	57	54	88	93	44	43	76	81	94	168	235	223	61	83	100	85	95.79	60	104	102	56	5.51	4.43	4.58	1.29	1.22	2.08	2.22	1.13	1	1.75	1.89	2.15	3.82	5.37	5.12	1.41	2.04	2.31	2.17	2.29	1.51	2.35	2.39	1.36	2786
Cluster-927.24472	133	100	283	224	219	228	167	144	202	222	201.01	254	96	109	78	205	198	180	137	177	140.77	218	226	222	6.26	4.71	13.91	10.85	10.52	11.43	8.53	7.92	9.93	10.89	10.01	12.4	4.62	5.27	3.8	10.11	10.4	8.88	7.46	8.97	7.57	10.52	11.24	11.46	1450
Cluster-927.40436	87	45	67.07	5	13	11	8	20	12	8	3	8	17	48.01	45	15	12.79	19	10	5	11	10.03	12	12	6.18	3.21	4.98	0.37	0.94	0.83	0.62	1.66	0.88	0.59	0.23	0.59	1.23	3.48	3.29	1.12	1.01	1.42	0.82	0.38	0.89	0.73	0.9	0.93	1052
Cluster-927.26088	29	27	16	87.95	86	131.92	66	51.9	57.99	48	78	52	29.99	28	27	63	50	85.99	68.02	95.71	84	83	66	47	0.97	0.9	0.56	3.02	2.93	4.71	2.39	2.03	2.03	1.67	2.76	1.8	1.03	0.97	0.94	2.21	1.86	3.01	2.63	3.46	3.21	2.84	2.34	1.73	1931
Cluster-927.12093	42	49	151	103	87	105	86	77	72	115	101	107	31	73	19	96	63	136	46	33	52	122	124	85	1.21	1.42	4.56	3.06	2.57	3.25	2.7	2.6	2.19	3.47	3.09	3.21	0.92	2.18	0.57	2.91	2.03	4.12	1.54	1.03	1.72	3.61	3.8	2.7	2190
Cluster-927.1034	0	0	2	3	6	3	11	10	6	9	8	10	0	1	1	8	8	0	6	4	3	15	12	4	0	0	0.19	0.28	0.55	0.29	1.08	1.06	0.56	0.85	0.76	0.94	0	0.09	0.09	0.76	0.81	0	0.63	0.38	0.31	1.4	1.14	0.39	884
Cluster-927.12545	171	177	118	43	35	76	38	47	58	28	31	35.51	197	211	244	44	61	81	74	67	61	35	33	36	5.37	5.55	3.87	1.39	1.12	2.55	1.29	1.72	1.91	0.92	1.03	1.16	6.36	6.84	7.95	1.45	2.14	2.66	2.69	2.28	2.19	1.13	1.1	1.24	2038
Cluster-927.12547	149	109	109	155	120	127	87	117	130	34	65	32	134	118	152	159	180	151	158	201	171	48	40	40	14	10.3	10.69	14.99	11.51	12.58	8.89	12.87	12.54	3.32	6.44	3.13	12.7	11.23	14.58	15.64	18.88	14.91	17.18	20.02	18.34	4.64	3.93	4.08	862
Cluster-927.46249	94.99	99	43.7	97.86	56.23	81.92	135.02	125.16	91.15	184.69	150.87	170.66	142	192	122	54.99	38	44.01	107.75	59.61	43.98	226.85	151.64	242.75	8.11	8.5	3.9	8.6	4.9	7.39	12.54	12.51	8.02	16.41	13.59	15.15	12.27	16.66	10.66	4.92	3.62	3.95	10.65	5.41	4.29	19.92	13.58	22.56	921
Cluster-927.24478	407.06	240.4	376.32	621.72	392.63	421.01	960.83	899.97	1028.29	548.24	457.38	843.89	200.89	292.21	169.89	399.02	229.22	459.61	492.92	496.29	560.3	317.99	374.41	365.66	155.04	94.52	149.18	242.81	151.84	158.85	400.37	401.31	365.57	213.34	178.86	335.97	71.31	104.1	61.5	157.98	97.34	185.5	216.35	182.77	241.32	126.26	140.8	142.71	414
Cluster-927.31667	63	55	13	8	19	19	22	4	14	12	14	14.2	36.28	44.5	28	2	4	12	4	2	12	21	13.21	6	4.09	3.59	0.88	0.54	1.26	1.31	1.55	0.3	0.94	0.81	0.96	0.96	2.4	2.96	1.87	0.14	0.29	0.82	0.3	0.14	0.89	1.4	0.9	0.43	1125
Cluster-927.52032	19	19.11	23	354.57	283.63	553.24	4604.84	3331.47	3406.51	2546.77	2982.86	2847.4	140	95	261	551.9	322.91	624.89	3563.71	1463.71	2464.21	4344.38	3582.73	3632.65	0.51	0.51	0.64	9.77	7.76	15.87	133.76	104.27	96.02	71.2	84.7	79.09	3.86	2.63	7.27	15.5	9.65	17.54	110.39	42.53	75.42	119.17	101.9	107.17	2341
Cluster-927.52033	10	16	21	76.43	83.37	285.76	1164.15	853.53	671.49	631.22	654.01	533.32	135	90	253.99	100.1	78.09	222.11	876.29	366.29	630.22	860.13	636.35	667.97	0.7	1.12	1.53	5.48	5.93	21.1	88.1	69.54	48.45	45.77	48.11	38.58	9.55	6.4	18.18	7.3	6.07	16.24	70.61	27.26	50.12	61.53	46.63	50.78	1068
Cluster-927.52036	23	14	4	28	40	62	38	32	21	42	35	38	20	6	10	40	31	48	12	6	20	40	60	32	0.8	0.49	0.14	1	1.42	2.3	1.43	1.3	0.76	1.52	1.29	1.37	0.71	0.21	0.36	1.45	1.2	1.74	0.48	0.23	0.79	1.42	2.21	1.22	1870
Cluster-927.40434	48	65	36	7	1	4	1	0	3	6	0	1	58	52	59	15	8	15	15	10	15	6	0	2	3.29	4.46	2.57	0.49	0.07	0.29	0.07	0	0.21	0.43	0	0.07	4.04	3.64	4.15	1.08	0.61	1.08	1.19	0.73	1.17	0.42	0	0.15	1082
Cluster-927.52039	12	6	8	285	320.96	262.28	167	334	434	263	275	327.12	21	30	27	322.02	291	295.02	274	346	250	491.1	517	512	3.33	1.7	2.31	81.28	90.67	73.73	50.65	108.62	116.21	75.09	79.13	94.78	5.58	8.01	7.3	93.21	90.17	86.59	87.84	95.86	78.79	141.56	144.64	148.64	469
Cluster-927.37862	224	204.05	442.53	355.08	360.68	346.99	285.7	292.89	267.72	283.19	350.86	371.94	177.95	228	192	420.91	373.79	464.54	368.27	331.99	344.07	420.16	400.19	468.04	12.7	11.59	26.19	20.71	20.87	20.91	17.59	19.41	15.79	16.72	21.03	21.89	10.29	13.25	11.22	25	23.65	27.62	24.15	20.2	22.27	24.44	23.93	29.04	1250
Cluster-927.6985	45	84	27	8	7	17	10	7	4	10	4	7	32	38	94	9	12	28	3	15	14	3	1	3	0.98	1.84	0.62	0.18	0.16	0.4	0.24	0.18	0.09	0.23	0.09	0.16	0.72	0.86	2.14	0.21	0.29	0.64	0.08	0.36	0.35	0.07	0.02	0.07	2806
Cluster-927.53929	3	2	6	8	16	14	10	15	24	6	5	7	0	1	3	4	2	7	2	17	5	6	5.99	6	2.11	1.49	4.38	5.74	11.36	9.23	7.71	12.32	14.5	4.24	3.52	5.17	0	0.61	1.89	2.9	1.56	5.24	1.61	10.68	3.93	4.44	3.95	4.11	344
Cluster-927.53926	1	0	3	13	9	23	4	1	6	2	0	2	0	0	0	0	4	3	5	2	0	19	3	13	0.13	0	0.39	1.69	1.16	3.04	0.55	0.15	0.77	0.26	0	0.26	0	0	0	0	0.56	0.4	0.73	0.26	0	2.47	0.39	1.77	711
Cluster-927.53923	33	32	33	6	16	8	4	9	8	4	1	7	45	40	48	11	20	22	19	22	6	1	3	4	2.53	2.47	2.65	0.47	1.25	0.65	0.33	0.81	0.63	0.32	0.08	0.56	3.5	3.13	3.78	0.88	1.71	1.77	1.69	1.8	0.53	0.08	0.24	0.33	994
Cluster-927.57711	0	0	0	0	0	0	0	0	0	0	0	0	23	265.43	154.35	39	717.06	0	221.98	1239.72	387.36	65.93	0	32	0	0	0	0	0	0	0	0	0	0	0	0	2.78	32.19	18.87	4.92	96.6	0	30.99	157.1	53.31	8.2	0	4.17	731
Cluster-927.57715	11	4	4	3	2	5	0	0	0	1	0	0	11	13	10	3	5	5	0	0	1	2	3	3	0.83	0.3	0.31	0.23	0.15	0.4	0	0	0	0.08	0	0	0.84	0.99	0.77	0.24	0.42	0.39	0	0	0.09	0.15	0.24	0.25	1011
Cluster-927.57718	70	41	103	10	5	20	9	10	4	11	20	8	91	160	132	25	85	66	40	58	27	38	22	11	1.53	0.89	2.34	0.22	0.11	0.47	0.21	0.25	0.09	0.25	0.46	0.18	2.05	3.61	3	0.57	2.07	1.51	1.01	1.37	0.67	0.85	0.51	0.26	2816
Cluster-927.28617	44	41	48	42	45	59.02	51	58	47	43	29.96	41	29	49	14	74	47.88	73	44	67	38	44	45	56	7.69	7.26	8.75	7.54	8.01	10.67	9.71	11.86	8.19	7.77	5.47	7.46	4.99	8.47	2.44	13.51	9.34	13.44	8.89	12.07	7.56	7.94	8.09	10.44	588
Cluster-927.28616	174	128	189	14	26	17	7	6	25	8	6	11	186	170	179	16	38	28	11	20	8	5	3	7	13.86	10.24	15.72	1.15	2.11	1.43	0.61	0.56	2.06	0.66	0.5	0.91	15.01	13.78	14.61	1.34	3.38	2.34	1.01	1.7	0.73	0.41	0.25	0.61	968
Cluster-927.28613	320	346	2008.35	345	299	205	202	103.99	245	61	38	59	63	176	23	408	327	440	138	399	307	121	81	65	8.06	8.71	52.84	8.94	7.69	5.53	5.52	3.06	6.5	1.6	1.01	1.54	1.64	4.59	0.6	10.78	9.19	11.61	4.02	10.91	8.84	3.12	2.17	1.8	2472
Cluster-927.37865	39	37	36	2	2	5	0	2	0	0	0	0	38	47	45	2	3	2	0	0	4	0	0	0	4.16	3.97	4	0.22	0.22	0.56	0	0.25	0	0	0	0	4.07	5.06	4.88	0.22	0.36	0.22	0	0	0.49	0	0	0	792
Cluster-927.28619	1710	1341	1436	65	72	46	43	51	43	24	41	35	637	929	527	37	35	44	30	19	42	49	31	22	54.67	42.86	47.94	2.14	2.35	1.57	1.49	1.9	1.44	0.8	1.39	1.16	20.94	30.68	17.49	1.24	1.25	1.47	1.11	0.66	1.53	1.6	1.05	0.77	2006
Cluster-17184.0	10	4	4	0	1	1	5.18	0	0	0	0	0	10	7	10	2.97	0	0	0	0	0	1	2	0	0.84	0.34	0.35	0	0.09	0.09	0.47	0	0	0	0	0	0.85	0.6	0.86	0.26	0	0	0	0	0	0.09	0.18	0	930
Cluster-927.31358	435.64	439.72	430.82	206.7	171	184.83	41	65	121	7	14	18	543.88	408.99	276.01	286.24	199	297.24	104	165	166.91	30	54	17	54.45	55.44	56.2	26.59	21.8	24.19	5.58	9.51	15.36	0.91	1.84	2.34	67.92	51.31	34.91	37.44	27.77	39.08	15.04	21.63	23.79	3.86	7.02	2.29	715
Cluster-927.39011	22	11	4	4	5	13	2	5	11	59	38	62	11	20	16	2	2	14	5	9	2	87	97	46	0.46	0.23	0.09	0.09	0.11	0.29	0.05	0.12	0.24	1.29	0.85	1.35	0.24	0.44	0.35	0.04	0.05	0.31	0.12	0.21	0.05	1.87	2.17	1.07	2908
Cluster-927.28426	1879	1618.99	2698.99	469	394	428	536	423.82	495	1074	1114.84	1080	502	710	717	310	412	375	489	300	383	933	857	802	52.93	45.57	79.39	13.59	11.33	12.9	16.37	13.95	14.66	31.56	33.28	31.54	14.56	20.69	20.99	9.15	12.95	11.06	15.92	9.16	12.32	26.91	25.62	24.87	2240
Cluster-927.55817	4	2	10	1	2	5	3	7	6	10	16	11	1	0	4	2	2	4	2	1	3	7	10	7	0.13	0.07	0.35	0.03	0.07	0.18	0.11	0.27	0.21	0.35	0.56	0.38	0.03	0	0.14	0.07	0.07	0.14	0.08	0.04	0.11	0.24	0.35	0.26	1937
Cluster-927.23399	550	567	509.02	178	158	145	106	109.97	163.89	103	147	103	417	402	439	224	300	285	179	195	161	189.91	190	125	12.78	13.16	12.35	4.25	3.75	3.61	2.67	2.98	4.01	2.5	3.62	2.48	9.99	9.68	10.62	5.46	7.78	6.93	4.81	4.92	4.27	4.52	4.69	3.2	2658
Cluster-927.51710	90	97	79	73	43	22	38	58	73	3	8	10	95	76	125	85	32	36	98	50	78	42	48	31	1.57	1.69	1.44	1.31	0.76	0.41	0.72	1.18	1.34	0.05	0.15	0.18	1.71	1.37	2.27	1.55	0.62	0.66	1.97	0.95	1.55	0.75	0.89	0.6	3457
Cluster-927.51711	47	28	47	6	1	0	0	0	1	1	0	0	40	45	32	0	0	3	1	1	0	0	0	0	3.91	2.34	4.08	0.51	0.08	0	0	0	0.09	0.09	0	0	3.37	3.81	2.73	0	0	0.26	0.1	0.09	0	0	0	0	938
Cluster-927.23394	16	8	9	8	2	2	1	0	4	0	0	0	11	2	2	11	0	10	2	2	1	2	5	0	1	0.5	0.58	0.51	0.13	0.13	0.07	0	0.26	0	0	0	0.7	0.13	0.13	0.72	0	0.65	0.14	0.13	0.07	0.13	0.33	0	1163
Cluster-927.23397	118.02	93.31	144.91	375.71	400.71	282.87	226.32	204	385.9	243.17	267.61	272.08	149.9	135.1	121.19	462.69	430.01	377.55	417.61	470.84	288.55	348.76	269.12	318	3.16	2.5	4.06	10.36	10.96	8.12	6.58	6.39	10.88	6.8	7.6	7.56	4.14	3.75	3.38	13	12.86	10.6	12.94	13.69	8.84	9.57	7.66	9.39	2340
Cluster-927.32976	1133	1608	393	317.12	490	656	186	195	264	529	420	384	1479	2031	2082.99	282	451	712	209	249	264	413.95	289	384.1	17.84	25.27	6.46	5.14	7.87	11.08	3.17	3.59	4.39	8.69	7.01	6.26	24.07	33.2	34.21	4.65	7.92	11.73	3.8	4.27	4.75	6.67	4.84	6.67	3793
Cluster-927.31668	173	190	154	103	148	90	65	45	87	33	27	31	249	230	218	132	167	166	85	160	101	52	37	51	7.23	7.94	6.72	4.43	6.31	4.01	2.95	2.2	3.8	1.44	1.19	1.34	10.66	9.9	9.43	5.78	7.79	7.27	4.11	7.21	4.82	2.23	1.64	2.34	1599
Cluster-927.32975	831	1231	733	206	168	317	308	251	176	154	194	156	494	748	467	230	165	195	192	140	169	213	236	99	24.21	35.84	22.3	6.17	5	9.88	9.73	8.54	5.39	4.68	5.99	4.71	14.81	22.53	14.14	7.02	5.36	5.95	6.47	4.42	5.62	6.35	7.29	3.17	2175
Cluster-927.2075	0	5	3	4	9	4	3	0	5.87	0	0	0	5	2	6	5	15	8	10	12	12	0	0	1	0	0.53	0.33	0.44	0.97	0.45	0.35	0	0.64	0	0	0	0.53	0.21	0.65	0.56	1.78	0.89	1.23	1.34	1.45	0	0	0.11	794
Cluster-927.2078	0	0	0	0	1	0	1	6	4	2	0	0	0	0	0	17	20	8	12	23	6	2	4	3	0	0	0	0	0.23	0	0.25	1.59	0.89	0.47	0	0	0	0	0	4.01	5.05	1.91	3.14	5.28	1.54	0.47	0.92	0.72	515
Cluster-927.46155	9	9	4	0	3	0	0	0	0	0	0	0	17	20	11	0	1	0	0	1	0	0	0	0	1.2	1.21	0.56	0	0.41	0	0	0	0	0	0	0	2.26	2.68	1.48	0	0.15	0	0	0.14	0	0	0	0	686
Cluster-927.27458	577.65	515	665	175	294	127	89	111	186	65.12	102	88	605	561.39	450	309	394	408	203	227	193	149	123	133	39.59	35.41	47.58	12.34	20.56	9.23	6.63	8.9	13.21	4.65	7.38	6.26	42.15	39.29	31.7	22.18	30.14	29.35	16.09	16.63	15.1	10.49	8.87	9.95	1081
Cluster-927.31669	1073.58	823.09	1634.05	393.49	435.21	271.19	343.39	192.8	378.2	184.73	144.97	178.14	650.43	742.63	511.28	290.66	424.22	359.31	195.35	310.42	271.16	145.02	114.69	215	122.12	94.35	194.02	46.07	50.51	32.38	42.51	25.68	43.87	21.82	17.35	21.08	74.17	85.09	59.04	34.61	53.88	42.98	25.71	37.17	35.19	16.99	13.6	26.45	759
Cluster-927.37393	391	356	344	377	330	410	392	291	286	427	426	420	414	299	514	283	323	338	291	321	339	332	355	346	25	22.83	22.97	24.81	21.54	27.83	27.23	21.76	18.98	28.44	28.78	27.89	26.95	19.56	33.83	18.96	23.05	22.68	21.52	21.98	24.76	21.79	23.91	24.18	1139
Cluster-927.27456	645	227	1444	293	95	99	392.35	431.34	275.77	1043	253	2444.08	3	78	6	207	70	134	42	171	101.67	20	1075	199.74	28.93	10.19	67.63	13.52	4.35	4.73	19.1	22.61	12.93	48.77	12.01	113.73	0.14	3.6	0.28	9.73	3.5	6.3	2.18	8.27	5.21	0.92	50.99	9.83	1508
Cluster-927.38369	114.11	84	95	16	17	36.01	28	15	9	20	16	9.86	7	34	3	2	7	3	0	0	0	8	4	12	7.08	5.22	6.15	1.02	1.08	2.37	1.89	1.09	0.58	1.29	1.05	0.63	0.44	2.16	0.19	0.13	0.48	0.2	0	0	0	0.51	0.26	0.81	1166
Cluster-927.43947	305	372	242	46	51	44	26	8	23	23	19	17	312	279	244	76	65	72	30	37	41	36	43	9	6.87	8.37	5.69	1.07	1.17	1.06	0.64	0.21	0.55	0.54	0.45	0.4	7.25	6.51	5.72	1.8	1.63	1.7	0.78	0.91	1.06	0.83	1.03	0.22	2732
Cluster-927.43944	20	25	11	7	5	7	3	4	0	0	0	0	19	26	16	1	9	10	4	0	1	0	2	0	0.6	0.74	0.34	0.21	0.15	0.22	0.1	0.14	0	0	0	0	0.58	0.8	0.49	0.03	0.3	0.31	0.14	0	0.03	0	0.06	0	2134
Cluster-927.43942	324	308	343	135	134	140	100	78	86	66	81	76	385	322	371	152	133	172	148	145	113	115	113	109	8.2	7.78	9.06	3.51	3.46	3.79	2.74	2.31	2.29	1.74	2.17	1.99	10.04	8.43	9.77	4.03	3.75	4.56	4.33	3.98	3.27	2.98	3.04	3.04	2463
Cluster-927.43940	56	68	86	34	53	39	29	34	40	25	7	15	76	79	53	29	25	19	12	23	18	9	13	17	15.79	19.62	25.26	9.84	15.2	11.12	8.93	11.22	10.86	7.24	2.04	4.41	20.48	21.38	14.53	8.52	7.86	5.66	3.9	6.46	5.76	2.63	3.69	5.01	466
Cluster-927.27452	133	72	119	27	19	30	24	18	6	17	26	25	52	70	39	15.04	15	18	17	5	10	12	21	10.4	10.33	5.61	9.65	2.16	1.51	2.47	2.03	1.64	0.48	1.37	2.13	2.02	4.09	5.54	3.1	1.22	1.3	1.47	1.53	0.41	0.89	0.96	1.71	0.88	986
Cluster-927.43948	115	136	105	34	36	28	23	31	33	15	14	17	114	118	148.89	36	50	42	36	37	38	21	27	24	20.8	24.95	19.81	6.32	6.64	5.24	4.54	6.57	5.95	2.81	2.65	3.2	20.27	21.08	26.86	6.8	10.1	8.01	7.53	6.89	7.83	3.93	5.02	4.63	577
Cluster-927.28422	1100	1419	854	78	101	50	31	32	55	34	121	67	1152	1835	1214	144	144	183	64	99	41	182	134	86	33.99	43.83	27.55	2.48	3.19	1.65	1.04	1.16	1.79	1.1	3.96	2.15	36.62	58.6	38.96	4.66	4.96	5.92	2.29	3.31	1.45	5.76	4.39	2.92	2066
Cluster-927.22132	78	48	40	41.25	50	19	16	16	46	30.18	50	26	336	193.98	304	60	79	57	56	170.68	50	72.01	61	78.97	43.16	27.8	22.99	23.34	28	10.09	9.7	10.35	22.65	16.9	28.01	15.08	166.62	96.46	154.27	34.37	48.67	33.53	35.59	87.2	31.11	41.78	32.35	43.47	367
Cluster-927.32978	64	156	38	109.99	131	111	56	26	47	34	31	32.13	61	98.96	43	90.9	102	126	51	63	51	55	42	22	2.29	5.59	1.42	4.05	4.79	4.25	2.18	1.09	1.76	1.27	1.18	1.19	2.24	3.66	1.6	3.41	4.08	4.73	2.11	2.44	2.09	2.02	1.59	0.87	1820
Cluster-927.3244	29	13	3	0	0	0	0	0	0	0	0	0	2	12	4	0	0	0	0	0	0	0	0	0	2.03	0.91	0.22	0	0	0	0	0	0	0	0	0	0.14	0.86	0.29	0	0	0	0	0	0	0	0	0	1064
Cluster-927.5312	1	1	0	0	1	6	6	3	5	3	1	6	0	0	1	4	4	4	2	4	7	5	4	5	0.05	0.05	0	0	0.05	0.33	0.34	0.18	0.27	0.16	0.05	0.32	0	0	0.05	0.22	0.23	0.22	0.12	0.22	0.41	0.26	0.22	0.28	1346
Cluster-927.18147	33	27	7	3	4	10	1	0	2	4	1	4	9	18	11	2	2	11	0	2	0	5	3	3	2.04	1.68	0.45	0.19	0.25	0.66	0.07	0	0.13	0.26	0.07	0.26	0.57	1.14	0.7	0.13	0.14	0.71	0	0.13	0	0.32	0.2	0.2	1168
Cluster-927.18144	230	416	168	2	2	3	1	0	1	1	2	0	170	324	212	2	3	2	0	0	11	3	1	2	11.13	20.15	8.49	0.1	0.1	0.15	0.05	0	0.05	0.05	0.1	0	8.41	16.11	10.6	0.1	0.16	0.1	0	0	0.61	0.15	0.05	0.11	1418
Cluster-927.28836	806	357	400	12	4	1	4	3	0	32	4	40	1	131	13	0	0	0	0	0	1	0	2	0	43.89	19.48	22.74	0.67	0.22	0.06	0.24	0.19	0	1.82	0.23	2.26	0.06	7.32	0.73	0	0	0	0	0	0.06	0	0.11	0	1290
Cluster-927.24237	387	294	402.99	163	156	97	144	106	163	134.05	155.95	154.82	399	371.98	365	137	150	141	80	139	133	88	65	101	19.96	15.19	21.7	8.65	8.21	5.32	8.06	6.39	8.76	7.2	8.51	8.29	21.03	19.7	19.44	7.4	8.63	7.63	4.77	7.71	7.83	4.65	3.54	5.71	1347
Cluster-927.18149	22	28	8	29	10	22	2	1	2	7	5	14	31	34	32	18	19	26	2	5	0	9	18	8	0.7	0.89	0.27	0.95	0.32	0.75	0.07	0.04	0.07	0.23	0.17	0.46	1.02	1.12	1.06	0.6	0.67	0.87	0.07	0.17	0	0.29	0.61	0.28	2013
Cluster-927.35236	752	417.19	581	1295	1602	883	1000.93	1211	1450	721	722	887	425	319	433	938.01	1393	1823	822	1071	1362	938	1013	879	22.84	12.67	18.43	40.47	49.67	28.69	32.97	42.98	46.28	22.85	23.24	27.94	13.28	10.02	13.66	29.86	47.21	58.01	28.87	35.24	47.26	29.18	32.64	29.38	2097
Cluster-927.35231	364	371	371	200	309	230	99	140	169	41	44	49	659.95	591	861	335	329	389	165	213	165	85	67	65	7.52	7.65	8	4.25	6.52	5.09	2.22	3.38	3.68	0.88	0.96	1.05	14.07	12.66	18.53	7.26	7.58	8.42	3.94	4.78	3.89	1.8	1.47	1.48	2955
Cluster-927.14653	17	47	12	0	0	1	0	0	0	0	0	0	23	30.97	13	0	0	0	0	0	0	0	0	0	1.95	5.44	1.44	0	0	0.12	0	0	0	0	0	0	2.65	3.58	1.52	0	0	0	0	0	0	0	0	0	754
Cluster-927.35233	874	1094.39	1210.45	1985.43	1976.24	2065.61	2090.41	1647.42	1947.33	2515.79	2360.24	2954	1162.58	1326.08	1178.91	1930.17	1685.48	1876.04	2059.7	1691.12	2095.02	2600.93	2067.22	2606.55	21.05	26.32	30.44	49.19	48.57	53.27	54.57	46.34	49.38	63.22	60.25	73.74	28.86	33.07	29.54	48.72	45.28	47.31	57.34	44.21	57.63	64.11	52.87	69.15	2574
Cluster-927.14651	6	4	6	23	6	2	2	6	2	11	9.59	13	4	5	11	21	9	25.01	3	5	11	10	14	6	0.3	0.2	0.32	1.19	0.31	0.11	0.11	0.35	0.11	0.58	0.51	0.68	0.21	0.26	0.57	1.11	0.51	1.32	0.17	0.27	0.63	0.52	0.75	0.33	1372
Cluster-927.40411	212.7	210.48	163.57	31.02	38.01	65.78	18.83	18	26	13	10.02	15	101.92	177.32	96.46	30	29.94	49.6	23	20.15	20	18.62	25.64	11	15.79	15.68	12.67	2.37	2.88	5.17	1.52	1.56	2	1	0.79	1.16	7.68	13.42	7.35	2.33	2.48	3.87	1.97	1.6	1.7	1.42	2	0.89	1019
Cluster-927.30539	104	93.99	116	64.46	96	98	117	75	110	104.04	86	116	64	72	64	110	121.02	115.34	101	139.62	107	137	114	116	3.92	3.55	4.57	2.5	3.7	3.95	4.79	3.31	4.35	4.09	3.44	4.54	2.48	2.8	2.5	4.35	5.1	4.56	4.41	5.69	4.61	5.3	4.56	4.81	1741
Cluster-927.40412	410.68	387.33	326.3	72.98	70.36	130.06	46.98	49	33.77	68	62.98	30.99	221.47	316.49	252.32	58.49	111.98	90.96	43	35.33	38	38.8	50	33.87	24.53	23.2	20.35	4.49	4.29	8.26	3.05	3.42	2.1	4.23	3.98	1.92	13.49	19.36	15.53	3.66	7.47	5.7	2.97	2.26	2.59	2.38	3.15	2.21	1200
Cluster-927.35239	44	37	1	1	0	0	2	0	0	0	0	0	236.05	194	181.81	3	4	5	4	3	3	2	0	0	2.5	2.11	0.06	0.06	0	0	0.12	0	0	0	0	0	13.69	11.31	10.66	0.18	0.25	0.3	0.26	0.18	0.19	0.12	0	0	1247
Cluster-927.3306	146	69	52	21	9	14	0	2	3	6	1	3	2	75	34	38	29	15	122	77	50	36	2	8	2.58	1.22	0.96	0.38	0.16	0.27	0	0.04	0.06	0.11	0.02	0.05	0.04	1.37	0.63	0.7	0.57	0.28	2.49	1.48	1.01	0.65	0.04	0.16	3411
Cluster-927.31745	2	1	1	5	0	0	0	2	12	1	0	0	1	0	4	1	12	2	4	33	12	7	2	2	0.27	0.13	0.14	0.69	0	0	0	0.31	1.62	0.14	0	0	0.13	0	0.54	0.14	1.79	0.28	0.62	4.61	1.83	0.96	0.28	0.29	686
Cluster-927.10799	38	25	78	25	38	53	5	19	5	99	74	71	31	25	43	24	36	52	9	6	9	31	37	65	5.9	3.93	12.63	3.99	6.01	8.56	0.85	3.45	0.78	15.92	12.04	11.47	4.77	3.86	6.7	3.9	6.24	8.5	1.62	0.97	1.59	4.97	5.94	10.82	628
Cluster-927.8992	99	72	247	122	101	242	598.9	626	370	689	1006	1100	172.59	66	153	111	42	37	343.97	130	136	688	852.99	833	4.28	3.11	11.14	5.42	4.45	11.15	28.08	31.61	16.72	31.04	46.01	49.31	7.64	2.94	6.84	5.03	2.03	1.68	17.19	6.06	6.71	30.47	38.99	39.5	1555
Cluster-927.22139	266	233	89	50	56	38	23	28	51	11	18	16	154	373	161	27	91	62	31	40	35	22	15	37.82	5.15	4.51	1.8	1	1.11	0.79	0.48	0.63	1.04	0.22	0.37	0.32	3.08	7.49	3.25	0.55	1.97	1.26	0.69	0.84	0.77	0.44	0.31	0.81	3134
Cluster-927.10797	74	56.03	102	85	65	77	47	44	35	61	81	114	60	32	32	54	53	51	62	29	51	88	114	90	2.22	1.68	3.19	2.62	1.99	2.47	1.53	1.54	1.1	1.91	2.57	3.54	1.85	0.99	1	1.7	1.77	1.6	2.15	0.94	1.75	2.7	3.62	2.97	2122
Cluster-927.8990	0	0	0	21	6	6	16	21	16	59	67	57	0	0	0	25	15	2	24	24	26	89	64	104	0	0	0	1.25	0.35	0.37	1.01	1.42	0.96	3.56	4.1	3.43	0	0	0	1.52	0.97	0.12	1.61	1.49	1.72	5.29	3.91	6.59	1229
Cluster-927.35589	490	350	428	127	116	146	56	41	93	68	65	87	470.07	410	438	182	210	211.16	105	133	133	94	77	80	9.17	6.54	8.36	2.44	2.22	2.93	1.14	0.9	1.84	1.33	1.29	1.69	9.08	7.96	8.54	3.57	4.38	4.14	2.27	2.71	2.84	1.8	1.53	1.65	3235
Cluster-927.8995	0	0	0	84	52	122.16	94	33.97	33	79	47	50	0	0	0	73	51	91	37	46	51	75	91	59	0	0	0	10.14	6.23	15.04	12.01	4.67	3.94	9.63	5.8	6.1	0	0	0	8.97	6.68	11.23	5.02	5.68	6.83	9.07	11.12	7.48	744
Cluster-927.40293	471.89	519.09	329.5	722.69	420.7	891.15	297.95	177.69	143.58	112.93	169.19	131	491.72	477.98	467.5	107	101.98	129	155.9	118.49	94.79	251.48	225.99	145.7	11.06	12.15	8.06	17.42	10.06	22.36	7.57	4.86	3.54	2.76	4.2	3.18	11.88	11.6	11.4	2.63	2.67	3.17	4.22	3.01	2.54	6.03	5.62	3.76	2638
Cluster-927.35581	34.73	30	10	9	5	20.09	2	5	5	3	2	3	14	23	38	16	17	14	6	5	5	8	18	4	2.08	1.8	0.63	0.55	0.31	1.28	0.13	0.35	0.31	0.19	0.13	0.19	0.85	1.41	2.34	1	1.14	0.88	0.42	0.32	0.34	0.49	1.14	0.26	1198
Cluster-927.35587	234	279	84	145	105	211	624	220	221	654.01	844	760	143	162	158	117	94.99	208.38	328	176.73	265	859	1462.82	1068.39	3.87	4.6	1.45	2.47	1.77	3.74	11.18	4.25	3.86	11.29	14.8	13.02	2.44	2.78	2.72	2.03	1.75	3.61	6.27	3.18	5.01	14.53	25.73	19.49	3625
Cluster-927.35586	1233.38	1538.79	1323.81	1455.85	1581.16	1297.56	1339.95	1277.64	1568.06	1434.77	1393.72	1788.92	1740.45	2259.27	1682.99	1731.69	1456.8	1458.54	1364.3	1621.07	1248.34	1705.76	1441.56	1759.24	30.62	38.16	34.32	37.18	40.06	34.49	36.06	37.05	40.98	37.17	36.67	46.04	44.53	58.08	43.47	45.06	40.35	37.92	39.15	43.67	35.4	43.35	38	48.11	2505
Cluster-927.35584	55.7	45.02	22	15	8.96	40.63	14	14	8.05	5.01	2	8.54	33.96	46.4	39.42	10	27.99	34.24	10.17	9	10.01	22	18.45	8.01	4.77	3.88	1.97	1.32	0.78	3.68	1.3	1.4	0.71	0.45	0.18	0.76	2.94	4.04	3.46	0.9	2.68	3.08	1.01	0.82	0.98	1.94	1.66	0.75	919
Cluster-927.21996	621	609	441	114	81	164	164	99	109	109	187	152	673	775	478	133	104	168	128	88	154	148	142	109	34.39	33.8	25.5	6.5	4.58	9.66	9.86	6.41	6.29	6.29	10.95	8.74	38.05	44.02	27.31	7.72	6.43	9.76	8.2	5.23	9.74	8.41	8.3	6.61	1273
Cluster-927.40760	30	17.03	25	18	21.12	33	32	20	51.77	24	30.08	36	34.85	25	42.14	27	41.25	37.16	25.65	37	20.79	23	21	34	4.21	2.42	3.66	2.6	3.02	4.83	4.89	3.29	7.34	3.49	4.43	5.26	4.87	3.51	5.96	3.97	6.47	5.49	4.17	5.42	3.33	3.33	3.06	5.13	666
Cluster-10513.0	8	41	0	0	4	16	0	0	3	0	0	0	17	15	24	0	8	17	0	0	0	2	0	0	0.54	2.78	0	0	0.28	1.15	0	0	0.21	0	0	0	1.17	1.03	1.67	0	0.6	1.2	0	0	0	0.14	0	0	1093
Cluster-927.40766	238	162.99	322.01	5318.86	3937.79	1160	401	1983.99	3300.93	1714.96	1831.24	2154	2	30	2	9988.5	7249.98	6852.9	3409.86	7003.73	4245.28	3557.04	2831.89	2555.24	6.61	4.53	9.34	152.06	111.68	34.49	12.08	64.4	96.46	49.72	53.92	62.05	0.06	0.86	0.06	290.92	224.75	199.45	109.54	210.99	134.76	101.2	83.51	78.17	2267
Cluster-927.34186	132	146	81	2	5	3	5	1	1	2	2	0	56	65	73	0	8.91	4	0	8	3	0	1	2	3.2	3.53	2.05	0.05	0.12	0.08	0.13	0.03	0.03	0.05	0.05	0	1.4	1.63	1.84	0	0.24	0.1	0	0.21	0.08	0	0.03	0.05	2562
Cluster-927.34180	695.31	580.66	612.71	309.73	273.36	302.99	126	157.63	173	165.13	180.05	186.5	547.18	665.86	868.12	379.31	397.11	381.52	244.79	242.1	263.21	232.85	266.17	165.13	191.21	163.3	175.57	87.48	76.47	84.39	37.84	50.76	45.91	46.69	51.32	53.51	144.13	176.12	232.6	108.72	121.84	110.88	77.71	66.47	82.15	66.46	73.78	47.5	471
Cluster-927.34182	784	455	948	712	583	797	796	794	657	918	916	1056	356	373	372	690	622	732	719	643	856	980	1075	920	26.91	15.62	33.98	25.15	20.43	29.23	29.63	31.85	23.66	32.87	33.3	37.59	12.56	13.22	13.25	24.82	23.82	26.33	28.54	23.88	33.56	34.46	39.11	34.72	1887
Cluster-927.17300	39	39	11	6	7	5	0	0	2	2	0	2	19	30	21	3	6	17	6	2	1	1	3	0	2.75	2.76	0.81	0.44	0.5	0.37	0	0	0.15	0.15	0	0.15	1.36	2.16	1.52	0.22	0.47	1.26	0.49	0.15	0.08	0.07	0.22	0	1058
Cluster-927.17303	21	26	6	24	21	150	68	27	31	16	23	12	10	12	7	29	19	59	45	35	39	41	66	9	0.69	0.85	0.21	0.81	0.7	5.26	2.42	1.04	1.07	0.55	0.8	0.41	0.34	0.41	0.24	1	0.7	2.03	1.71	1.24	1.46	1.38	2.3	0.32	1961
Cluster-927.34189	589	562	454	322	388.06	320	89	151.99	138	40	64	39	586	508	705	382.42	339	305	197.93	120	98	96.91	90	51	26.81	25.61	21.58	15.08	18.03	15.52	4.4	8.09	6.56	1.9	3.08	1.84	27.31	23.79	33.19	18.24	17.22	14.55	10.42	5.89	5.09	4.52	4.33	2.55	1490
Cluster-927.46597	145	192	188	129	188	81	67.02	120.85	179	10	10	9	179	180	259	159	226	202	111	197	83	24	38	36	12.86	17.12	17.41	11.78	17.02	7.59	6.47	12.55	16.34	0.92	0.94	0.83	16.04	16.2	23.48	14.77	22.38	18.83	11.39	18.55	8.4	2.19	3.53	3.47	897
Cluster-927.16658	223	299	201	25	43	34	16	14	17	9	3	4	206	192	185	14	27	31	12	21	9	10	0	10	9.84	13.21	9.26	1.14	1.94	1.6	0.77	0.72	0.78	0.41	0.14	0.18	9.31	8.72	8.45	0.65	1.33	1.43	0.61	1	0.45	0.45	0	0.48	1528
Cluster-927.58298	14	17	21	2	4	2	0	0	2	1	2	0	20	17.03	38.15	3.78	2	3	4	0	1	3	2	1	0.99	1.2	1.55	0.15	0.29	0.15	0	0	0.15	0.07	0.15	0	1.43	1.23	2.76	0.28	0.16	0.22	0.33	0	0.08	0.22	0.15	0.08	1058
Cluster-927.46818	389	536	294	278	317	330	160	189	225	88	96	76	621	618	843	258	248	229	213	221	208	194	171	120	6.35	8.73	5.01	4.67	5.28	5.78	2.83	3.6	3.88	1.5	1.66	1.29	10.47	10.47	14.35	4.41	4.51	3.91	4.02	3.93	3.88	3.24	2.97	2.16	3669
Cluster-927.16651	6	16	10	1	7	7	7	0	4	2	2	0	16	23	25	9	3	3	8	12	2	1	0	2	1.71	4.66	2.97	0.29	2.03	2.01	2.18	0	1.1	0.59	0.59	0	4.35	6.28	6.92	2.67	0.95	0.9	2.63	3.4	0.65	0.3	0	0.59	464
Cluster-927.26838	2311.06	2986.65	914.25	422	644	664	318	259	360	267	191	202	4782.5	5208.65	5180.99	323	504	454	233	386	349	151	95	224	79.77	103.08	32.95	14.99	22.69	24.49	11.91	10.45	13.04	9.61	6.98	7.23	169.62	185.6	185.57	11.69	19.41	16.42	9.3	14.41	13.76	5.34	3.48	8.5	1878
Cluster-927.35922	1237.66	1540	859	60	74	90	42	44	42	6	14	17	1014.99	1270.28	1029.93	44	55	51	43	51	36	21	13	4	20.27	25.17	14.69	1.01	1.24	1.58	0.75	0.84	0.73	0.1	0.24	0.29	17.18	21.6	17.59	0.76	1	0.87	0.81	0.91	0.67	0.35	0.23	0.07	3657
Cluster-927.41458	205.01	327	224.19	119	178	182	71	26	97	165	70.1	125	581.21	679	714	230	306	363	96	199	125	48	68	112	29.91	48.23	34.13	17.87	26.49	27.68	11.29	4.44	14.27	24.96	10.73	18.98	84.22	98.84	104.87	35.1	49.85	55.76	16.2	30.24	20.79	7.23	10.27	17.55	651
Cluster-927.41454	145.91	157.93	94.6	42.01	24	46.98	31.83	29.11	8	17.69	30.93	22.77	77.93	134.9	97.2	18.44	23.05	37.23	16.84	18	18	20.99	26.99	17.98	8.24	8.93	5.58	2.44	1.38	2.82	1.95	1.92	0.47	1.04	1.85	1.33	4.49	7.81	5.66	1.09	1.45	2.21	1.1	1.09	1.16	1.22	1.61	1.11	1254
Cluster-927.29123	717	825	578	382	438	412	211	188	225	130.57	122	124	604	725	557	371	338	347	192	266	232	173	114	145	27.19	31.29	22.88	14.9	16.95	16.68	8.68	8.33	8.94	5.16	4.9	4.88	23.51	28.35	21.89	14.74	14.3	13.79	8.42	10.9	10.05	6.72	4.58	6.04	1734
Cluster-927.41453	38	79.32	17	13	13.01	18	20	4.62	4.01	6	6	8	105	136.75	92.15	4	5	15	12	4	12	19	19	1	0.89	1.86	0.42	0.31	0.31	0.45	0.51	0.13	0.1	0.15	0.15	0.19	2.54	3.33	2.25	0.1	0.13	0.37	0.33	0.1	0.32	0.46	0.47	0.03	2631
Cluster-927.41451	141.47	191.33	84.59	50.94	58.03	91.21	61.1	27.01	25.11	53.64	71.08	56.49	93.97	147.35	116.4	30.56	47	72.66	37.75	23	29	65.02	48.97	27.98	17.18	23.43	10.72	6.37	7.19	11.61	8.08	3.84	3.1	6.76	9.07	7.14	11.41	17.98	14.32	3.88	6.37	9.28	5.3	2.93	4.02	8.14	6.19	3.67	728
Cluster-927.26832	347	362.43	400	100	122	84	40	60	48	33	25	24	395	451	435	125	196	230	91	174	89	54	45	35	16.36	17.11	19.69	4.85	5.87	4.22	2.05	3.31	2.36	1.62	1.25	1.17	19.06	21.86	21.2	6.17	10.31	11.37	4.96	8.83	4.79	2.61	2.24	1.81	1448
Cluster-927.12935	6	11	0	2	2	2	0	0	0	0	0	0	11	6	9	0	0	3	0	1	0	0	0	0	0.82	1.51	0	0.28	0.28	0.28	0	0	0	0	0	0	1.49	0.82	1.23	0	0	0.43	0	0.14	0	0	0	0	679
Cluster-927.12937	15	8	9	136	81	175.99	69	27	30	29	20	26	0	0	2	3	3	6	13	11	8	30	25	12	0.4	0.21	0.25	3.71	2.19	5	1.99	0.84	0.84	0.8	0.56	0.72	0	0	0.06	0.08	0.09	0.17	0.4	0.32	0.24	0.82	0.7	0.35	2361
Cluster-927.12931	3	5	4	3021.99	1617	1488.03	2787	3637.99	2688	3690.53	4482.62	4711.97	1	8	4	4184	1622.97	2993.85	3220	2997.55	4642	4326	4818.76	3449.98	0.04	0.06	0.05	39.33	20.88	20.21	38.2	53.74	35.96	48.74	60.16	61.76	0.01	0.11	0.05	55.49	22.9	39.64	47.08	41.33	67.09	55.97	64.9	48.2	4654
Cluster-927.50593	48	58	43	64	53	94	82.04	65	89	88	91	97.56	51	52	55	78	85	90	60	53	67	102	63	96	1.66	2	1.55	2.28	1.87	3.47	3.08	2.62	3.23	3.17	3.33	3.5	1.81	1.86	1.97	2.83	3.28	3.26	2.4	1.98	2.65	3.61	2.31	3.65	1876
Cluster-927.50597	0	0	1	10	12	3	11	10	9	13	17	23	0	0	0	15	14	11	7	23	18	13	34.8	46	0	0	0.48	4.68	5.56	1.34	5.51	5.35	3.76	6.05	7.93	11.01	0	0	0	7.12	7.13	5.34	3.68	9.95	9.28	6.21	15.49	21.26	389
Cluster-927.42223	50	54	6	69	155	618	753.69	308	262	395	258	338	16	23	21	26	73	92	372	140	327	289	429	492	1.28	1.38	0.16	1.81	4.04	16.91	20.88	9.2	7.05	10.53	6.99	8.96	0.42	0.61	0.56	0.7	2.08	2.46	10.99	3.88	9.55	7.56	11.64	13.85	2441
Cluster-927.53028	17	5	36	2	12	2	2	8	27	41	9	52	3	1	6	0	6	5	8	7	0	12	14	30	3.39	1.01	7.49	0.41	2.44	0.41	0.44	1.87	5.33	8.45	1.87	10.81	0.59	0.2	1.19	0	1.34	1.05	1.85	1.43	0	2.48	2.86	6.36	548
Cluster-927.53021	22	25.08	7	85.53	47	209	466	287	195	250	255	280	14	33	18	36	23	70	247	99	146	520	388	395	0.57	0.65	0.19	2.3	1.25	5.84	13.2	8.76	5.36	6.81	7.06	7.58	0.38	0.89	0.49	0.99	0.67	1.92	7.46	2.81	4.36	13.91	10.76	11.36	2394
Cluster-927.53026	12	11	7	18	14	36	7	8	11	21	34	13	34	35	18	28	71	74	37	23	36	17	18	16	0.37	0.34	0.23	0.57	0.44	1.19	0.23	0.29	0.36	0.68	1.11	0.42	1.08	1.12	0.58	0.91	2.45	2.4	1.32	0.77	1.27	0.54	0.59	0.54	2064
Cluster-927.11242	36	30	38	1	3	2	4	0	0	7	2	1	24	36	46.99	4	5	1	2	2	5	2.95	2	2	1.56	1.3	1.72	0.04	0.13	0.09	0.19	0	0	0.32	0.09	0.04	1.06	1.6	2.1	0.18	0.24	0.05	0.1	0.09	0.25	0.13	0.09	0.09	1553
Cluster-927.46101	176	240	63	65	123	55	25	7	53	7	5	3	439	397	445	139	275	218	26	122	58	9	18	3	6.65	9.07	2.49	2.53	4.74	2.22	1.02	0.31	2.1	0.28	0.2	0.12	17.03	15.47	17.43	5.5	11.6	8.63	1.14	4.98	2.5	0.35	0.72	0.12	1739
Cluster-927.46103	221	235	150	200	213	252	307	227	301	231	277	251	289	269	349.17	179	153	182	268	179	239	395	319	313	8.92	9.49	6.32	8.3	8.77	10.85	13.44	10.7	12.71	9.72	11.83	10.5	11.96	11.18	14.59	7.57	6.89	7.7	12.5	7.8	11.01	16.33	13.62	13.87	1646
Cluster-927.46102	457	259	292	3017	2953.96	2785	1597	1769	1870	1019	1227	1195.24	653	255	569	2664	2417	2527.83	2058	1636	2008	1648	1410	1032	11.13	6.3	7.43	75.6	73.43	72.64	42.17	50.33	47.96	25.9	31.68	30.18	16.39	6.43	14.42	68.01	65.67	64.48	57.95	43.25	55.87	41.09	36.47	27.69	2548
Cluster-927.46107	125	132	90	29	38	33	18	21	23	15	7	21	94	99	100	47	44	64	30	13	30	11	10	8	4.96	5.24	3.73	1.18	1.54	1.4	0.78	0.97	0.96	0.62	0.29	0.87	3.83	4.05	4.11	1.96	1.95	2.66	1.38	0.56	1.36	0.45	0.42	0.35	1668
Cluster-927.46106	161	189	166	42	36	48	22	23	22	10	16	19	153	213	174	38	41	52	32	33	28	24	13	10	3.75	4.4	4.04	1.01	0.86	1.2	0.56	0.63	0.54	0.24	0.4	0.46	3.67	5.14	4.22	0.93	1.07	1.27	0.86	0.83	0.75	0.57	0.32	0.26	2652
Cluster-927.46109	0	1	5	17	35	31	6	9	19	21	24	23	4	14	31	35	67	100	37	68	52	65	54	40	0	0.02	0.11	0.36	0.74	0.69	0.14	0.22	0.42	0.46	0.53	0.5	0.09	0.3	0.67	0.76	1.55	2.17	0.89	1.53	1.23	1.38	1.19	0.92	2941
Cluster-927.52672	6	22	12	39	64	44	5	15	33	0	0	4	8	12	6	23	39	29	16	26	20	4	6	12	0.34	1.27	0.72	2.31	3.75	2.69	0.31	1.01	1.97	0	0	0.24	0.47	0.71	0.36	1.38	2.5	1.75	1.06	1.6	1.31	0.24	0.36	0.75	1237
Cluster-927.43523	8	11	17	4	5	3	0	0	0	1	1	0	1	1	0	1	1	9	4	0	0	0	1	2	1.28	1.79	2.85	0.66	0.82	0.5	0	0	0	0.17	0.17	0	0.16	0.16	0	0.17	0.18	1.52	0.74	0	0	0	0.17	0.34	616
Cluster-927.11243	15	11	13	14	18	27	35	17	18.46	40.87	42	19	8	24	6	21	16	71.92	21	13	26	55	104.02	35	0.29	0.21	0.26	0.28	0.36	0.56	0.74	0.39	0.38	0.83	0.87	0.38	0.16	0.48	0.12	0.43	0.35	1.46	0.47	0.27	0.58	1.09	2.15	0.75	3122
Cluster-927.29177	418	394.91	494	650	571	604.75	634	595	679.11	449.92	477	437	442	484.86	436.94	746	660	675	743	878	711.88	646.17	540.94	485	9.27	8.75	11.44	14.83	12.92	14.37	15.24	15.41	15.87	10.41	11.21	10.04	10.11	11.14	10.09	17.34	16.33	15.67	19.05	21.15	18.03	14.66	12.74	11.85	2772
Cluster-927.29176	1312.87	1018.46	1044.32	610	667.6	454	458.91	499	553.51	134	222	102	1031.92	877	444	1361	1162	1042.99	648	987	787	234	268	148	35.96	27.87	29.87	17.19	18.66	13.31	13.63	15.97	15.95	3.83	6.44	2.9	29.1	24.85	12.64	39.07	35.51	29.92	20.52	29.31	24.62	6.56	7.79	4.46	2296
Cluster-927.29174	7	7	7	3	1	4	1	0	0	1	0	5	1	9	17	0	8	5	0	0	0	1	4	1	0.47	0.47	0.49	0.21	0.07	0.28	0.07	0	0	0.07	0	0.35	0.07	0.62	1.17	0	0.6	0.35	0	0	0	0.07	0.28	0.07	1101
Cluster-927.29172	2832	2639	2269.01	1405.78	1362	1581	806	794.6	1011.01	471	656	623	2950	3181	2449	1226	1413	1481	1157	1380	1116	1137	1050	771	71.68	66.73	59.97	36.61	35.19	42.85	22.12	23.49	26.94	12.44	17.6	16.35	76.95	83.36	64.49	32.53	39.9	39.26	33.86	37.9	32.27	29.46	28.22	21.5	2462
Cluster-927.29179	188	138	125	49	34	31	15	16	26	1	4	4	128	126	151	68.24	98	89	48	75	37	16	11	11	4.6	3.37	3.19	1.23	0.85	0.81	0.4	0.46	0.67	0.03	0.1	0.1	3.23	3.19	3.84	1.75	2.67	2.28	1.36	1.99	1.03	0.4	0.29	0.3	2539
Cluster-927.29178	1799.93	834	2839	625	411	385	355	282	281	241	190	274	38	238	55	622	511	786	258	344	335	225	370	210	30.71	14.2	50.58	10.97	7.16	7.05	6.56	5.62	5.06	4.29	3.44	4.84	0.67	4.21	0.98	11.12	9.73	14.04	5.09	6.39	6.53	3.93	6.71	3.95	3521
Cluster-927.33329	209	334	319	2264	1636	2952	4470.94	3088.03	3875	2406	2649.97	2678.97	292.8	324	453.23	2626	1898	2354.97	5261	2981.01	3506.99	5319.87	4174	3914	9.29	14.86	14.81	103.57	74.23	139.92	215.69	160.46	180.08	111.5	124.67	123.56	13.33	14.82	20.85	122.34	94.16	109.75	270.47	142.86	178.08	242.45	196.25	190.91	1519
Cluster-927.4641	1	0	8	8	10	5	4	3	0	10	8	1	0	0	0	3	11	7	3	6	15	6	7	0	0.13	0	1.08	1.06	1.32	0.67	0.56	0.45	0	1.34	1.08	0.13	0	0	0	0.41	1.58	0.95	0.45	0.81	2.21	0.8	0.94	0	701
Cluster-927.33325	117	143	115	52	60	61	47	43	50	29	26	39	105	94	77	46	63	88	34	34	39	45	36	19	13.85	17.06	14.21	6.33	7.24	7.57	6.05	5.96	6.02	3.56	3.24	4.8	12.44	11.19	9.24	5.7	8.32	10.95	4.66	4.23	5.27	5.49	4.44	2.43	740
Cluster-927.33324	251	257	210	58	56	94	88	56	61	134	106	120	124	156	157	34	47	75	28	24	43	68	83	52	3.4	3.47	2.97	0.81	0.77	1.37	1.29	0.89	0.87	1.89	1.52	1.68	1.74	2.19	2.22	0.48	0.71	1.06	0.44	0.35	0.67	0.94	1.2	0.78	4366
Cluster-927.33327	955	1089	763.01	75	76	136	60	40	62	36	37	47	1000	1118	878	66	146	88.99	63	95	52	77	46	35	14.35	16.33	11.97	1.16	1.17	2.19	0.98	0.7	0.98	0.56	0.59	0.73	15.53	17.44	13.76	1.04	2.45	1.4	1.09	1.55	0.89	1.18	0.74	0.58	3962
Cluster-927.33321	5463.91	4779.31	4966	1831	2505	1891.99	196	307	1600	16	34	27	3820	3665	3107.63	2213	3136	2332	597	1787	1259	116	82	66	206.61	180.77	196.08	71.24	96.68	76.39	8.04	13.57	63.4	0.63	1.36	1.06	148.27	142.92	121.82	87.7	132.32	92.41	26.1	73.01	54.38	4.49	3.28	2.74	1738
Cluster-927.33320	789.99	818.82	661.61	368.86	423.99	314.77	157.04	261	346.06	110.97	142	139.13	1252.96	1255.96	1359.15	549	545.97	467.07	354.75	482.6	288	234	198.99	191	18.39	19.04	16.08	8.84	10.08	7.85	3.96	7.1	8.49	2.7	3.5	3.36	30.08	30.29	32.94	13.4	14.18	11.39	9.55	12.2	7.66	5.58	4.92	4.9	2653
Cluster-927.33323	2908.78	3057.54	2574.01	1231.01	1577.75	1378.53	598	649.99	890	690.73	647	613.94	2649.2	3008.86	3425.67	1307.61	1578.2	1785.87	971	1176	981.13	809.19	718	713.81	56.85	59.67	52.54	24.76	31.48	28.89	12.67	14.84	18.35	14.09	13.41	12.44	53.46	61	69.77	26.79	34.41	36.55	21.94	24.99	21.91	16.18	14.92	15.39	3108
Cluster-2635.0	0	0	0	9	10	1	0	0	0	0	0	0	0	0	0	10	4	4	0	0	0	0	0	0	0	0	0	0.89	0.98	0.1	0	0	0	0	0	0	0	0	0	1	0.43	0.4	0	0	0	0	0	0	852
Cluster-927.18966	34	67	17	2	7	2	0	1	2	0	1	1	38	59	57	1	4	11	3	9	4	0	0	0	3.72	7.38	1.94	0.22	0.78	0.23	0	0.13	0.22	0	0.12	0.11	4.17	6.5	6.33	0.11	0.49	1.26	0.38	1.04	0.5	0	0	0	779
Cluster-927.18960	411	673	522	173	340	256	52	44	59	19	20	12	348.09	470	446	85	207	167	20	33	17	4	0	8	15.81	25.9	20.97	6.85	13.35	10.51	2.17	1.98	2.38	0.76	0.81	0.48	13.74	18.64	17.78	3.43	8.89	6.73	0.89	1.37	0.75	0.16	0	0.34	1713
Cluster-927.18961	359	355	275.95	89.03	91.79	105	78	98	93	135.21	104.1	97	585.99	499.9	449.76	148.62	132.98	160.99	106	142	117	123	105.91	128	5.97	5.9	4.79	1.52	1.56	1.87	1.41	1.9	1.63	2.35	1.84	1.67	10.07	8.63	7.8	2.59	2.47	2.8	2.04	2.57	2.22	2.09	1.87	2.35	3604
Cluster-927.42486	249	160	361.92	241	309	147	174	213	263	151	169	178	189	169	193	317	295	378	262	428	293	232	196	265	14.64	9.43	22.22	14.58	18.54	9.18	11.11	14.64	16.08	9.25	10.5	10.86	11.33	10.18	11.69	19.53	19.36	23.31	17.82	26.99	19.67	14	12.15	17.04	1215
Cluster-15627.1	8	15	6	0	0	0	0	0	0	0	0	0	1	2	4	0	0	0	0	0	0	0	0	0	0.47	0.88	0.36	0	0	0	0	0	0	0	0	0	0.06	0.12	0.24	0	0	0	0	0	0	0	0	0	1224
Cluster-16315.0	31	61.12	34	10	1.28	10	13	6.61	6	7	4	8.82	47	58	30	21.01	21	9.3	13.16	14.79	14	8	1	6.07	0.84	1.66	0.96	0.28	0.04	0.29	0.38	0.21	0.17	0.2	0.11	0.25	1.31	1.63	0.85	0.6	0.64	0.26	0.41	0.43	0.43	0.22	0.03	0.18	2317
Cluster-927.21223	173	124.98	104	3	4	2	2	1	3	0	1	0	18	55.9	28	1	5	7	1	0	0	3	2	2	12.36	8.96	7.76	0.22	0.29	0.15	0.16	0.08	0.22	0	0.08	0	1.31	4.08	2.05	0.07	0.4	0.53	0.08	0	0	0.22	0.15	0.16	1048
Cluster-927.47058	29	51	14	4	5	6	2	4	1	2	3	1	51	36	56.8	10	9	4	11	3	2	8	2	2	2.53	4.47	1.27	0.36	0.44	0.55	0.19	0.41	0.09	0.18	0.28	0.09	4.49	3.19	5.06	0.91	0.88	0.37	1.11	0.28	0.2	0.72	0.18	0.19	908
Cluster-927.43579	13	34	13	11	3	8	1	0	1	3	2	3	20.02	8	15	7	10.99	17	4	6	6	5	4	5	0.56	1.46	0.58	0.49	0.13	0.37	0.05	0	0.04	0.13	0.09	0.13	0.88	0.35	0.67	0.31	0.53	0.76	0.2	0.28	0.29	0.22	0.18	0.24	1564
Cluster-927.43575	198.24	242.42	89.62	3	1	1	0	9	0	1	2	2	140.91	206.18	287.83	1	1	0	0	3	6	2	0	1	18.88	23.23	8.91	0.29	0.1	0.1	0	1	0	0.1	0.2	0.2	13.53	19.89	27.97	0.1	0.11	0	0	0.3	0.65	0.2	0	0.1	854
Cluster-927.47051	67	293	60	114	103	121	107.38	108	292	82	77	59	327	915.91	834	1084.98	4519.89	115	2268.99	7768.56	2565.88	849.97	121	174	7.83	34.51	7.32	13.71	12.28	14.83	13.66	14.78	34.76	9.95	9.46	7.17	38.27	107.7	98.85	132.7	589.71	14.13	306.76	954.66	342.07	102.31	14.73	21.97	746
Cluster-927.37519	1016	1128	1144.02	136	167	209	91	63	87	23	15	24	769	980	847	132	195	179	94	112	104	23	16	27	29.86	33.14	35.11	4.11	5.01	6.57	2.9	2.16	2.69	0.71	0.47	0.73	23.26	29.78	25.87	4.07	6.39	5.51	3.19	3.57	3.49	0.69	0.5	0.87	2158
Cluster-927.32748	40	30	42	87	76	89	55	44	53	67	76	83	49	49	40.84	61	47	78	67	59	59	101	82	55	3.15	2.38	3.46	7.06	6.12	7.43	4.72	4.06	4.32	5.5	6.33	6.8	3.92	3.93	3.3	5.04	4.14	6.46	6.11	4.96	5.31	8.19	6.79	4.73	975
Cluster-909.0	0	0	0	0	0	0	4	2	0	0	0	1	0	0	0	0	0	0	0	0	0	4	2	7	0	0	0	0	0	0	0.99	0.53	0	0	0	0.24	0	0	0	0	0	0	0	0	0	0.94	0.46	1.67	515
Cluster-927.32744	1780.72	2506.07	1698.9	557.98	934.34	666.83	374.15	359.42	546.45	399.39	443.47	470.49	2311.86	3110.15	1915.5	632.64	731.6	831.94	470.75	491.19	500.65	493.02	403.2	453.52	70.61	99.42	70.34	22.77	37.82	28.22	16.1	16.66	22.69	16.51	18.62	19.35	94.04	127.11	78.7	26.29	32.37	34.58	21.59	21.03	22.68	20.03	16.93	19.75	1670
Cluster-927.32740	149.19	159.03	58	62	53	84	36	20	38.12	31	33	27	142	162	200	63	105	120	61	58	54	45	30	34	2.76	2.93	1.12	1.18	1	1.66	0.72	0.43	0.74	0.6	0.65	0.52	2.71	3.11	3.85	1.22	2.16	2.32	1.3	1.17	1.14	0.85	0.59	0.69	3271
Cluster-927.37514	201.33	219.39	173.2	167.99	159	147	90.99	123	142	266	160	268	181.6	269.67	179.47	443.22	345.72	413	275	364.27	265.66	243	331	196	5.96	6.5	5.36	5.12	4.81	4.66	2.92	4.26	4.42	8.22	5.02	8.23	5.54	8.26	5.53	13.76	11.43	12.82	9.42	11.69	8.99	7.37	10.4	6.39	2143
Cluster-927.37515	180	150	635	41	26	16	22	23	18	49	15	53	61	111	79	20	19	26	3	2	5	15	18	12	15.99	13.4	58.9	3.75	2.36	1.5	2.13	2.39	1.65	4.53	1.41	4.89	5.47	10.01	7.17	1.86	1.88	2.43	0.31	0.19	0.51	1.37	1.68	1.16	896
Cluster-927.17882	232	42	20	7	9	24	5	4	34	1	1	1	7	73	43	20	58	108	8	34	79	7	6	8	22.68	4.13	2.04	0.7	0.9	2.47	0.53	0.46	3.41	0.1	0.1	0.1	0.69	7.22	4.29	2.05	6.33	11.1	0.9	3.52	8.81	0.7	0.61	0.85	839
Cluster-927.17880	331	382	326	343	311	372	415	319	309	368.99	358	371	290	326	273	345	343	383	345	328	324	429	418	438	9.07	10.46	9.33	9.67	8.7	10.91	12.33	10.21	8.91	10.55	10.4	10.54	8.18	9.24	7.78	9.91	10.49	10.99	10.93	9.75	10.14	12.04	12.16	13.21	2295
Cluster-927.17884	42	116	22	1	2	4	0	2	0	5	0	3	12	65	4	1	12	2	1	29	92	6	0	2	2.29	6.33	1.25	0.06	0.11	0.23	0	0.13	0	0.28	0	0.17	0.67	3.63	0.22	0.06	0.73	0.11	0.06	1.7	5.72	0.34	0	0.12	1290
Cluster-927.36486	2796	2520	2502	644	667	773	262	342	475	187	237	187	1537	1925	1308	586	759	861	440	622	479	371	313	172	66.8	60.14	62.43	15.83	16.27	19.78	6.79	9.55	11.95	4.66	6	4.63	37.86	47.64	32.53	14.68	20.23	21.54	12.15	16.13	13.08	9.07	7.94	4.53	2592
Cluster-927.17888	160	193	101	2	8	19	0	0	3	0	0	0	73	107	115	2	3	8	0	0	2	1	2	0	1.75	2.1	1.15	0.02	0.09	0.22	0	0	0.03	0	0	0	0.83	1.22	1.31	0.02	0.04	0.09	0	0	0.02	0.01	0.02	0	5347
Cluster-927.17889	69	37	18	11	9	24	7	0	2	2	3	6	20	29	17	12	3	25	3	1	7	12	13	3	0.9	0.48	0.24	0.15	0.12	0.33	0.1	0	0.03	0.03	0.04	0.08	0.27	0.39	0.23	0.16	0.04	0.34	0.05	0.01	0.1	0.16	0.18	0.04	4537
Cluster-927.23282	562	464	666.77	1184.58	1547.95	872.15	927	1019	1515.66	944.39	973	1041.33	817.25	713.88	627.37	1346	1341.09	1291.7	1214.26	1551.9	1287	1179.04	941	1366.03	51.16	42.47	63.36	110.99	143.81	83.78	91.78	108.56	141.83	89.4	93.37	98.52	75.09	65.91	58.33	128.31	136.3	123.55	127.89	149.87	133.74	110.39	89.71	135.12	881
Cluster-927.32302	136	144	85	32	28	62	42	14	28	13	19	26	59	89.82	68	3	24	29	15	32	13.06	23	21	10	11.27	11.99	7.35	2.73	2.37	5.43	3.78	1.36	2.39	1.12	1.66	2.24	4.95	7.57	5.77	0.26	2.22	2.52	1.44	2.82	1.24	1.96	1.83	0.9	941
Cluster-927.48628	29	33	18	67	100	71	23	27.1	82	6	14	10	92	43	65	71	152.99	95	52	101.12	46	21	28	16	3.63	4.17	2.35	8.64	12.78	9.31	3.14	3.97	10.43	0.78	1.84	1.3	11.51	5.41	8.24	9.31	21.4	12.52	7.54	13.28	6.57	2.71	3.65	2.16	714
Cluster-927.38059	279	362	145	255	257	327	190	202	273	271	312	309	297	363	339	291	314	392	315	359.34	297	518	439	315	8.09	10.49	4.39	7.61	7.61	10.14	5.97	6.84	8.32	8.2	9.58	9.29	8.86	10.88	10.21	8.84	10.16	11.91	10.56	11.29	9.84	15.38	13.5	10.05	2184
Cluster-927.48626	132	45	155	51	192	122	2	2	2	0	0	0	29	10	12	143	194	260	14	66	51	0	3	2	25.62	8.87	31.37	10.18	37.96	24.41	0.42	0.45	0.38	0	0	0	5.51	1.91	2.32	28.99	42.02	53.2	3.14	13.13	11.26	0	0.6	0.41	556
Cluster-927.48627	39	8	45	25	76	53	1	3	2	0	0	0	18	4	2	39	84	115	10	13	28	0	3	5	6.23	1.29	7.5	4.11	12.37	8.79	0.17	0.56	0.32	0	0	0	2.84	0.63	0.32	6.51	14.97	19.34	1.85	2.15	5.09	0	0.49	0.86	618
Cluster-927.20446	17	36	30	10	9	16	4	1	5	3	3	5	28	36	25	9	17	16	4	5	3	0	3	0	0.69	1.47	1.28	0.42	0.37	0.7	0.18	0.05	0.21	0.13	0.13	0.21	1.17	1.51	1.06	0.38	0.77	0.68	0.19	0.22	0.14	0	0.13	0	1632
Cluster-927.20448	46	40	14	4	4	17	0	2	1	0	1	4	31	25	35	17	15	21	5	6	6	1	3	8	2.04	1.78	0.65	0.18	0.18	0.81	0	0.1	0.05	0	0.05	0.18	1.41	1.14	1.61	0.79	0.74	0.98	0.26	0.29	0.3	0.05	0.14	0.39	1520
Cluster-927.40888	6	5	25	10	13	11	3	15	9	3	4	4	0	2	0	9	7	15	5	11	10	0	7	1	1.07	0.91	4.66	1.84	2.37	2.03	0.58	3.14	1.6	0.55	0.75	0.74	0	0.35	0	1.68	1.4	2.82	1.03	2.02	2.03	0	1.29	0.19	581
Cluster-927.44508	169	128	134	179	51	406	278	200	175	258	258	277	201	155	384	4	9	28	147	62	48	523	488	370	3.34	2.52	2.76	3.64	1.03	8.6	5.95	4.61	3.65	5.32	5.4	5.67	4.1	3.18	7.9	0.08	0.2	0.58	3.36	1.33	1.08	10.57	10.25	8.06	3078
Cluster-927.44507	108	141.44	80.19	144.8	155.46	157.19	120.44	103.02	104	126.26	126.98	133	131.83	126	147.1	144.5	169	187.03	129.69	150.47	94.07	156.04	162.26	125.95	1.2	1.56	0.93	1.65	1.76	1.87	1.45	1.33	1.22	1.46	1.49	1.53	1.51	1.45	1.7	1.68	2.09	2.17	1.66	1.82	1.19	1.77	1.92	1.54	5270
Cluster-8937.0	30	22	5	16	8	10	1	3	0	8	7	3	24	25	6	3	6	7	2	0	1	1	0	3	1.15	0.84	0.2	0.63	0.31	0.41	0.04	0.13	0	0.32	0.28	0.12	0.94	0.99	0.24	0.12	0.26	0.28	0.09	0	0.04	0.04	0	0.13	1718
Cluster-927.31219	588	515	612	888	879	889.01	840.99	759	810	773	910	782	703	732	721	874	745	980.7	913.52	836	956	881	874	804	35.98	31.59	39.1	55.92	54.9	57.79	55.89	54.31	51.5	49.27	58.85	49.68	43.83	45.85	45.44	56.03	50.88	62.97	64.66	54.83	66.81	55.33	56.36	53.79	1178
Cluster-927.31217	662	485	1285	349	423	159	126	109	196	62	68	66	72	327	40	325	461	444	96	259	156	84	102	102	178.55	133.72	361.16	96.68	116.08	43.48	37.11	34.43	51.11	17.2	19.02	18.57	18.63	84.95	10.52	91.38	138.73	126.53	29.89	69.87	47.76	23.51	27.76	28.81	475
Cluster-927.31216	463	536	480	84	89.19	81	38	45	48	124	96	103	326	358	484.97	78	125	136	92	68	85	124	83	70	20.23	23.43	21.89	3.78	3.98	3.77	1.8	2.3	2.19	5.65	4.44	4.67	14.59	16.1	21.93	3.57	6.09	6.23	4.65	3.2	4.24	5.55	3.84	3.36	1541
Cluster-927.31214	1588	672.14	1990	4	4	4	17	2	6	0	3	0	78	230	216	115	360	15	146	317	203	216	1	25	67.61	28.64	88.47	0.18	0.17	0.18	0.79	0.1	0.27	0	0.14	0	3.4	10.08	9.52	5.13	17.1	0.67	7.19	14.56	9.87	9.43	0.05	1.17	1574
Cluster-927.31213	10008.5	23837	21166	123285	124707	144727	130263	113956	142478	132702	111981	134267	27514.6	36168.4	52894.3	103322	89276.9	105926	96574.7	100164	104898	75561	81506.3	114212	151.33	359.71	334.21	1917.83	1924.64	2348.39	2134.25	2012.16	2276.12	2094.8	1796.17	2103.76	430.11	568.03	834.44	1637.83	1505.79	1676.54	1687.95	1649.26	1812.18	1168.72	1311.45	1906.23	3938
Cluster-927.31212	800.91	526.5	596	666.06	670.73	1079.91	1172.38	1144.9	1171.01	1583.87	1537.12	1655.69	372.61	295	377	540.46	427.14	662.02	829	769	679.61	1648.23	1457.34	1523.74	34.77	22.87	27.02	29.75	29.72	49.99	55.23	58.09	53.16	71.68	70.62	74.57	16.57	13.18	16.94	24.59	20.69	30.13	41.62	36	33.7	73.35	66.92	72.59	1549
Cluster-927.862	0	0	0	1	2	2	0	4	21	1	1	5	0	0	0	2	4	1	4	5	13	12	11	15	0	0	0	0.08	0.17	0.17	0	0.38	1.76	0.08	0.09	0.42	0	0	0	0.17	0.36	0.09	0.38	0.43	1.2	1	0.94	1.32	956
Cluster-927.48993	46	62.03	29	32	26	27	22.83	7	31	10	9	17	83	64	74.61	57.9	40.97	61	27	14	24	14	19	14.75	0.87	1.17	0.57	0.62	0.5	0.54	0.47	0.15	0.62	0.2	0.18	0.33	1.61	1.25	1.46	1.14	0.86	1.2	0.59	0.29	0.52	0.27	0.38	0.31	3217
Cluster-927.9304	1	0	0	8	6	3	3	0	5	1	0	2	5	1	0	5	0	2	3	7	5	2	0	1	0.16	0	0	1.32	0.98	0.5	0.52	0	0.8	0.17	0	0.33	0.79	0.16	0	0.84	0	0.34	0.56	1.16	0.91	0.33	0	0.17	617
Cluster-927.9306	0	0	0	333.8	221	119	182	276	647	155	359	273	0	0	0	560	519	526	438	977	693	189	257	234	0	0	0	13.21	8.68	4.89	7.6	12.41	26.08	6.22	14.62	10.89	0	0	0	22.58	22.28	21.21	19.48	40.6	30.45	7.45	10.47	9.89	1713
Cluster-927.9300	5	16	5	543	422	801	353	345	409	459	496.06	463	21	34	43	423	315	465	330	602	354	444	597	656.15	0.12	0.39	0.13	13.65	10.52	20.96	9.35	9.85	10.52	11.7	12.85	11.73	0.53	0.86	1.09	10.83	8.59	11.9	9.32	15.96	9.88	11.1	15.49	17.66	2541
Cluster-927.9303	67	32	22	69	183	62	37	92	178	39	47	52	52	44	63	38	143	72	37	114	45	27	34	41	4.32	2.07	1.48	4.58	12.04	4.24	2.59	6.94	11.91	2.62	3.2	3.48	3.41	2.9	4.18	2.57	10.29	4.87	2.76	7.87	3.31	1.79	2.31	2.89	1132
Cluster-927.9302	2	11	4	2	0	2	0	2	3	0	0	0	3	6	3	8	20	20	3	11	4	1	2	0	0.17	0.95	0.36	0.18	0	0.18	0	0.2	0.27	0	0	0	0.26	0.53	0.26	0.72	1.93	1.81	0.3	1.01	0.39	0.09	0.18	0	915
Cluster-927.10725	38	2	175	3	0	0	0	0	0	2	0	1	1	50	0	0	5	0	0	1	0	2	2	1	4.38	0.23	21.04	0.36	0	0	0	0	0	0.24	0	0.12	0.12	5.8	0	0	0.64	0	0	0.12	0	0.24	0.24	0.12	753
Cluster-927.31534	125.04	111.27	84.95	37	52.51	40.13	18.87	28	36.02	17	37	21.08	122.99	114.63	142.93	63	73.05	84	33	50	46.21	34.47	20	40.93	6.27	5.59	4.45	1.91	2.69	2.14	1.03	1.64	1.89	0.89	1.96	1.1	6.31	5.91	7.41	3.31	4.09	4.42	1.91	2.7	2.65	1.77	1.06	2.25	1377
Cluster-927.35911	110	130	380	56	139	31	208	15	79	7	1	0	128	59	18	718	256	506	77	107	451.02	17	15	3	20.7	24.82	74.59	10.84	26.65	6.02	42.68	3.31	14.77	1.36	0.2	0	23.63	10.94	3.37	141.16	53.78	100.38	16.75	20.68	96.61	3.31	2.9	0.6	565
Cluster-927.35913	749.99	842.16	528.12	245.61	224	269	107.82	122.98	177.93	147.98	110	111	803.92	1168.77	955.23	232.04	276.93	278.31	155	199.07	172	160.05	118.79	100.98	12.42	13.92	9.13	4.18	3.79	4.78	1.93	2.38	3.11	2.56	1.93	1.91	13.76	20.1	16.5	4.03	5.12	4.83	2.97	3.59	3.25	2.71	2.09	1.85	3619
Cluster-927.35914	211	252	205	89	89	67	56	36	99	44	46	35	328	444	561	91	135	109	66	85	59	58	53	43	46.24	56.19	46.84	20.05	19.86	15.05	13.39	9.24	21.33	9.95	10.5	7.99	69.9	95.04	121.44	20.82	33.02	25.2	16.71	18.93	14.7	13.16	11.84	9.97	523
Cluster-927.35918	460	477	547	317	400	257	168	193	256	68	95	64	595	633	662	362	329	363	195	241	160	104	140	110	50.07	52.3	62.15	35.52	44.43	29.4	19.9	24.6	28.47	7.69	10.88	7.24	65.03	69.51	73.25	41.25	39.99	41.55	24.56	27.66	19.87	11.66	15.9	12.96	781
Cluster-927.35919	276	280.02	380	328.01	391	323.09	142	158	315.08	120.9	93	119	519	659	565.96	486.99	586	580	259.02	488	280	123	159	170.98	5.6	5.68	8.05	6.85	8.1	7.03	3.12	3.75	6.74	2.56	2	2.5	10.87	13.87	11.97	10.36	13.27	12.33	6.08	10.77	6.49	2.55	3.43	3.83	3003
Cluster-927.25331	355.74	431.02	629	77	103.62	85	9	13	28	66	40	39	291.04	346.16	590.02	56	90	77.78	22	16.98	20	23	22	22	32.7	39.85	60.37	7.29	9.72	8.24	0.9	1.4	2.65	6.31	3.88	3.73	27	32.27	55.39	5.39	9.24	7.51	2.34	1.66	2.1	2.17	2.12	2.2	875
Cluster-927.48142	65.23	71.08	66	730.99	539.01	616.75	419.85	518	340	149.79	240.01	149.16	66.1	58.09	63.86	467.3	204.1	262.98	218.02	140	182	272.46	254.98	84.84	5.03	5.5	5.31	58.02	42.42	50.34	35.19	46.73	27.09	12.02	19.53	11.95	5.17	4.56	5.05	37.75	17.57	21.29	19.45	11.51	16.02	21.59	20.65	7.13	991
Cluster-927.32634	455	404	798	155	134	128	150	112	108	213	165	265	191	204	175	263	137	198.74	94	144	151	129	261	130	31.41	27.99	57.52	11.01	9.44	9.37	11.25	9.05	7.73	15.31	12.03	19	13.4	14.38	12.42	19.02	10.56	14.4	7.51	10.63	11.9	9.15	18.96	9.8	1075
Cluster-927.11323	14	23	28	160	255	166	106	118	141	202	154.95	142	79.48	64	63	158	133	116	149	69	107	92	52	161	0.75	1.24	1.57	8.85	13.98	9.49	6.18	7.41	7.89	11.31	8.8	7.92	4.36	3.53	3.49	8.89	7.97	6.54	9.26	3.98	6.56	5.07	2.95	9.47	1304
Cluster-927.3587	0	0	0	7	8	2	0	0	0	0	1	0	73	41	0	3	79	0	0	28	88	0	0	5	0	0	0	0.5	0.56	0.15	0	0	0	0	0.07	0	5.1	2.88	0	0.22	6.07	0	0	2.06	6.91	0	0	0.38	1078
Cluster-927.14510	231.23	253	271.92	113	159	114	82	108	133	47	59	47	256	268	242	201	199	203	112	143	112	99	77	78.9	10.06	11.02	12.35	5.06	7.06	5.29	3.87	5.49	6.05	2.13	2.72	2.12	11.41	12	10.9	9.17	9.66	9.26	5.64	6.71	5.57	4.42	3.54	3.77	1546
Cluster-927.14513	108	112	131	154	193	154	69	93	150	119	101	104	165	158	163	222	240	219	161	253	141	153	118	175	2.92	3.03	3.7	4.28	5.33	4.46	2.02	2.94	4.27	3.36	2.89	2.92	4.6	4.42	4.58	6.29	7.24	6.2	5.03	7.42	4.36	4.24	3.39	5.21	2322
Cluster-927.14515	46	38	53	57	61	79	34	39	35	34	33	35	57	49	101	28	24	59	28	20	31	27	43	20	1.96	1.62	2.36	2.51	2.66	3.6	1.58	1.95	1.56	1.51	1.49	1.55	2.49	2.15	4.47	1.25	1.14	2.64	1.38	0.92	1.51	1.18	1.94	0.94	1570
Cluster-12659.0	4	12	0	0	4	2	0	0	0	1	0	4	12	6	7	3	0	2	0	0	0	1	2	0	0.18	0.55	0	0	0.19	0.1	0	0	0	0.05	0	0.19	0.57	0.28	0.33	0.15	0	0.1	0	0	0	0.05	0.1	0	1473
Cluster-927.11011	34	41	37	32	75.5	24	17	25	31	73	62	48	142	96.98	123	60	119.96	58	78	164.9	89.81	124	79.74	93	20.76	26.32	23.45	19.96	46.61	13.93	11.38	17.84	16.61	44.97	38.16	30.73	76.82	52.6	68.16	37.87	81.5	37.68	54.65	91.73	61.54	79.52	46.25	56	357
Cluster-927.16786	357.49	327.81	763.12	430.65	327.92	186.26	400.7	407.58	538.13	712.28	530.4	1167.5	220.88	262	172	593.78	423.05	566.78	365.8	528.2	470.22	565.73	579.7	718.65	34.52	31.85	76.93	42.8	32.32	18.96	42.09	46.07	53.32	71.51	53.97	117.2	21.49	25.62	16.94	60.04	45.61	57.52	40.87	54.01	51.83	56.21	58.56	75.32	846
Cluster-927.44341	26	86.11	6	0	1	0	0	0	0	0	0	0	30	65.88	36	1	0	5	1	3	0	1	0	0	1.35	4.47	0.32	0	0.05	0	0	0	0	0	0	0	1.59	3.5	1.93	0.05	0	0.27	0.06	0.17	0	0.05	0	0	1342
Cluster-927.11016	4	2	0	8	13	7	8	10	7	4	3	8	12	8	7	9	20	7	12	10	4	11	3.97	7	0.96	0.49	0	1.97	3.17	1.71	2.09	2.81	1.64	0.99	0.75	2	2.78	1.86	1.65	2.25	5.35	1.77	3.32	2.42	1.09	2.73	0.97	1.77	501
Cluster-927.41867	12	5	4	19	7	32	23	15	22	12	27	20	16	13	12	8	16	15	8	17	13	18	26	9	10.57	4.71	3.65	17.02	6.2	25.82	22.22	15.39	16.1	10.53	23.55	18.51	11.95	9.72	9.21	7.24	15.64	14.09	8.04	12.95	12.75	16.74	21.03	7.56	326
Cluster-927.41863	88.89	72	59	87.51	43	103.18	102	75.91	56	58	79.27	98	82.01	61.04	49.99	57.99	51	61.98	54	47.04	68	93	107.95	35	4.64	3.77	3.22	4.71	2.29	5.74	5.79	4.64	3.05	3.16	4.38	5.31	4.38	3.27	2.7	3.18	2.97	3.4	3.26	2.64	4.06	4.98	5.96	2	1333
Cluster-927.45362	72	62	34	2	6	9	2	3	1	0	0	0	75	72	56	8	15	24	4	1	2	0	2	1	1.33	1.14	0.66	0.04	0.11	0.18	0.04	0.06	0.02	0	0	0	1.43	1.38	1.08	0.16	0.31	0.46	0.09	0.02	0.04	0	0.04	0.02	3270
Cluster-927.14062	22.37	13.31	9	1	1	0	0	0	0	0	0	0	0	1	0	0	0	0	0	0	1	0	0	0	4.68	2.83	1.96	0.22	0.21	0	0	0	0	0	0	0	0	0.21	0	0	0	0	0	0	0.24	0	0	0	535
Cluster-927.41869	149	136.04	105	191	198	268.81	279.08	246.14	161	169	210	228	244	201.89	217	117	139	205	133	75.25	146	238	228	100.97	4.03	3.68	2.96	5.31	5.46	7.78	8.18	7.78	4.58	4.77	6.02	6.39	6.8	5.65	6.1	3.32	4.19	5.81	4.16	2.21	4.51	6.59	6.54	3.01	2322
Cluster-927.41868	116	115.96	55	31	40	43.01	30	35.86	49	30	32	30	140	154.11	179	50	64	133	55	32.51	56	57	43	30.03	4.53	4.53	2.24	1.24	1.59	1.79	1.27	1.63	2	1.22	1.32	1.21	5.6	6.2	7.24	2.04	2.79	5.44	2.48	1.37	2.5	2.28	1.78	1.29	1693
Cluster-927.30236	649295	774414	497939	330370	365742	137503	127834	201198	189227	114680	145048	157845	689258	704844	721851	317003	232692	200690	130770	117597	134990	87987.2	106686	56072.2	105495	127374	84405.6	55214.9	60579.3	23196.5	22633.4	38282.2	30820.3	19293.6	24682.3	26702	110677	113698	117545	53846.2	42206.4	34346.8	24569.7	19787.5	24987.4	14760.6	17883	9752.36	612
Cluster-9250.0	11	17	12	1	0	1	0	3	0	0	0	1	8	11	5	2	3	5	1	3	1	3	0	0	0.36	0.55	0.41	0.03	0	0.03	0	0.11	0	0	0	0.03	0.27	0.37	0.17	0.07	0.11	0.17	0.04	0.11	0.04	0.1	0	0	1985
Cluster-927.28552	1565.93	1375.73	1265	794.97	753.99	781.95	419	442.99	451	358.99	399.99	434.99	2287.71	1986.97	2648.85	798.98	723.91	900.92	465.98	509	513	470.98	447.96	325.99	36.27	31.83	30.6	18.95	17.83	19.4	10.52	11.99	11.01	8.68	9.82	10.45	54.65	47.69	63.87	19.4	18.71	21.85	12.48	12.8	13.58	11.17	11.02	8.32	2665
Cluster-927.50666	47	33	85	8	19	11	37	5	12	7	13	1	62	156	125	55	887.5	33	62	1754.24	297	44	10	14	2.48	1.75	4.69	0.44	1.02	0.62	2.12	0.31	0.66	0.39	0.73	0.05	3.35	8.46	6.82	3.05	52.35	1.83	3.79	99.65	17.93	2.39	0.56	0.81	1321
Cluster-927.58031	52	32	29	3	5	7	0	0	2	0	2	1	68	134	103	57	190	2	106	190	115.98	110.01	0	17	3.79	2.34	2.21	0.23	0.37	0.54	0	0	0.15	0	0.15	0.08	5.04	9.97	7.71	4.36	15.47	0.15	8.95	14.8	9.66	8.24	0	1.35	1032
Cluster-927.52004	69	33	148	1	8	0	0	0	0	10	15	11	10	154	33	7	12	10	5	3	1	20	16	10	3.91	1.87	8.75	0.06	0.46	0	0	0	0	0.59	0.9	0.65	0.58	8.94	1.93	0.42	0.76	0.59	0.33	0.18	0.06	1.16	0.96	0.62	1251
Cluster-927.11000	138	84	66	6	0	12	0	0	2	2	9	2	49	69	47	0	24	12	0	2	4	4	0	2	5.91	3.6	2.95	0.26	0	0.55	0	0	0.09	0.09	0.41	0.09	2.15	3.04	2.08	0	1.15	0.54	0	0.09	0.2	0.18	0	0.09	1566
Cluster-927.28556	103.76	119.97	66.03	10.87	22	4	3	5	12	0	0	1	65.86	107.99	135.99	22	31	31	8	17.03	18	3	2	2	5.96	6.91	3.96	0.64	1.29	0.24	0.19	0.34	0.72	0	0	0.06	3.86	6.36	8.05	1.32	1.99	1.87	0.53	1.05	1.18	0.18	0.12	0.13	1237
Cluster-927.28557	581	584	697	4568	4898	3750.63	3695.62	4324	5770	729	865	1026	599	870	744	2489	2636	2031	3636	3151	2767	1197	1082	1002	18.75	18.84	23.48	151.66	161.31	129.38	129.32	163.02	195.48	24.54	29.57	34.33	19.87	29	24.93	84.18	94.9	68.66	135.65	110.06	101.99	39.56	37.02	35.56	1990
Cluster-927.21471	47	30	14	4	6	2	1	4	2	1	0	0	18	11	30	5	8	27	11	4	8	4	3	2	1.14	0.73	0.36	0.1	0.15	0.05	0.03	0.11	0.05	0.03	0	0	0.45	0.28	0.76	0.13	0.22	0.69	0.31	0.11	0.22	0.1	0.08	0.05	2549
Cluster-927.4535	25	23	13	37	30	21	25	24	36	10	20	19	26	34	20	74	24	50	38	54	42	41	56	34	0.41	0.38	0.22	0.63	0.5	0.37	0.45	0.46	0.63	0.17	0.35	0.32	0.44	0.58	0.34	1.28	0.44	0.86	0.72	0.97	0.79	0.69	0.98	0.62	3639
Cluster-927.4538	0	0	0	0	0	0	0	0	1	4	3	8	0	0	0	0	0	4	0	0	1	2	10	7	0	0	0	0	0	0	0	0	0.09	0.37	0.28	0.74	0	0	0	0	0	0.37	0	0	0.1	0.18	0.93	0.68	894
Cluster-927.36489	38	52	55	78	70	64	32	42	87	60	38	48	81	84	86	121	93	140	96	113	85	71	69	71	3.55	4.88	5.36	7.49	6.67	6.3	3.25	4.59	8.34	5.82	3.74	4.66	7.63	7.94	8.19	11.83	9.69	13.73	10.37	11.18	9.06	6.82	6.74	7.2	866
Cluster-927.21220	54	65.7	23	246	169	303	211	161	140	287.86	357	342.69	28	44	23	106	115	142	186.98	213	122	366	397	269	5.51	6.75	2.45	25.84	17.6	32.55	23.43	19.24	14.63	30.53	38.37	36.37	2.88	4.54	2.39	11.33	13.1	15.24	22.08	22.98	14.21	38.45	42.34	29.76	815
Cluster-927.42431	279	230	265	288	287	281	280	244	264	352	340.02	377	275	230.18	388	374	335	353	303	279.99	360	345	348	377	4.1	3.37	4.07	4.36	4.31	4.43	4.46	4.19	4.1	5.4	5.3	5.74	4.18	3.52	5.95	5.76	5.49	5.43	5.15	4.48	6.05	5.19	5.45	6.12	4042
Cluster-927.36766	52	25	29	28	11	34	13	13	8	1	7	4	46	50	32	8	13	19	5	3	14	6	16	10	21.7	10.8	12.59	11.97	4.66	13.95	5.94	6.35	3.08	0.43	2.99	1.75	17.73	19.34	12.59	3.47	6.05	8.41	2.4	1.2	6.6	2.61	6.55	4.25	401
Cluster-927.33153	538	641.24	744.02	3560.12	1515.46	10575.8	52734.8	37129.5	29814.4	44002.4	39862.1	43565.7	695.07	1204.01	832	3124.39	1632.16	2479.13	34202.3	21905.1	22906.5	41904.3	48085.2	46686.8	24.31	29	35.1	165.52	69.89	509.36	2585.65	1960.82	1407.73	2072.44	1905.85	2042.19	32.16	55.97	38.89	147.93	82.29	117.43	1787.01	1066.59	1182.1	1940.97	2297.3	2313.93	1499
Cluster-927.3931	1	4	13	0	2	1	4	6	0	7	6	9	0	1	0	0	1	0	1	0	1	15	8	9	0.08	0.33	1.1	0	0.17	0.09	0.35	0.57	0	0.59	0.51	0.76	0	0.08	0	0	0.09	0	0.09	0	0.09	1.25	0.68	0.79	957
Cluster-927.36807	56	38.31	60	70	79	58.01	59.65	36.01	63	81	79	30	95.01	70.98	60.47	49	74	95	64	128.97	76.35	52	61	57	4.16	2.85	4.65	5.35	5.98	4.56	4.81	3.13	4.84	6.26	6.19	2.31	7.16	5.37	4.61	3.81	6.13	7.4	5.5	10.21	6.47	3.97	4.76	4.61	1019
Cluster-927.46278	2	1	0	7	2	7	2	10	12	2	4	7	0	0	0	4	1	0	2	0	1	0	4	13	0.43	0.22	0	1.56	0.44	1.56	0.47	2.55	2.57	0.45	0.91	1.59	0	0	0	0.91	0.24	0	0.5	0	0.25	0	0.89	2.99	525
Cluster-927.25256	493	581	255	63	48	109	10	17	12	13	12	22	153	274	91	0	10	11	3	11	5	1	10	1	5.81	6.83	3.14	0.76	0.58	1.38	0.13	0.23	0.15	0.16	0.15	0.27	1.87	3.36	1.12	0	0.13	0.14	0.04	0.14	0.07	0.01	0.13	0.01	4976
Cluster-927.25254	101.01	96	50.02	15	28	19	11	4.02	11	20	13	15	79	103	46	18	22	21	22.72	23.01	16	12	27	21	14.22	13.65	7.35	2.17	4.02	2.79	1.69	0.66	1.56	2.92	1.92	2.2	11.06	14.49	6.53	2.65	3.46	3.11	3.7	3.38	2.57	1.74	3.94	3.18	665
Cluster-927.25252	304	235	87	125.81	82	159	40	19.05	21	22	32	37	63.15	61.73	157	73	61	97	36	68	52.02	44.97	60.93	19.41	45.43	35.51	13.57	19.34	12.49	24.74	6.51	3.33	3.16	3.41	5.01	5.76	9.36	9.19	23.59	11.41	10.18	15.26	6.22	10.57	8.86	6.93	9.42	3.11	642
Cluster-927.25250	580.98	584	602	299	314	323	292	245	266	191	140.43	201.7	565	667.97	699	275.01	345	396	239	277	248	266	171	138	16.2	16.27	17.53	8.58	8.94	9.64	8.83	7.98	7.8	5.56	4.15	5.83	16.22	19.27	20.26	8.04	10.73	11.57	7.7	8.37	7.9	7.59	5.06	4.24	2260
Cluster-927.56022	0	1	2	3	1	2	14	5	3	0	1	6	2	1	8	11	1	5	11	7	5	6	12	9	0	0.12	0.24	0.36	0.12	0.25	1.79	0.69	0.36	0	0.12	0.73	0.24	0.12	0.95	1.35	0.13	0.62	1.49	0.86	0.67	0.73	1.47	1.14	744
Cluster-927.56020	0	5	4	11	5	4	20	17	6	31	10	94	0	1	0	4	8	0	4	18	8	2	35	13	0	0.48	0.4	1.09	0.49	0.4	2.09	1.91	0.59	3.09	1.01	9.37	0	0.1	0	0.4	0.86	0	0.44	1.83	0.88	0.2	3.51	1.35	850
Cluster-927.56027	0	0	0	5	9	0	4	8	19	3	2	4	0	0	0	40	23	17	30	21	14	26	13	5	0	0	0	0.28	0.49	0	0.23	0.5	1.06	0.17	0.11	0.22	0	0	0	2.25	1.38	0.96	1.86	1.21	0.86	1.43	0.74	0.29	1305
Cluster-927.56026	8	11	0	3	3	9	3	15	4	24	63	25	5	11	12	7	15	5	19	26	10	55	66	27	0.43	0.59	0	0.17	0.16	0.51	0.17	0.94	0.22	1.34	3.58	1.39	0.27	0.61	0.67	0.39	0.9	0.28	1.18	1.5	0.61	3.03	3.74	1.59	1304
Cluster-927.7943	2	2	0	0	9	5	4	1	3	8	2	1	0	0	1	15	0	2	0	1	3	6	8	2	0.12	0.12	0	0	0.57	0.33	0.27	0.07	0.19	0.52	0.13	0.06	0	0	0.06	0.98	0	0.13	0	0.07	0.21	0.38	0.52	0.14	1164
Cluster-927.7942	31.89	13.8	78.92	151.81	81.42	45.82	103.59	130.52	143.32	93.75	98.49	150.77	6	11.01	21.82	158.78	195.66	120.27	117.79	182.01	124.78	160.29	158.06	206.28	7.58	3.34	19.56	37.08	19.7	11.12	26.87	36.34	33.29	22.97	24.35	37.37	1.38	2.54	5.1	39.38	51.91	30.18	32.34	43.72	33.71	39.48	38.16	51.68	503
Cluster-927.20713	3.1	2.07	0	0	0	0	8	5	5	21	9	7	3.25	3.4	14.64	0	0	0	1	1	0	5.74	4	13	0.29	0.2	0	0	0	0	0.82	0.55	0.48	2.05	0.89	0.68	0.31	0.32	1.4	0	0	0	0.11	0.1	0	0.56	0.39	1.33	862
Cluster-927.33944	355	298	233	3	6	10	0	0	3	1	0	0	97	138	177	38	83	13	40	88	42	36	0	1	11.8	9.91	8.09	0.1	0.2	0.36	0	0	0.1	0.03	0	0	3.32	4.74	6.11	1.32	3.08	0.45	1.54	3.17	1.6	1.23	0	0.04	1939
Cluster-927.51558	76	108	31.1	115.51	100	123	67.38	74	102	50	48.03	46.28	51.26	73	67	91.82	112	81.01	55	78	56.32	71	92	102.55	3.95	5.62	1.69	6.18	5.3	6.8	3.8	4.49	5.52	2.71	2.64	2.5	2.72	3.89	3.59	5	6.49	4.41	3.3	4.36	3.34	3.78	5.05	5.84	1339
Cluster-927.23150	203	63	281	1	0	1	0	0	0	0	0	0	0	7	0	0	0	0	0	0	1	1	0	0	36.13	11.37	52.18	0.18	0	0.18	0	0	0	0	0	0	0	1.23	0	0	0	0	0	0	0.2	0.18	0	0	582
Cluster-927.23156	32	14	3	4	2	7	0	0	0	1	0	0	13	11	12	8	1	0	0	0	0	2	1	0	1.5	0.66	0.15	0.19	0.1	0.35	0	0	0	0.05	0	0	0.62	0.53	0.58	0.39	0.05	0	0	0	0	0.1	0.05	0	1455
Cluster-927.51555	10	29	282	5360.99	3598	4411.02	16595	9162	14288	26940	20578.2	28462	0	0	0	5036	2491	3370	8715	8910	10187	13925	23197.6	21383.8	0.28	0.82	8.31	155.61	103.6	133.15	507.62	301.95	423.83	792.92	615.17	832.48	0	0	0	148.91	78.4	99.58	284.24	272.48	328.3	402.23	694.47	664.08	2237
Cluster-927.2274	26	51	63	20	13	4	14	6	17	3	2	8	78	109	68	16	18	12	20	23	15	18	7	10	5.03	10.01	12.71	3.98	2.56	0.8	2.95	1.36	3.26	0.6	0.4	1.61	14.78	20.74	13.08	3.23	3.89	2.45	4.47	4.56	3.3	3.6	1.39	2.06	557
Cluster-927.2277	8	10	0	0	4	0	0	0	0	0	0	0	6	19	13	0	0	1	1	0	0	3	0	0	0.59	0.74	0	0	0.3	0	0	0	0	0	0	0	0.45	1.42	0.98	0	0	0.08	0.09	0	0	0.23	0	0	1026
Cluster-927.2272	6	6	0	0	0	4	0	0	0	0	0	0	47	88	123.35	67	349	2	45	258	233	130	2	6	0.19	0.19	0	0	0	0.14	0	0	0	0	0	0	1.57	2.95	4.16	2.28	12.64	0.07	1.69	9.06	8.64	4.32	0.07	0.21	1980
Cluster-927.2279	24	22	28	6	5	3	0	0	2	1	0	0	32	30	35	3	14	6	2	9	2	1	0	1	0.88	0.8	1.07	0.23	0.19	0.12	0	0	0.08	0.04	0	0	1.2	1.13	1.32	0.11	0.57	0.23	0.08	0.35	0.08	0.04	0	0.04	1792
Cluster-927.33949	683	627.92	738	968.15	1249.13	870	703	708	1108.62	738	729	627	1057	940	1054.96	972.88	1288	1302.99	1013	1563	1165.97	877	662.99	973	12.71	11.67	14.34	18.54	23.73	17.37	14.18	15.39	21.77	14.34	14.39	12.1	20.32	18.15	20.47	18.98	26.74	25.39	21.8	31.64	24.8	16.7	13.12	19.98	3250
Cluster-927.54384	0	0	0	6	8	5	0	0	0	2	0	0	3	2	11	4	1	0	1	1	1	0	0	0	0	0	0	1.23	1.63	1.03	0	0	0	0.41	0	0	0.59	0.39	2.18	0.83	0.22	0	0.23	0.2	0.23	0	0	0	548
Cluster-927.11795	14	15	18	4	5	9	1	0	5	1	0	2	6	12	9	7	6	14	6	1	2	6	2	0	0.72	0.77	0.97	0.21	0.26	0.49	0.06	0	0.27	0.05	0	0.11	0.32	0.64	0.48	0.38	0.35	0.76	0.36	0.06	0.12	0.32	0.11	0	1347
Cluster-927.26168	70.95	72.8	129.89	104.44	88.38	91	51.1	43.04	56.02	28.14	42.35	42.8	36.23	24.99	41	120.39	117.91	126.27	65.96	134.98	77.25	79.74	69.36	61.34	2.19	2.25	4.19	3.32	2.79	3.01	1.71	1.55	1.82	0.91	1.39	1.37	1.15	0.8	1.32	3.9	4.06	4.09	2.36	4.51	2.73	2.52	2.27	2.08	2067
Cluster-927.15070	92	63	83	3	3	3	0	3	1	12	4	16	31	61	27	1	3	2	0	1	1	1	10	1	3.92	2.68	3.69	0.13	0.13	0.14	0	0.15	0.04	0.53	0.18	0.71	1.35	2.67	1.19	0.04	0.14	0.09	0	0.05	0.05	0.04	0.45	0.05	1574
Cluster-927.25872	256	241	555	965	860	1079	1062	782	714	886	699	796	194	208	194	763	680	1087	732	598	899	858	602	768	8.67	8.17	19.64	33.64	29.74	39.07	39.03	30.96	25.39	31.31	25.09	27.97	6.76	7.28	6.82	27.1	25.71	38.59	28.68	21.92	34.8	29.78	21.62	28.61	1908
Cluster-927.25870	12	25	19	290.86	196	339	414	367.02	317	377.43	355.78	412.03	22	48	53.92	201.43	204	233.06	328.95	394.91	358.3	581	830.28	776	4.1	8.79	6.76	101.99	68.06	115.7	154.7	146.87	102.35	132.1	125.27	147.1	7.08	15.5	17.67	71.63	77.76	84.32	129.64	132.02	138.66	206.67	282.28	273.78	431
Cluster-927.25876	26	36	10	0	1	0	0	0	0	0	0	0	20	48	42	0	0	2	0	0	1	0	0	0	4.5	6.31	1.81	0	0.18	0	0	0	0	0	0	0	3.41	8.22	7.26	0	0	0.36	0	0	0.2	0	0	0	591
Cluster-927.25877	130.13	225	170	102	110.99	99	66	62	82	53	46	43	298.82	290	353	106	130	117	97	94	39	52	43	54	28.63	50.37	38.99	23.06	24.87	22.32	15.84	15.97	17.73	12.03	10.54	9.86	63.92	62.3	76.7	24.34	31.92	27.16	24.65	21.01	9.76	11.84	9.64	12.57	522
Cluster-927.25874	43.51	38	19.78	0	0	0	0	0	2	0	0	0	36.18	41.77	28.4	0	0	0	0	0.99	0	0	0	0	9.39	8.34	4.45	0	0	0	0	0	0.42	0	0	0	7.6	8.81	6.06	0	0	0	0	0.22	0	0	0	0	527
Cluster-927.25875	591	928	495	144	214	245	190	136	119	242	241	201	666.5	813.95	650	148.94	203	178	148	145	142	220	140	202	19.12	30.02	16.73	4.79	7.07	8.48	6.67	5.14	4.04	8.17	8.26	6.75	22.18	27.21	21.84	5.05	7.33	6.03	5.54	5.08	5.25	7.29	4.8	7.19	1985
Cluster-927.9648	8	18	19	9	10	5	13	6	7	3	1	3	5	72	8	12	10	17	14	11	15	0	2	3	0.67	1.51	1.66	0.77	0.85	0.44	1.18	0.59	0.6	0.26	0.09	0.26	0.42	6.11	0.68	1.05	0.93	1.49	1.35	0.98	1.43	0	0.18	0.27	936
Cluster-927.25878	140.05	158	469	9	23	9	28	20	31.04	80	23	55	41.99	79	62	6	40	16	5	26	30	10	4	17	6.56	7.41	22.95	0.43	1.1	0.45	1.42	1.1	1.52	3.91	1.14	2.67	2.01	3.81	3	0.29	2.09	0.79	0.27	1.31	1.61	0.48	0.2	0.87	1455
Cluster-927.26167	583	470	610	358	426	547	616	412.98	486	754	773.62	817	537	451	616	370	338	443	454	368	448	743	800	718.01	10.82	8.7	11.82	6.83	8.07	10.88	12.38	8.95	9.51	14.6	15.22	15.71	10.29	8.68	11.91	7.2	6.99	8.6	9.74	7.43	9.5	14.1	15.78	14.69	3260
Cluster-927.7231	7	5	13	33	59	56	26	22	71	17	10	5	3	9	6	117	66	133	33	89	76	7	34	12	0.31	0.22	0.6	1.49	2.65	2.63	1.24	1.13	3.26	0.78	0.47	0.23	0.14	0.41	0.27	5.39	3.24	6.13	1.68	4.22	3.82	0.32	1.58	0.58	1533
Cluster-927.30175	393	704	247.17	597.88	566	656.52	305	263.99	340.81	228	234	221	431.41	671.32	631.36	461	660	754.26	300.91	443.34	365	275	313.58	219.46	21.15	37.96	13.89	33.12	31.09	37.6	17.82	16.61	19.11	12.79	13.32	12.35	23.71	37.07	35.07	26	39.65	42.58	18.73	25.64	22.44	15.18	17.82	12.93	1302
Cluster-927.11824	0	0	0	0	0	1	3	1	18	2	2	0	0	0	0	7	4	3	30	22	17	5	0	2	0	0	0	0	0	0.06	0.19	0.07	1.08	0.12	0.12	0	0	0	0	0.42	0.26	0.18	2.01	1.36	1.12	0.3	0	0.13	1231
Cluster-927.11823	21	46	37	24	48	50	23	8	33	18	15	14	75	77	62	71	75	98	34	20	23	7	13	24	0.9	1.97	1.66	1.06	2.1	2.28	1.07	0.4	1.48	0.8	0.68	0.62	3.29	3.4	2.75	3.19	3.59	4.4	1.68	0.92	1.13	0.31	0.59	1.13	1566
Cluster-927.51080	124	134	164.45	51	22	55	25	20	18	46	17	42	40	57	41	10	13	23	8	13	9	21	23	19	6.17	6.67	8.54	2.61	1.12	2.91	1.35	1.16	0.93	2.38	0.89	2.17	2.03	2.91	2.11	0.52	0.72	1.2	0.46	0.7	0.51	1.07	1.21	1.04	1387
Cluster-927.51081	88	79	102	73	69	71	35	50	45	29	39	28	73	100	70	103	123	148	84	121	101	65	49	41	4.29	3.85	5.19	3.66	3.43	3.68	1.85	2.85	2.29	1.47	2.01	1.42	3.64	5.01	3.52	5.26	6.69	7.56	4.73	6.34	5.62	3.25	2.52	2.19	1410
Cluster-927.30933	1047	892	675	136	123	75	44	45	66	16	25	20	895	502	1063	217	161	127	30	43	41	21	9	11	35.76	30.46	24.07	4.78	4.29	2.74	1.63	1.8	2.37	0.57	0.9	0.71	31.41	17.7	37.68	7.77	6.14	4.55	1.18	1.59	1.6	0.73	0.33	0.41	1895
Cluster-927.51085	3	0	0	13	0	3	8	5	6	1	4	8	0	2	0	3	2	0	2	8	10	9	2	2	0.22	0	0	1	0	0.24	0.65	0.44	0.46	0.08	0.32	0.62	0	0.15	0	0.23	0.17	0	0.17	0.64	0.85	0.69	0.16	0.16	1015
Cluster-927.30937	3950	3858	3081	49	16	29	8	19	26	28	15	52	1949	2174	1525	34	62	52	7	49	17	12	23	1	123.22	120.3	100.36	1.57	0.51	0.97	0.27	0.69	0.85	0.91	0.5	1.68	62.54	70.08	49.41	1.11	2.16	1.7	0.25	1.66	0.61	0.38	0.76	0.03	2049
Cluster-927.30939	273.85	153.93	381.96	864.38	917.71	812.24	1374.79	626.57	764.23	214.38	168.43	199.03	314.95	106.47	114.18	3419.97	1206.81	2385.34	912.53	1243.47	2566.24	657.01	513.05	310.91	12.94	7.28	18.85	42.04	44.27	40.9	70.52	34.62	37.72	10.56	8.42	9.76	15.23	5.17	5.58	169.38	63.65	118.2	49.88	63.29	138.53	31.84	25.63	16.11	1445
Cluster-927.30938	12243	10561.1	9032	1180	1204	697	206	470	669	59	165	150	6703	8610	6828	1144	1269	1265	501	855	494	265	233	105	226.21	194.82	174.27	22.43	22.71	13.81	4.13	10.14	13.04	1.14	3.23	2.87	127.91	165.07	131.51	22.16	26.16	24.47	10.7	17.18	10.43	5.01	4.58	2.14	3272
Cluster-927.54026	0	0	0	20	39	79	153	72	121	222	188	179	1	11	5	60	41	101	83	79	114	244	267	376	0	0	0	1.03	1.98	4.19	8.28	4.2	6.29	11.53	9.91	9.26	0.05	0.56	0.26	3.13	2.28	5.28	4.79	4.24	6.49	12.48	14.06	20.54	1384
Cluster-927.41154	17	31	25.98	40.29	25	37.02	18	31.77	29.46	17.79	13	38.15	37.98	15.36	38	72.07	62	76.99	53.96	47.8	32	36.93	51	43.35	1.23	2.26	1.97	3.01	1.85	2.85	1.42	2.7	2.21	1.34	1	2.88	2.8	1.14	2.83	5.48	5.02	5.87	4.53	3.7	2.65	2.75	3.89	3.43	1036
Cluster-927.32267	1764	1914	1117.9	818	701	676	412	366	535	1212	1110	1013	2775	2777.08	4090.98	1187	872	1009	607	652	679	1019.98	821	1115.59	154.25	168.23	102.05	73.62	62.56	62.43	39.18	37.46	48.15	110.24	102.36	92.06	245.22	246.56	365.76	108.71	85.13	92.69	61.41	60.56	67.79	91.72	75.25	106.09	906
Cluster-927.32266	875.12	722.34	648.48	295.98	376.32	197.31	106.13	117.02	230.79	85.43	94	100	884.2	774.1	721	275.61	397.07	423.04	238	366.87	332.96	109	69	103.51	54.15	44.81	41.89	18.85	23.77	12.97	7.13	8.47	14.83	5.51	6.15	6.42	55.73	49.02	45.94	17.87	27.42	27.47	17.03	24.32	23.53	6.92	4.5	7	1168
Cluster-927.32265	157.29	89.69	203.26	35.35	47.45	47.28	22.42	43.02	40.58	65.21	50.52	72.45	68.56	122.63	127.45	69.19	68.08	107.9	51.01	56.05	44.26	61.34	71.03	51.89	17.71	10.18	23.89	4.1	5.45	5.59	2.75	5.67	4.66	7.63	5.98	8.48	7.74	13.91	14.57	8.16	8.56	12.78	6.65	6.65	5.69	7.11	8.34	6.32	764
Cluster-927.32262	20	7	5	0	3.49	0	0	3	3	0	0	0	12	13	16	1	3	7	0	0	2	0	0	0	1.77	0.62	0.46	0	0.32	0	0	0.31	0.27	0	0	0	1.07	1.17	1.45	0.09	0.3	0.65	0	0	0.2	0	0	0	898
Cluster-927.32260	2406	1654	1923	195	122	84	56	142	241	62	70	86	388	842	463	601	503	378	198	785	324	124	172	86	82.28	56.56	68.67	6.86	4.26	3.07	2.08	5.67	8.65	2.21	2.54	3.05	13.63	29.73	16.43	21.54	19.19	13.54	7.83	29.04	12.66	4.34	6.23	3.23	1893
Cluster-927.32268	1125.52	936.8	1150.77	189.41	148.36	192.1	130.78	135.12	112.99	191.19	169.91	169.72	243.35	332.43	155.44	148.15	137.34	171.93	131.32	108.77	104.27	164.05	175.42	128.11	55.27	46.06	59	9.57	7.44	10.05	6.97	7.76	5.79	9.78	8.83	8.65	12.22	16.77	7.89	7.62	7.53	8.85	7.46	5.75	5.85	8.26	9.1	6.9	1401
Cluster-927.43380	275	187	299	367	320.92	381	306.01	273	262	340	337	321	273	204.79	345	497.44	386	365	413	417.06	367	437	400	422	21.44	14.64	24.34	29.46	25.54	31.44	25.94	24.91	21.1	27.59	27.73	26.01	21.58	16.26	27.58	40.63	33.6	29.89	37.26	34.66	32.68	35.02	32.76	35.86	983
Cluster-927.42263	201	381	77	10	21	16	4	4	12	5	4	3	340	524	309	11	15	20	23	12	18	16	12	12	7.55	14.32	3.02	0.39	0.81	0.64	0.16	0.18	0.47	0.2	0.16	0.12	13.12	20.31	12.04	0.43	0.63	0.79	1	0.49	0.77	0.62	0.48	0.5	1747
Cluster-927.36642	175	178	129	64	36	85	34	9	17	46	35	43	95	103	169	48	53	95	28	23	39	54	43	23	2.02	2.05	1.56	0.76	0.42	1.06	0.43	0.12	0.21	0.56	0.43	0.52	1.14	1.24	2.04	0.58	0.68	1.15	0.37	0.29	0.52	0.64	0.53	0.29	5066
Cluster-927.48652	32	20	47	0	1	0	1	1	2	2	0	11	3	18	8	0	0	0	0	1	0	0	4	0	0.78	0.49	1.2	0	0.03	0	0.03	0.03	0.05	0.05	0	0.28	0.08	0.46	0.2	0	0	0	0	0.03	0	0	0.1	0	2535
Cluster-927.19575	130	155	135	32	44	36.02	27	29	33	19	21	15	167	192	215	40	99.04	67	48	92	61	44.62	37	31	6.85	8.18	7.43	1.74	2.37	2.02	1.54	1.79	1.81	1.04	1.17	0.82	8.99	10.39	11.7	2.21	5.82	3.7	2.93	5.21	3.67	2.41	2.06	1.79	1324
Cluster-927.55709	6	11	11	9	4	1	1	4	4	0	0	0	16	10	14	1	3	6	1	8	4	1	2	2	0.54	0.99	1.03	0.83	0.37	0.09	0.1	0.42	0.37	0	0	0	1.44	0.91	1.28	0.09	0.3	0.56	0.1	0.76	0.41	0.09	0.19	0.19	892
Cluster-927.43386	138	93	154	12	41	42	20	17	20	38	15	27	62	59	38	9	4	26	12	12	7	19	23	9	6.04	4.08	7.04	0.54	1.83	1.96	0.95	0.87	0.92	1.73	0.7	1.23	2.78	2.66	1.72	0.41	0.2	1.19	0.61	0.57	0.35	0.85	1.07	0.43	1538
Cluster-927.9843	73	41	124	21	10	17	11	3	4	1	6	3	51	48	53	24	40	21	21	20	11	11	10	10	5.07	2.86	8.99	1.5	0.71	1.25	0.83	0.24	0.29	0.07	0.44	0.22	3.6	3.4	3.78	1.75	3.1	1.53	1.69	1.49	0.87	0.78	0.73	0.76	1070
Cluster-927.9840	65	66	102	34	57	31	26	32	38	11	22	33	117	108	90	50	65	49	53	68	40	24	18	21	6.16	6.29	10.09	3.32	5.51	3.1	2.68	3.55	3.7	1.08	2.2	3.25	11.18	10.37	8.7	4.96	6.88	4.88	5.81	6.83	4.33	2.34	1.78	2.16	857
Cluster-927.9841	0	3	2	25	14	34	38	19	36	83	103.02	85	0	2	0	35	13	14	30	9	22	111	85	86	0	0.11	0.08	0.96	0.53	1.36	1.54	0.83	1.41	3.24	4.08	3.3	0	0.08	0	1.37	0.54	0.55	1.3	0.36	0.94	4.26	3.37	3.54	1753
Cluster-927.37569	310	483	328	92	134	92	39	52	49	16	32	8	338	442	388	93	90	101	32	48	33	15	22	16	18.54	28.96	20.48	5.66	8.18	5.85	2.53	3.64	3.05	1	2.02	0.5	20.6	27.07	23.91	5.83	6.01	6.34	2.21	3.08	2.25	0.92	1.39	1.05	1199
Cluster-927.45958	84	115	30	27	20	61	23	10	14	10	6	4	94	94	86	14	30	22	22	18	10	41.94	24	18	1.08	1.48	0.4	0.36	0.26	0.84	0.32	0.15	0.19	0.13	0.08	0.05	1.25	1.26	1.16	0.19	0.43	0.3	0.33	0.25	0.15	0.55	0.33	0.26	4576
Cluster-927.9565	34	45	72	59	33	50.02	66	49	74	129	151	123	32	41	42	71	85	59	62	54	60	139	165	139	3.17	4.22	7	5.66	3.14	4.91	6.69	5.34	7.08	12.5	14.83	11.91	3.01	3.87	3.99	6.93	8.84	5.78	6.68	5.33	6.38	13.32	16.09	14.07	867
Cluster-927.22457	20	5	9	2	0	1	0	0	1	0	0	0	0	1	2	1	0	2	2	0	1	2	0	5	4.56	1.16	2.14	0.47	0	0.23	0	0	0.22	0	0	0	0	0.22	0.45	0.24	0	0.48	0.53	0	0.26	0.47	0	1.2	513
Cluster-927.27677	62.58	71	43.22	56.83	44.99	110.45	69.47	82.19	61.74	31.72	37.94	51.71	41.77	65.18	29.02	48.23	45.06	73.79	42.65	39.08	33.49	76.83	70.62	20.98	6.32	7.21	4.55	5.9	4.64	11.74	7.63	9.71	6.39	3.33	4.03	5.43	4.24	6.65	2.98	5.1	5.08	7.83	4.98	4.17	3.86	7.98	7.45	2.3	821
Cluster-927.46274	74	70	43	1	8	11	3	0	8	4	0	3	165	115	223	3	11	21	0	0	1	6	1	1	3.18	3.01	1.93	0.04	0.35	0.5	0.14	0	0.36	0.18	0	0.13	7.27	5.09	9.92	0.14	0.53	0.95	0	0	0.05	0.26	0.05	0.05	1562
Cluster-927.36646	86.06	50.03	91.63	135.06	100.24	50.53	166	165	125.56	153.91	151.59	198.77	66.2	53.02	47.47	70.35	100.83	95.05	88	101.96	134.66	173.5	194.04	140.21	4.92	2.87	5.47	7.94	5.85	3.07	10.3	11.03	7.47	9.16	9.16	11.79	3.86	3.11	2.8	4.21	6.43	5.7	5.82	6.25	8.79	10.17	11.7	8.77	1242
Cluster-927.37565	316	298	125	146	74	267	213.01	95	78	246	240	248	34	78.01	22	19	8	17	37	32	19	106	166	83	47.99	45.77	19.81	22.81	11.46	42.2	35.24	16.9	11.92	38.71	38.21	39.21	5.12	11.8	3.36	3.02	1.36	2.72	6.5	5.05	3.29	16.61	26.07	13.52	636
Cluster-927.8607	12	0	20	55	61	38	91	74	65	37	53	36	12	8	2	48	38	45	78	49	72	69	68	28	4.28	0	7.43	20.13	22.11	13.5	35.52	30.92	21.81	13.51	19.46	13.42	4.02	2.69	0.68	17.82	15.12	17.01	32.09	17.03	29.08	25.65	24.07	10.29	424
Cluster-927.54079	31	35	56	20	14	38	58	12	24	56	48	57.98	16	15	14	13	6	15	22	31	26	56	72	49	0.39	0.44	0.74	0.26	0.18	0.51	0.79	0.18	0.32	0.74	0.64	0.76	0.21	0.2	0.18	0.17	0.08	0.2	0.32	0.43	0.37	0.72	0.97	0.68	4674
Cluster-927.58846	7	17	0	5	3	1	0	3	3	0	0	0	24	29	11	27	14	10	5	14	4	0	0	3	0.52	1.28	0	0.39	0.23	0.08	0	0.26	0.23	0	0	0	1.82	2.21	0.84	2.12	1.17	0.79	0.43	1.12	0.34	0	0	0.24	1013
Cluster-927.49785	46	27	28	9	2	10	5	2	1	1	0	1	33	41	16	4	8	12	4	4	3	3	1	0	33.11	20.58	20.89	6.61	1.45	6.73	3.95	1.68	0.62	0.72	0	0.76	20.64	25.69	10.27	2.97	6.4	9.2	3.3	2.56	2.42	2.27	0.67	0	342
Cluster-927.7256	1	8	0	37	43	34	24	19	92	31	21	50	3	6	22	110	95	186	39	164	106	10	17	36	0.08	0.65	0	3.09	3.56	2.92	2.12	1.8	7.7	2.62	1.8	4.22	0.25	0.5	1.83	9.35	8.61	15.86	3.66	14.17	9.82	0.83	1.45	3.18	955
Cluster-927.8602	3	12	1	9	5	3	5	3	4	2	3	5	0	1	2	13	7	9	7	4	6	10	9	0	0.18	0.7	0.06	0.54	0.3	0.19	0.32	0.2	0.24	0.12	0.19	0.3	0	0.06	0.12	0.79	0.46	0.55	0.47	0.25	0.4	0.6	0.55	0	1222
Cluster-927.8601	42	41	22	22	20	17	22	17	14	15	6	13	34.01	56	44	16	24	16	7	11	6	9	3	8	3.36	3.3	1.84	1.81	1.64	1.44	1.92	1.59	1.16	1.25	0.51	1.08	2.76	4.57	3.61	1.34	2.15	1.35	0.65	0.94	0.55	0.74	0.25	0.7	964
Cluster-17929.0	24	28	38	24	13	14	14	5	9	3	2	3	8	1	7	7	5	20	3	3	12	6	10	2	0.43	0.5	0.72	0.45	0.24	0.27	0.27	0.11	0.17	0.06	0.04	0.06	0.15	0.02	0.13	0.13	0.1	0.38	0.06	0.06	0.25	0.11	0.19	0.04	3346
Cluster-13256.0	5	11	3	0	0	0	0	0	0	0	0	0	12	24	15	5	5	0	7	7	9	1	0	0	0.29	0.65	0.18	0	0	0	0	0	0	0	0	0	0.72	1.44	0.91	0.31	0.33	0	0.47	0.44	0.6	0.06	0	0	1219
Cluster-927.25217	788.43	629.07	564	564.39	444	846.1	570	417.99	253.72	558.97	638.01	642	424.03	381.94	432.21	524	387.32	711	474	286	438.82	740.25	847.08	389.14	18.98	15.13	14.18	13.98	10.91	21.81	14.87	11.75	6.43	14.04	16.28	16.02	10.52	9.52	10.83	13.22	10.4	17.92	13.19	7.47	12.07	18.24	21.66	10.32	2575
Cluster-927.21148	11	17	21	15	22	22	11	12	27	7	9	7	18	9	15	23	24	39	31	37	25	10	5	8	2.36	3.7	4.69	3.3	4.8	4.83	2.57	3.01	5.69	1.55	2.01	1.56	3.75	1.88	3.18	5.14	5.73	8.81	7.67	8.07	6.09	2.22	1.09	1.81	529
Cluster-927.7113	12	13	16	2	0	8	1.98	0	0	0	0	0	18	17	18	2	0	7	3	0	0	1	2	0	0.3	0.33	0.42	0.05	0	0.22	0.05	0	0	0	0	0	0.47	0.44	0.47	0.05	0	0.18	0.09	0	0	0.03	0.05	0	2478
Cluster-927.24391	715	622	1889.61	1519	1375.07	1110.93	946.23	780	819.71	1340.31	1244	1304	363.85	421	412	940.11	868	994	744	571	792	1326.91	1335.74	771.99	25.17	21.89	69.45	55.01	49.4	41.77	36.12	32.08	30.26	49.2	46.37	47.6	13.16	15.29	15.04	34.68	34.09	36.66	30.28	21.73	31.84	47.84	49.82	29.87	1847
Cluster-927.24394	7	5	10.28	3.92	13	12	34	14	12.98	205.97	105.05	116.94	3	6	3	6.29	2	3.05	6	5	10	93	66.95	148	0.59	0.43	0.91	0.34	1.12	1.07	3.13	1.39	1.13	18.14	9.38	10.29	0.26	0.52	0.26	0.56	0.19	0.27	0.59	0.45	0.97	8.09	5.94	13.63	927
Cluster-927.24396	10	34	7	0	0	0	0	0	0	0	0	0	24	28	25	5	11	0	4	16	4	12	0	3	0.28	0.96	0.21	0	0	0	0	0	0	0	0	0	0.7	0.82	0.74	0.15	0.35	0	0.13	0.49	0.13	0.35	0	0.09	2228
Cluster-927.44557	72.98	69	104.96	300.96	299.93	246.24	202.99	221.74	306.97	294.93	220.33	313.8	88.99	97.91	147.37	350.71	318.47	353.12	321.07	482.9	264.09	255.43	285.29	346.95	8.42	8.03	12.64	35.74	35.31	29.82	25.5	29.96	36.1	35.35	26.75	37.66	10.29	11.38	17.26	42.36	41.03	42.86	42.87	58.63	34.77	30.36	34.3	43.29	752
Cluster-927.40230	663.53	586.16	626.04	227.54	181.48	302.68	147.22	103.43	109.4	102	127.57	112.1	292.94	366.1	284.77	165.75	134.08	219.36	90.84	108.13	96.9	145.04	167.67	55.9	17.66	15.59	17.4	6.23	4.93	8.62	4.25	3.22	3.06	2.83	3.6	3.09	8.03	10.08	7.88	4.62	3.98	6.11	2.79	3.12	2.95	3.95	4.74	1.64	2355
Cluster-927.39311	333	313	362	72	70.97	229.98	66	38	31	116	47	77	71	156	131	47	21	52	17	21	30	20	27	66	8.3	7.8	9.43	1.85	1.81	6.14	1.78	1.11	0.81	3.02	1.24	1.99	1.82	4.03	3.4	1.23	0.58	1.36	0.49	0.57	0.85	0.51	0.71	1.81	2495
Cluster-927.40871	35.01	34.29	21	6	25	19	1	5	3	1	1	4	26	31.99	46	8	15	21	7	3	2	4	4	1	4.95	4.9	3.1	0.87	3.61	2.8	0.15	0.83	0.43	0.15	0.15	0.59	3.66	4.52	6.56	1.18	2.37	3.13	1.15	0.44	0.32	0.58	0.59	0.15	663
Cluster-927.44553	227	183	674	1	6	1	2	1	3	1	1	2	2	38	2	3	3	0	0	2	3	0	0	0	15.54	12.57	48.17	0.07	0.42	0.07	0.15	0.08	0.21	0.07	0.07	0.14	0.14	2.66	0.14	0.22	0.23	0	0	0.15	0.23	0	0	0	1082
Cluster-927.9053	0	0	0	211	177	47	126	391	843	189	131	215	2	0	0	288	165	115	406	486	602	607	156	439	0	0	0	25.97	21.6	5.89	16.41	54.76	102.61	23.47	16.48	26.75	0.24	0	0	36.05	22.04	14.47	56.18	61.08	82.15	74.8	19.43	56.72	735
Cluster-927.9052	7	4	1	24	51	35	89	75	181	10	20	7	8	4	3	45	79	101	235	260	213	55	48	41	0.27	0.15	0.04	0.95	2.01	1.44	3.73	3.39	7.33	0.4	0.82	0.28	0.32	0.16	0.12	1.82	3.41	4.09	10.5	10.86	9.41	2.18	1.96	1.74	1706
Cluster-927.24640	40	53	37	7	1	4	2	2	0	0	1	4	20	44	32	10	18	5	6	18	9	10	2	6	3.12	4.15	3.01	0.56	0.08	0.33	0.17	0.18	0	0	0.08	0.32	1.58	3.49	2.56	0.82	1.57	0.41	0.54	1.5	0.8	0.8	0.16	0.51	983
Cluster-927.24641	511.06	537	691	290	423	201	126	175	256	108	84	73	845.99	666	753.92	374	520.46	434	266	339	238	156	91	149	20.57	21.63	29.05	12.01	17.38	8.64	5.5	8.23	10.79	4.53	3.58	3.05	34.93	27.63	31.44	15.78	23.38	18.31	12.38	14.73	10.94	6.44	3.88	6.59	1649
Cluster-927.41266	58	71.95	56	84.05	71	97.04	69.99	65	88	45	57.7	67.07	74.78	69	92.04	99.49	86.75	99.39	84.01	83.01	60.87	80.03	115.06	124.92	7.45	9.33	7.51	11.11	9.3	13.04	9.79	9.78	11.47	6	7.79	8.96	9.59	8.89	11.95	13.37	12.44	13.43	12.48	11.17	8.92	10.59	15.36	17.3	703
Cluster-927.29371	1371	982.03	1910.71	1587.73	1862	1280	1083	891	1212	1295	1246	1347	1243.12	991	970	1572	1749	1785	1242	1587	1259	1167	1056	1367	63.87	45.8	92.94	76.11	88.54	63.55	54.76	48.52	58.98	62.88	61.42	65.11	59.28	47.48	46.73	76.74	90.92	87.18	66.91	79.64	66.99	55.74	52	69.84	1462
Cluster-927.29376	15578	19370	14350	25675	20515.6	28537	15412	16375	15421	24751	39118.6	30590.7	7523.89	10412	12700	21471	15568	17569	15519	17202	20278	19064.1	34516	25511.2	267.34	331.83	257.17	453.32	359.37	525.32	286.63	328.19	279.4	443.41	712.04	544.06	133.4	185.47	227.27	386.28	298.03	315.65	307.87	321.25	397.6	334.72	630.07	483.06	3502
Cluster-927.42764	177	231	214	106	91	176	68	40	41	59	64	43	194	207	91	57	61	112	81	63	52	100	89	29	6.76	8.83	8.54	4.17	3.55	7.18	2.82	1.79	1.64	2.35	2.59	1.7	7.61	8.15	3.6	2.28	2.6	4.48	3.58	2.6	2.27	3.91	3.6	1.22	1723
Cluster-927.41263	224	244	308	383	358	355	400	361	418.11	317	325	343	319.99	305	312	474	412	385	383	506	391	349	286	362	7.94	8.65	11.41	13.98	12.96	13.45	15.39	14.96	15.55	11.73	12.21	12.62	11.66	11.16	11.48	17.62	16.3	14.31	15.71	19.41	15.84	12.68	10.75	14.11	1835
Cluster-927.13535	0	1	2	0	0	0	0	0	0	0	0	0	17	22	5	0	0	1	0	0	0	1	0	0	0	0.18	0.37	0	0	0	0	0	0	0	0	0	2.95	3.84	0.88	0	0	0.19	0	0	0	0.18	0	0	585
Cluster-927.22495	232.68	263.34	317.09	396.73	426.53	407.15	345.03	282.3	308.69	240.21	242.22	249.69	253.64	278.61	271.35	413.36	411.74	492.04	367.37	403.84	365.42	296.79	226.18	260.93	21.53	24.51	30.63	37.79	40.28	39.75	34.73	30.58	29.35	23.12	23.63	24.02	23.68	26.14	25.64	40.06	42.54	47.85	39.34	39.63	38.6	28.25	21.92	26.23	871
Cluster-927.22496	22	19	9	1	4	1	0	0	0	0	0	1	58	15	54	8	3	2	0	0	2	0	0	1	1.61	1.39	0.69	0.08	0.3	0.08	0	0	0	0	0	0.08	4.3	1.12	4.05	0.61	0.24	0.15	0	0	0.17	0	0	0.08	1031
Cluster-927.30178	1271	1422	1024	879	1005	1059.99	612	621	808	1368	1028	1314	707	1063.2	987	1000	1664	1563	700	952	875	1329	847	945	43.04	48.15	36.21	30.63	34.74	38.36	22.48	24.57	28.71	48.32	36.87	46.15	24.6	37.17	34.69	35.49	62.87	55.46	27.41	34.88	33.85	46.1	30.4	35.19	1909
Cluster-927.31641	511	533	454	104	118	96	44	103	105	33	60	51	432	525	570	141	187	144	161	158	130	125	68	69	22.27	23.25	20.66	4.66	5.25	4.46	2.08	5.25	4.79	1.5	2.77	2.31	19.29	23.55	25.71	6.44	9.09	6.58	8.11	7.43	6.47	5.58	3.13	3.3	1544
Cluster-927.57033	0	0	0	4	0	0	0	1	0	3	3	3	0	0	0	0	0	0	0	0	0	0	1	0	0	0	0	3.31	0	0	0	0.95	0	2.44	2.43	2.56	0	0	0	0	0	0	0	0	0	0	0.75	0	332
Cluster-927.57032	11.98	3	20.71	4.26	0	0	2	4	1	23	15	60.95	0	1	0	7	0	0	2	1	2	2	2	1	1.23	0.31	2.22	0.45	0	0	0.22	0.48	0.11	2.46	1.62	6.52	0	0.1	0	0.75	0	0	0.24	0.11	0.23	0.21	0.21	0.11	811
Cluster-927.36218	228	302	176	16	48	21	9	2	17	3	2	2	359	393	288	24	44	31	8	51	18	8	2	5	10.41	13.81	8.39	0.75	2.24	1.02	0.45	0.11	0.81	0.14	0.1	0.09	16.79	18.46	13.6	1.15	2.24	1.48	0.42	2.51	0.94	0.37	0.1	0.25	1486
Cluster-927.25688	576	533	302	95	70	136	42	41	52	9	9	7	340	433.3	360	57	77	75	52	50	74	21	7	2	19.72	18.25	10.8	3.35	2.45	4.98	1.56	1.64	1.87	0.32	0.33	0.25	11.96	15.32	12.79	2.05	2.94	2.69	2.06	1.85	2.89	0.74	0.25	0.08	1891
Cluster-927.51215	19	13	27	157	75	349	113	81	32	58	24	122	7	14	5	13	6	25	41	27	34	41	165	71	1.26	0.86	1.87	10.7	5.07	24.53	8.13	6.28	2.2	4	1.68	8.39	0.47	0.95	0.34	0.9	0.44	1.74	3.14	1.91	2.57	2.79	11.51	5.14	1109
Cluster-927.56342	1	4	0	0	2	2	6	4	5	30.17	18	27	2	1	4	0	4	0	0	3	3	17	33.03	16	0.06	0.24	0	0	0.12	0.13	0.39	0.28	0.31	1.88	1.14	1.68	0.12	0.06	0.25	0	0.27	0	0	0.19	0.2	1.04	2.08	1.05	1199
Cluster-927.25113	543.4	488	678	592	735	534	547	597	804	516	549	612	816	668	696	817	997	938	820	931	771	652	497.19	871	38.43	34.63	50.06	43.09	53.05	40.03	42.03	49.39	58.87	37.99	41	44.95	58.62	48.21	50.56	60.53	78.7	69.63	67.08	70.33	62.26	47.36	36.98	67.21	1056
Cluster-927.22726	728	480	502	98	71	57	11	13	19	4	2	2	379	452	285	51	122	82	14	36	12	3	0	4	27.42	18.08	19.74	3.8	2.73	2.29	0.45	0.57	0.75	0.16	0.08	0.08	14.65	17.55	11.13	2.01	5.13	3.24	0.61	1.46	0.52	0.12	0	0.17	1744
Cluster-927.56345	7	6	14	12	8	2	15	16	6	22	13	24	1	7	5	4	4	6	5	5	8	7	23	15	0.79	0.68	1.64	1.39	0.92	0.24	1.83	2.1	0.69	2.57	1.54	2.8	0.11	0.79	0.57	0.47	0.5	0.71	0.65	0.59	1.03	0.81	2.69	1.82	765
Cluster-927.25119	175	163	189	242	171	231	195	155	224	198	196	217	115	171	156	320	183	249	194.38	235.99	180	244	244	282	6.66	6.21	7.51	9.48	6.65	9.39	8.05	6.9	8.94	7.86	7.9	8.57	4.49	6.71	6.16	12.77	7.77	9.94	8.56	9.71	7.83	9.52	9.84	11.8	1728
Cluster-927.25118	519.67	275.59	174.45	664.34	411.29	503.99	313.19	354.19	375.17	237.4	325.06	301.76	304.37	214.14	321.2	593.07	566.07	659.69	278.51	384.5	367.16	517.31	616.5	253.05	24.29	12.9	8.51	31.96	19.62	25.1	15.89	19.35	18.32	11.57	16.08	14.64	14.56	10.29	15.53	29.05	29.53	32.33	15.06	19.36	19.6	24.79	30.46	12.97	1458
Cluster-927.22729	72	65	84	12	14	5	11	8	10	7	15	9	97	84	109	29	18	16	19	13	15	5	10	14	5.83	5.28	7.1	1	1.16	0.43	0.97	0.76	0.84	0.59	1.28	0.76	7.95	6.92	9.04	2.46	1.63	1.36	1.78	1.12	1.39	0.42	0.85	1.23	957
Cluster-927.36211	1267.02	1306.7	1487.83	35.97	15	24	2	4	4	1	0	3	5	125.1	16	4	0	1	0	0	0	1	0	0	51.16	52.79	62.73	1.49	0.62	1.03	0.09	0.19	0.17	0.04	0	0.13	0.21	5.2	0.67	0.17	0	0.04	0	0	0	0.04	0	0	1645
Cluster-927.14683	23.84	22	24	6	3	10	4	10	33	6	15	12	66	38	40	9	10	15	28	42	18	24	18	22	1.36	1.26	1.43	0.35	0.18	0.61	0.25	0.67	1.96	0.36	0.91	0.71	3.85	2.23	2.36	0.54	0.64	0.9	1.85	2.58	1.17	1.41	1.09	1.38	1242
Cluster-927.12660	55	51	56.04	61	28	82.04	62.01	45.17	52.08	49	76	69	33.98	38.06	23.34	47.25	34	77	58.96	39	30	95	84	39	19.75	18.87	20.95	22.47	10.21	29.32	24.36	19	17.57	18	28.08	25.89	11.43	12.85	8	17.65	13.62	29.29	24.41	13.63	12.19	35.54	29.91	14.41	423
Cluster-927.12665	2	6	9	45	75	104	11	18	23	10	16	5	12	8	17	30	22	61	14	10	12	19	14	11	0.2	0.6	0.93	4.59	7.59	10.86	1.19	2.09	2.34	1.03	1.67	0.52	1.2	0.8	1.72	3.11	2.44	6.36	1.61	1.05	1.36	1.94	1.45	1.18	831
Cluster-2670.0	0	0	0	8	0	0	0	0	0	3	0	15	0	0	0	0	0	0	0	0	0	0	0	0	0	0	0	6.71	0	0	0	0	0	2.47	0	12.99	0	0	0	0	0	0	0	0	0	0	0	0	331
Cluster-927.14684	27	18	14	7	10	4	0	3	3	2	0	0	25	12	20	7	3	13	5	4	3	2	2	0	0.96	0.64	0.52	0.26	0.36	0.15	0	0.13	0.11	0.07	0	0	0.92	0.44	0.74	0.26	0.12	0.49	0.21	0.15	0.12	0.07	0.08	0	1824
Cluster-206.1	17	16	15	6	10	8	6	5	5	1	2	2	9	14	9	0	6	5	0	0	3	0	0	1	2.43	2.31	2.24	0.88	1.46	1.19	0.93	0.84	0.72	0.15	0.3	0.3	1.28	2	1.3	0	0.96	0.75	0	0	0.49	0	0	0.15	659
Cluster-927.30037	46836.2	37041.4	34501.5	11571	15754.3	4568.5	3340	6372.87	7532.07	3171	2462.64	3725.9	5632.99	17371.3	11918.9	2500.92	7913.72	3829.01	868	2145	3069	352	372	552	1099.15	868.31	845.52	279.4	377.38	114.84	84.97	174.7	186.19	77.66	61.27	90.64	136.31	422.32	291.15	61.52	207.19	94.1	23.55	54.66	82.28	8.46	9.27	14.27	2634
Cluster-927.32470	777	775	612	214	263	208	138	113	123	112	115	71	583	587	607	178	221	164	147	116	117	59	56	65	32.63	32.57	26.84	9.25	11.27	9.32	6.29	5.55	5.4	4.9	5.11	3.09	25.1	25.39	26.4	7.83	10.36	7.22	7.14	5.26	5.61	2.54	2.49	3	1592
Cluster-927.42971	1440	1210	1380	2544	2213.23	2356.91	1912.96	1912.44	1979	2239.71	2465.04	2508	1248	1231	1068	2661.19	2155	2428.05	2350.99	2252	2419	2864.32	2893	2060	28.56	23.96	28.58	51.91	44.8	50.11	41.12	44.3	41.4	46.36	51.84	51.55	25.55	25.32	22.07	55.33	47.68	50.42	53.9	48.56	54.81	58.13	60.99	45.05	3067
Cluster-927.42973	228	393	246	612.17	720.59	669	704	504	596.17	874	665.01	1036.99	142	275.38	129	545	556	663.04	394.88	534	447.43	483	503.99	730	4.18	7.2	4.71	11.56	13.5	13.16	14	10.8	11.54	16.74	12.94	19.72	2.69	5.24	2.47	10.48	11.38	12.74	8.38	10.66	9.38	9.07	9.83	14.78	3293
Cluster-927.42977	59	31	39	83	87	64	34	23	32	23	20	8	34	37	54	86	119	172	29	33	60	34	32	29	1.58	0.83	1.09	2.28	2.37	1.83	0.99	0.72	0.9	0.64	0.57	0.22	0.94	1.02	1.5	2.41	3.55	4.82	0.9	0.96	1.83	0.93	0.91	0.85	2346
Cluster-927.42979	37	31	19	32	24	86	42.01	13	6	28	48	29	24	16	19	28	15	86	19	2	15	77	43	11	0.7	0.59	0.38	0.63	0.47	1.75	0.86	0.29	0.12	0.56	0.97	0.57	0.47	0.32	0.38	0.56	0.32	1.71	0.42	0.04	0.33	1.5	0.87	0.23	3191
Cluster-927.28404	557.52	492.56	868.71	250.03	273.99	310.42	1049.61	705.1	754	405.19	306.74	321.95	340	465.98	414.83	332.48	601.06	454.97	608.2	1102.59	1011.94	365.1	287.48	345.88	41.43	36.75	67.4	19.13	20.78	24.44	84.78	61.31	57.95	31.35	24.07	24.85	25.64	35.31	31.64	25.88	49.87	35.5	52.29	87.43	85.88	27.88	22.46	28.03	1018
Cluster-927.19178	2	0	0	6	2	15	10	4	6	3.8	7	12	1	0	3	12	3	14	19	9	24	48	25	9	0.11	0	0	0.35	0.12	0.9	0.61	0.26	0.35	0.22	0.42	0.7	0.06	0	0.17	0.71	0.19	0.83	1.24	0.54	1.55	2.78	1.49	0.56	1255
Cluster-927.28408	2946	2167	4613	3466	2948	3273	2704	2762	3076	4378	4454	4730	1385	1981.19	1243	4851	3838	5336	3449	4439	3724	6103	6686	4322	55.11	40.47	90.12	66.71	56.29	65.66	54.82	60.35	60.72	85.49	88.37	91.71	26.76	38.45	24.24	95.14	80.1	104.51	74.59	90.32	79.6	116.82	133	89.18	3235
Cluster-927.28409	1000.14	871.77	1264.95	903.08	885.98	890	950.81	771.19	792.61	1224.94	1132.82	1260.02	722.02	795.02	819.84	1043	1001.57	1103.03	928	884	809.7	1298.74	1269.02	1030	29.51	25.7	38.97	27.41	26.68	28.09	30.42	26.58	24.58	37.7	35.41	38.54	21.92	24.25	25.13	32.25	32.97	34.09	31.65	28.26	27.29	39.24	39.72	33.44	2151
Cluster-927.29116	115	123	57	3	8	8	4	8	11	3	0	2.96	108	130	107	13	23	8	14	19	9	8	6	4	6.73	7.21	3.48	0.18	0.48	0.5	0.25	0.55	0.67	0.18	0	0.18	6.44	7.79	6.45	0.8	1.5	0.49	0.95	1.19	0.6	0.48	0.37	0.26	1220
Cluster-927.11365	1	5	1	15	15	5	20	2	6	18	8	4	6	6	6	43	25	51	37	26	30	37	32	14	0.05	0.24	0.05	0.74	0.73	0.25	1.03	0.11	0.3	0.89	0.4	0.2	0.29	0.29	0.3	2.15	1.33	2.55	2.04	1.33	1.63	1.81	1.61	0.73	1436
Cluster-927.11367	58	77	57	69	72	76	76	83	77	42	43	49	97	122	82	67	72	75	82	81	83	66	52	64	2.76	3.67	2.84	3.38	3.5	3.86	3.93	4.62	3.83	2.09	2.17	2.42	4.73	5.98	4.04	3.35	3.83	3.75	4.52	4.16	4.52	3.23	2.62	3.34	1435
Cluster-927.11361	60	19	297	835.79	1141.28	1053.49	212.98	341.25	264.95	419.51	316	367.98	12	19	103	611.95	605.33	1020.6	137	195	270.98	128	173	202.19	1.58	0.5	8.15	22.59	30.6	29.63	6.07	10.47	7.32	11.5	8.8	10.02	0.32	0.52	2.81	16.85	17.74	28.08	4.16	5.56	8.13	3.44	4.83	5.85	2382
Cluster-927.13630	35	40	31	8	10	11	11	6	10	9	5	7	41	38	38	9	14	16	9	8	10	10	3	6	2.07	2.37	1.91	0.49	0.6	0.69	0.71	0.41	0.61	0.55	0.31	0.43	2.47	2.3	2.31	0.56	0.92	0.99	0.62	0.51	0.67	0.61	0.19	0.39	1210
Cluster-927.11363	73	90	85	35	43	30	23	9	35	9	3	11	93	112	124	29	64	54	36	80	27	11.59	11	17	2.48	3.06	3.02	1.22	1.49	1.09	0.85	0.36	1.25	0.32	0.11	0.39	3.25	3.93	4.38	1.03	2.43	1.92	1.42	2.94	1.05	0.4	0.4	0.64	1902
Cluster-927.11362	1	0	16	58.51	51.6	114.1	23.23	19.8	9	12.36	26.41	11.99	0	1	2.99	57.14	49.87	117.34	8	7	12	21.95	16.97	6	0.03	0	0.49	1.77	1.54	3.58	0.74	0.68	0.28	0.38	0.82	0.36	0	0.03	0.09	1.76	1.63	3.61	0.27	0.22	0.4	0.66	0.53	0.19	2162
Cluster-927.36955	2827.01	1847.62	9867.77	3845.76	5067.89	4313.01	3464.89	4590	9192.91	4978	4154	6229	275.47	401.45	176.07	2876.32	4810.88	5686.02	6067.96	9564.01	9100.85	8922.21	6445.92	8657	93.73	61.25	341.62	131.2	171.5	152.84	124.59	177.81	319.91	172.15	145.89	214.16	9.39	13.75	6.06	99.95	177.96	197.52	232.61	343.15	344.68	303	226.56	315.64	1944
Cluster-927.36951	95	86	53	76	56	89	106	91	91	18	24	24	48.04	67	76	58	70	60	61	66	41	74	50	40	1.16	1.05	0.67	0.95	0.7	1.16	1.4	1.3	1.17	0.23	0.31	0.3	0.61	0.85	0.97	0.74	0.95	0.77	0.86	0.88	0.57	0.92	0.65	0.54	4820
Cluster-927.36953	34	17	25	17	64	10	38	61	44	41	11	75	8	7	4	19	42	54	7	19	24	13	22	13	1.86	0.93	1.43	0.96	3.57	0.58	2.26	3.9	2.51	2.34	0.64	4.26	0.45	0.39	0.23	1.09	2.57	3.1	0.44	1.12	1.5	0.73	1.27	0.78	1285
Cluster-927.36952	264.13	149.98	234.97	310	310.21	369.32	236	234	289.92	326	324	366.08	236	197	192	337.59	280.01	351.32	298	316.24	287	349	332.77	377	47.78	27.51	44.33	57.67	57.18	69.08	46.54	49.57	52.24	60.99	61.27	68.97	41.97	35.19	34.64	63.81	56.54	66.97	62.32	58.88	59.11	65.24	61.86	72.72	577
Cluster-927.13416	92.1	59	63	92	64.19	112	53	23	50	30	23	31	61	51	60	109	89	147.98	42	52	69	58.99	58	20.88	1.25	0.8	0.9	1.29	0.89	1.64	0.78	0.37	0.72	0.43	0.33	0.44	0.86	0.72	0.85	1.56	1.35	2.11	0.66	0.77	1.07	0.82	0.84	0.31	4344
Cluster-927.36958	39	28	43	36	38	21	41	36	52	12	21	38	33	32	26	63	62.32	25	29	55.27	41	36	28	33	3.74	2.7	4.3	3.55	3.72	2.12	4.28	4.04	5.12	1.2	2.12	3.79	3.19	3.11	2.54	6.33	6.67	2.52	3.22	5.61	4.49	3.55	2.81	3.44	850
Cluster-927.31444	655	592.94	466	260	162	301	141	82	85	109	118	141	389	453	460.04	280	248	415	121	120	113	178	162	127	9.39	8.49	6.98	3.84	2.37	4.63	2.19	1.37	1.29	1.63	1.8	2.1	5.77	6.75	6.89	4.21	3.97	6.23	2.01	1.87	1.85	2.61	2.47	2.01	4137
Cluster-564.0	0	0	0	0	0	0	0	0	0	2	4	6	0	0	0	0	0	0	3	0	0	2	3	1	0	0	0	0	0	0	0	0	0	0.39	0.78	1.17	0	0	0	0	0	0	0.65	0	0	0.39	0.58	0.2	567
Cluster-927.11582	12	13	19	14	10	8	0	0	3	1	0	0	8	11	11	14	17	17	1	0	3	0	0	0	0.28	0.3	0.46	0.33	0.23	0.2	0	0	0.07	0.02	0	0	0.19	0.26	0.26	0.34	0.44	0.41	0.03	0	0.08	0	0	0	2686
Cluster-927.11585	7	12	22	43	38	31	33	23	55	17	18	29	10	14	22	46	30	59	54	47	33	35	28	55	1.25	2.18	4.11	7.92	6.94	5.74	6.44	4.83	9.82	3.15	3.37	5.41	1.76	2.48	3.93	8.61	6	11.14	11.18	8.67	6.73	6.48	5.16	10.51	580
Cluster-927.19198	22.26	32.42	9.47	10.61	5.61	6.6	3.59	2.19	0	0	3.53	3.23	37.76	37.26	74.94	13.84	18.59	24.34	10.52	1.33	13.11	5.71	6.71	5.69	0.69	1.01	0.31	0.34	0.18	0.22	0.12	0.08	0	0	0.12	0.1	1.21	1.2	2.43	0.45	0.65	0.8	0.38	0.04	0.47	0.18	0.22	0.2	2050
Cluster-927.45166	0	0	0	11	6	6	2	2	2	2	4	3	1	0	0	15	20	33	7	12	4	6	21	13	0	0	0	6.59	3.56	3.36	1.29	1.37	1.04	1.18	2.37	1.84	0.52	0	0	9.1	13.05	20.58	4.71	6.45	2.63	3.69	11.74	7.54	361
Cluster-927.45164	29	19	23	18	27	20	14	24	39	19	13	18	17	6	18	30	23	25	29	29	30	23	15	31	0.77	0.5	0.64	0.49	0.73	0.57	0.4	0.74	1.09	0.52	0.36	0.49	0.46	0.16	0.5	0.83	0.68	0.69	0.89	0.83	0.91	0.62	0.42	0.9	2367
Cluster-927.17403	151	174	196	182	185	150	173	158	125	230	212.17	141.62	243	224.98	274	248	265.99	272	261	244	210	193	180	170	4.7	5.41	6.37	5.83	5.88	4.99	5.84	5.75	4.09	7.47	7	4.57	7.78	7.24	8.86	8.09	9.24	8.87	9.39	8.22	7.47	6.15	5.94	5.82	2053
Cluster-927.38933	18	22.55	9	5	8	7.01	3	0	0	0	1	2	13	19.13	10.96	5.25	7.97	15	0	0	3	10	6	2	5.26	6.75	2.74	1.5	2.38	2.07	0.96	0	0	0	0.3	0.61	3.62	5.35	3.11	1.6	2.6	4.63	0	0	0.99	3.03	1.76	0.61	459
Cluster-927.41617	125.53	98.99	166	45	31	47.77	39.83	30.98	30	28	21.12	47.33	101	117.99	130.95	31	42.04	51	41.28	36.33	32	30	36	37.03	3.61	2.85	4.99	1.33	0.91	1.47	1.24	1.04	0.91	0.84	0.64	1.41	2.99	3.51	3.92	0.93	1.35	1.54	1.37	1.13	1.05	0.88	1.1	1.17	2199
Cluster-927.45169	252	249.99	273	305	303	256	260	203	334	303	278	320	217	317	257	355	363	446	289	421	387	297	224	323	5.93	5.88	6.71	7.39	7.28	6.46	6.64	5.58	8.28	7.45	6.94	7.81	5.27	7.73	6.3	8.76	9.54	11	7.87	10.76	10.41	7.16	5.6	8.38	2626
Cluster-927.32232	139	164.6	198	252.58	308	229	146.01	197.2	274.01	135	182	131.65	248	275.87	285.47	209	309.49	279.17	237.95	395.28	248.01	200	183.57	250.93	4.16	4.93	6.19	7.78	9.41	7.34	4.74	6.9	8.62	4.22	5.78	4.09	7.64	8.54	8.88	6.56	10.34	8.76	8.24	12.82	8.48	6.13	5.83	8.27	2123
Cluster-927.44379	195	156	196	208	206	235	192	158	127	235	198	192	144	179	148	193	155	243	124	182	168	235	245	214	5.05	4.03	5.3	5.54	5.44	6.51	5.39	4.78	3.46	6.35	5.43	5.15	3.84	4.8	3.98	5.24	4.48	6.59	3.71	5.11	4.97	6.23	6.73	6.1	2414
Cluster-14080.0	4	0	8	0	0	0	0	0	0	0	0	0	1	44	3	0	0	2	0	0	3	0	1	0	0.23	0	0.48	0	0	0	0	0	0	0	0	0	0.06	2.62	0.18	0	0	0.12	0	0	0.2	0	0.06	0	1227
Cluster-927.40608	51	66	43.97	41.74	32	69	18	15	23	8	4.03	3	31.07	44	42.01	9	7	6	6	8	9	5	2	12	1.63	2.1	1.46	1.37	1.04	2.35	0.62	0.56	0.77	0.27	0.14	0.1	1.02	1.45	1.39	0.3	0.25	0.2	0.22	0.28	0.33	0.16	0.07	0.42	2011
Cluster-927.40609	157	154	136	99.34	157.91	210	112	68	87	209	145	175	134	128	180	133	155	189	116	133	133	178.05	186	187	4.72	4.63	4.27	3.07	4.85	6.75	3.65	2.39	2.75	6.55	4.62	5.45	4.14	3.98	5.62	4.19	5.2	5.95	4.03	4.33	4.57	5.48	5.93	6.19	2116
Cluster-927.44242	111.8	109.44	122.13	39.97	46.99	34.02	13.12	37.98	38.01	19.34	22	46.61	114.47	125.01	139.15	42.56	40.35	40.98	40.99	56.31	45.44	44	31.99	23.2	7.19	7.06	8.2	2.65	3.08	2.32	0.92	2.86	2.54	1.3	1.49	3.11	7.49	8.22	9.21	2.87	2.9	2.77	3.05	3.88	3.34	2.9	2.17	1.63	1134
Cluster-927.40600	207.19	220.42	252.98	471.01	365.87	468.87	200.81	163.92	231.78	184	166	187.02	180.01	216	227.47	412.27	426.96	396.97	277.9	343.09	262.79	232.11	222.77	225.46	46.12	49.95	58.72	107.77	82.94	106.93	48.77	42.73	50.67	42.25	38.49	43.39	38.94	46.93	49.98	95.79	106.08	93.25	71.48	77.55	66.51	53.5	50.52	53.06	519
Cluster-927.40601	27	20	17	28	15	8	3	8	18	0	0	2	26	47	39	21	17	15	4	19	1	6	4	7	2.75	2.05	1.81	2.94	1.56	0.86	0.33	0.95	1.88	0	0	0.21	2.66	4.84	4.05	2.24	1.93	1.61	0.47	2.05	0.12	0.63	0.43	0.77	816
Cluster-927.40604	86	46	60	49	52	28	5	7	22	3	5	6	108	94	117	51	56	54	34	69	34	9	13	10	24.99	13.69	18.17	14.62	15.37	8.21	1.59	2.38	6.14	0.9	1.5	1.82	29.94	26.16	33.01	15.44	18.16	16.59	11.4	19.93	11.21	2.72	3.8	3.03	460
Cluster-10394.0	9	22	18	0	4	1	1	1	0	0	0	0	22	27	13	2	8	3	4	5	0	1	1	1	1.15	2.84	2.4	0	0.52	0.13	0.14	0.15	0	0	0	0	2.81	3.46	1.68	0.27	1.14	0.4	0.59	0.67	0	0.13	0.13	0.14	705
Cluster-927.13984	32	29	65	9	4	1	0	2	1	0	1	1	45	30	59	9	9	5	3	3	1	0	0	3	1.9	1.73	4.03	0.55	0.24	0.06	0	0.14	0.06	0	0.06	0.06	2.72	1.82	3.61	0.56	0.6	0.31	0.21	0.19	0.07	0	0	0.19	1206
Cluster-927.13982	25	29	23	198	256	384	550	428	390	680.02	833	720	40	50	56	234	255	483	287	230	462.86	591	477	512	0.36	0.41	0.34	2.91	3.73	5.89	8.51	7.14	5.89	10.14	12.62	10.65	0.59	0.74	0.83	3.5	4.06	7.22	4.74	3.58	7.55	8.63	7.25	8.07	4154
Cluster-927.13980	0	1	0	2	2	0	1	2	2	5	10	7	8	1	2	15	4	8	2	3	1	2	8	13	0	0.29	0	0.58	0.58	0	0.31	0.67	0.55	1.46	2.95	2.08	2.18	0.27	0.55	4.45	1.27	2.41	0.66	0.85	0.32	0.59	2.29	3.86	464
Cluster-927.16755	7	2	3	19	8.11	25	14	3	11	43	25.96	44.49	1	3	3	9	2	15	11	3	6	41.54	44.99	9	2.06	0.6	0.92	5.73	2.42	7.41	4.49	1.03	3.1	12.97	7.89	13.64	0.28	0.84	0.85	2.75	0.66	4.66	3.73	0.87	2	12.67	13.27	2.75	458
Cluster-927.16754	17	25	11	0	1	1	0	0	0	0	0	0	5	25	11	0	0	0	0	0	0	0	0	0	1.05	1.54	0.71	0	0.06	0.07	0	0	0	0	0	0	0.31	1.57	0.7	0	0	0	0	0	0	0	0	0	1173
Cluster-927.55065	4	4	12	65	16	13	319	708	1019	935	770	910	0	2	0	130	65	108	885	815	504	2410	2093	2101	0.16	0.16	0.49	2.64	0.64	0.55	13.64	32.6	42.05	38.41	32.12	37.19	0	0.08	0	5.37	2.86	4.46	40.32	34.68	22.68	97.3	87.31	90.92	1679
Cluster-927.13636	116.1	84	123.04	73	79	68	76	88	120	49	65	76	84	61	67	123	89	100	117	128	106	119	118	92	8.12	5.89	8.98	5.25	5.64	5.04	5.77	7.2	8.69	3.57	4.8	5.52	5.97	4.35	4.81	9.01	6.95	7.34	9.46	9.56	8.46	8.54	8.68	7.02	1065
Cluster-927.10184	44	33	53	11	8	4	9	9	15	4	6	7	24	40	13	25	18	21	17	24	16	3	5	5	3.67	2.76	4.61	0.94	0.68	0.35	0.82	0.88	1.29	0.35	0.53	0.61	2.02	3.39	1.11	2.18	1.68	1.84	1.64	2.13	1.52	0.26	0.44	0.45	937
Cluster-927.10185	20	11	6	11	1	5	6	3	9	1	1	2	32.14	14	21	17	12	13	6	4	5	0	1	3	3.75	2.09	1.17	2.12	0.19	0.97	1.23	0.66	1.68	0.19	0.2	0.39	5.91	2.59	3.92	3.33	2.51	2.57	1.3	0.77	1.07	0	0.19	0.6	566
Cluster-927.9037	32	24	32	43	36	44	16	30	24	33	21	28	32	16.51	20	38.82	66	46	14.01	20	15	23	14	20	3.74	2.83	3.9	5.17	4.29	5.39	2.04	4.1	2.86	4	2.58	3.4	3.75	1.94	2.37	4.75	8.61	5.65	1.89	2.46	2	2.77	1.7	2.53	746
Cluster-927.35799	579	765	347	609	626	459	206	378	605	92.88	92	151	855.87	1113	833	671	632	517	570.04	784	508	123	173	155	25.08	33.16	15.69	27.14	27.67	21.2	9.68	19.13	27.4	4.19	4.22	6.78	37.98	49.62	37.34	30.46	30.54	23.47	28.55	36.62	25.13	5.46	7.93	7.37	1552
Cluster-927.35793	124	138.04	31	46	28	39	19	17	14	20	17	17	78	124	118	38	56	62	30.03	35	25	32	28	23	1.66	1.85	0.43	0.63	0.38	0.56	0.28	0.27	0.2	0.28	0.24	0.24	1.08	1.73	1.65	0.53	0.84	0.87	0.47	0.51	0.38	0.44	0.4	0.34	4404
Cluster-927.52951	1	1	0	19	0	6	2	3	8	2	4	6	2	0	0	12	15	9	1	5	3	3	8	3	0.52	0.54	0	10.09	0	3	1.14	1.82	3.73	1.05	2.11	3.26	0.94	0	0	6.45	8.67	4.96	0.6	2.42	1.75	1.63	4	1.56	374
Cluster-927.35794	193	209.08	271.01	372.01	434.85	297.39	337.13	336.74	517.6	506.72	349.42	465.17	353.12	405.61	341.98	318.94	443.53	308.58	295.67	452.28	339.87	388.4	337.14	575.17	31.82	34.9	46.62	63.09	73.09	50.88	60.57	65.02	85.48	86.5	60.32	79.86	57.5	66.35	56.47	54.97	81.63	53.59	56.37	77.16	63.84	66.13	57.32	101.46	607
Cluster-927.50252	121	63	97	466	565	616	571	529	694	829.63	789.98	618.95	164	176	247	448	424	495.15	692	527.65	603	1069	805	927.66	9.19	4.8	7.69	36.43	43.8	49.53	47.14	47.01	54.48	65.58	63.33	48.83	12.63	13.62	19.24	35.64	35.95	39.49	60.8	42.74	52.29	83.42	64.24	76.8	1002
Cluster-927.50254	157	101	166	790	660	502	515	498	1006	191	321	230	66	122	101	907	917	838	764	1069	768	544	586	647	6.99	4.5	7.72	36.2	30	23.83	24.89	25.92	46.82	8.87	15.13	10.63	3.01	5.59	4.65	42.32	45.56	39.12	39.34	51.31	39.06	24.83	27.6	31.61	1517
Cluster-927.33821	1035.11	655.68	1537.21	3768.97	2017.89	3793.79	2504.85	2002.58	1579.46	1681.64	1916.18	2333.48	331.56	396.82	221.2	1136.73	766.01	1060.93	1994.46	1507.45	1429.61	3490.59	3459.73	2238.53	40.3	25.53	62.49	150.98	80.18	157.66	105.79	91.11	64.4	68.27	78.98	94.23	13.24	15.92	8.92	46.38	33.27	43.29	89.78	63.38	63.57	139.25	142.61	95.72	1696
Cluster-927.46600	294	334	314	248	241	269	221	214	224	338	302	316	264	328	310	227	297	209	277	329	271	335	324	307	7.17	8.14	8	6.23	6	7.03	5.85	6.1	5.75	8.61	7.81	7.99	6.64	8.29	7.87	5.81	8.08	5.34	7.81	8.71	7.55	8.37	8.4	8.25	2544
Cluster-927.41613	648	436	707.99	92	68	105	115	169	39	234	105	402	28	77	19	29	14	30	17	14	19	29	227	31	29.11	19.61	33.21	4.25	3.12	5.03	5.61	8.87	1.83	10.96	4.99	18.74	1.29	3.56	0.88	1.37	0.7	1.41	0.88	0.68	0.97	1.34	10.78	1.53	1506
Cluster-18705.0	18	27	16	3	0	1	2	0	0	1	0	1	9	12.9	9	3	2	1	0	1	0	0	1	0	2.14	3.24	1.98	0.37	0	0.12	0.26	0	0	0.12	0	0.12	1.07	1.54	1.08	0.37	0.27	0.13	0	0.12	0	0	0.12	0	738
Cluster-927.25420	218	248	112	49	22	54	11	6	12	12	6	8	185	250	269	27	35	60	15	16	16	5	5	8	4.51	5.12	2.42	1.04	0.46	1.2	0.25	0.14	0.26	0.26	0.13	0.17	3.95	5.36	5.79	0.59	0.81	1.3	0.36	0.36	0.38	0.11	0.11	0.18	2953
Cluster-927.47044	2	5	1	0	0	0	0	0	0	0	0	1	5	10	18	0	5	2	0	0	0	0	0	1	0.19	0.48	0.1	0	0	0	0	0	0	0	0	0.1	0.48	0.97	1.75	0	0.53	0.2	0	0	0	0	0	0.1	852
Cluster-927.49220	47	37	32	6	14	23	15	8	6	5	5	8	53	64	33	27	35	49	8	23	11	12	30	14	1.86	1.47	1.32	0.24	0.57	0.97	0.64	0.37	0.25	0.21	0.21	0.33	2.15	2.61	1.35	1.12	1.55	2.03	0.37	0.98	0.5	0.49	1.26	0.61	1671
Cluster-19122.0	54	7	51	4	3	0	0	1	0	0	0	3	0	1	0	0	0	0	0	0	0	0	1	0	17.01	2.26	16.73	1.29	0.96	0	0	0.37	0	0	0	0.99	0	0.3	0	0	0	0	0	0	0	0	0.32	0	445
Cluster-927.2380	13	18	1	3	1	9	2	6	0	0	5	3	26	10	12	5	2	7	4	2	0	1	2	0	0.46	0.64	0.04	0.11	0.04	0.34	0.08	0.25	0	0	0.19	0.11	0.95	0.37	0.44	0.19	0.08	0.26	0.16	0.08	0	0.04	0.08	0	1837
Cluster-927.18927	148	113	181	163	205.99	217	110	132	246	133	104	123	163	170	223.99	226	256	220	173	243	167	116	134	184	6.86	5.24	8.76	7.77	9.75	10.72	5.53	7.15	11.91	6.43	5.1	5.92	7.73	8.1	10.74	10.98	13.24	10.69	9.27	12.13	8.84	5.51	6.57	9.35	1468
Cluster-927.13349	23	22	13	64	88	63	24	34	27	25	18	28	29	28	27	56	64	66	43	49	40	41	47	43	0.7	0.67	0.41	1.99	2.72	2.04	0.79	1.2	0.86	0.79	0.58	0.88	0.9	0.88	0.85	1.78	2.16	2.09	1.51	1.61	1.38	1.27	1.51	1.43	2103
Cluster-927.58461	16	23	31	0	2	1	0	0	0	0	0	0	17	12	13	0	0	0	2	0	1	0	0	0	1.57	2.27	3.18	0	0.2	0.1	0	0	0	0	0	0	1.68	1.19	1.3	0	0	0	0.23	0	0.11	0	0	0	836
Cluster-927.28184	871	814	885	239	328	331	315	230	363	199	141	177	1154	945	1152	236	404	428	459	408	452	220	152	188.99	42.17	39.46	44.74	11.91	16.21	17.07	16.55	13.02	18.35	10.04	7.22	8.89	57.16	47.03	57.65	11.97	21.83	21.73	25.7	21.27	25	10.92	7.78	10.03	1417
Cluster-927.28189	139.93	121	255.7	17.01	10	13	4	16	13	21.24	16	32.26	22	43	27.03	14	20.01	19.28	11	12.61	11	28.74	27.03	19	12.2	10.6	23.27	1.53	0.89	1.2	0.38	1.63	1.17	1.93	1.47	2.92	1.94	3.81	2.41	1.28	1.95	1.77	1.11	1.17	1.09	2.58	2.47	1.8	908
Cluster-927.45838	4.01	2	12.01	8.01	1	6.01	52.01	14.02	22.03	9.05	4.01	6.02	6.01	0	1	6	4	15.01	11.02	4.02	17.04	9.01	15.03	5	0.18	0.09	0.58	0.38	0.05	0.29	2.59	0.75	1.06	0.43	0.2	0.29	0.28	0	0.05	0.29	0.21	0.72	0.59	0.2	0.89	0.42	0.73	0.25	1479
Cluster-927.242	11	17	2	0	0	0	0	0	0	0	0	0	4	19	2	2	3	0	8	0	1	3	0	0	0.56	0.86	0.11	0	0	0	0	0	0	0	0	0	0.21	0.99	0.1	0.11	0.17	0	0.47	0	0.06	0.16	0	0	1365
Cluster-927.240	0	0	0	0	0	0	0	0	0	1	1	3	0	0	0	0	0	0	0	1	0	6	5	1	0	0	0	0	0	0	0	0	0	0.3	0.31	0.93	0	0	0	0	0	0	0	0.29	0	1.85	1.49	0.31	456
Cluster-927.245	5	15	4	1	4	0	0	4	0	0	0	1	17	21	21	9	1	3	1	3	3	2	5	7	0.2	0.61	0.17	0.04	0.17	0	0	0.19	0	0	0	0.04	0.71	0.88	0.88	0.38	0.05	0.13	0.05	0.13	0.14	0.08	0.21	0.31	1642
Cluster-927.249	0	0	0	0	0	0	0	0	0	6	4	7	0	2	0	0	0	0	0	0	0	0	41	0	0	0	0	0	0	0	0	0	0	0.25	0.17	0.3	0	0.08	0	0	0	0	0	0	0	0	1.77	0	1634
Cluster-927.19913	20	26	4	2	0	2	0	2	0	0	0	0	19	31	17	1	0	1	0	0	0	0	0	0	12.73	17.43	2.64	1.3	0	1.21	0	1.49	0	0	0	0	10.67	17.44	9.78	0.66	0	0.68	0	0	0	0	0	0	353
Cluster-927.19910	19	18	9	0	0	1	0	0	0	0	0	0	0	13	4	0	0	0	0	2	0	0	0	0	5.7	5.53	2.81	0	0	0.3	0	0	0	0	0	0	0	3.72	1.16	0	0	0	0	0.59	0	0	0	0	454
Cluster-927.49875	21	32	11	4	3	6	7	1	0	0	2	4	18	23	20	0	3	8	3	2	1	2	1	8	1	1.52	0.54	0.2	0.15	0.3	0.36	0.06	0	0	0.1	0.2	0.87	1.12	0.98	0	0.16	0.4	0.16	0.1	0.05	0.1	0.05	0.42	1442
Cluster-927.33790	36	18	17	45	50.03	62	57	51.02	35.99	48.01	32.91	39	24	6	5	53	31	66	21.4	22.25	38	38.06	50.36	43	1.57	0.79	0.77	2.02	2.23	2.88	2.7	2.6	1.64	2.18	1.52	1.76	1.07	0.27	0.23	2.42	1.51	3.02	1.08	1.05	1.89	1.7	2.32	2.06	1544
Cluster-927.33791	529	648	319	118	97	149	136	131	109	67	39	65	347	371.84	422	96	131	134	114	129	138	84	77	69	8.17	9.99	5.14	1.87	1.53	2.47	2.28	2.36	1.78	1.08	0.64	1.04	5.54	5.96	6.8	1.55	2.26	2.17	2.03	2.17	2.43	1.33	1.27	1.18	3862
Cluster-927.33794	3790.69	3394	2939	1225.22	1211	1229.94	584	709	987	604	551	604	2765.07	2951	2873	851	1229	1169.04	721	1019.09	887	546.05	549	479	110.07	98.5	89.12	36.61	35.89	38.21	18.39	24.05	30.13	18.3	16.95	18.19	82.64	88.61	86.7	25.9	39.82	35.56	24.21	32.07	29.42	16.24	16.91	15.31	2181
Cluster-927.33796	1957.19	2258.93	2314.24	591.85	617.92	606.35	280	296.42	351.04	362.44	258	343.2	1753.77	2033.13	1621.33	484	589.62	721.53	265.14	367.29	390.04	183	216	190.86	60.51	69.81	74.71	18.83	19.5	20.05	9.39	10.71	11.4	11.69	8.45	11	55.78	64.96	52.07	15.68	20.34	23.37	9.48	12.3	13.78	5.79	7.08	6.49	2065
Cluster-927.33798	567.02	505	449	82	107.01	117	53	50	98	60	38	44	592	576.82	679	112	226.03	187	77	131	119	60	39.99	52	19.94	17.76	16.49	2.97	3.84	4.4	2.02	2.06	3.62	2.2	1.42	1.61	21.39	20.94	24.78	4.13	8.87	6.89	3.13	4.98	4.78	2.16	1.49	2.01	1848
Cluster-927.32139	898	411	1949	606	439	290	294	364	290	782	537	652	137	98	285	62	40	42	82	58	68	129	39	33	48.43	22.21	109.74	33.63	24.16	16.64	17.21	22.95	16.29	43.94	30.62	36.49	7.54	5.42	15.86	3.5	2.41	2.38	5.11	3.36	4.19	7.14	2.22	1.95	1300
Cluster-927.34449	65.62	57.82	61.01	18.93	21.8	10	9.58	3.05	15.19	15.98	15.01	1	38.56	54.97	14.12	4.32	6.95	7	2.02	15.49	8	0	2	3	6.46	5.73	6.27	1.92	2.19	1.04	1.03	0.35	1.53	1.64	1.56	0.1	3.82	5.48	1.42	0.45	0.76	0.72	0.23	1.61	0.9	0	0.21	0.32	835
Cluster-927.34448	215	163	107	43	20	36	17	9	21	13	9	8	93	92	87	55	44	65	26	19	22	31	19	9	1.47	1.11	0.77	0.3	0.14	0.27	0.13	0.07	0.15	0.09	0.07	0.06	0.66	0.66	0.62	0.4	0.34	0.47	0.21	0.14	0.17	0.22	0.14	0.07	8354
Cluster-927.49879	78	79	33	33	22	24	28	25	8	6	7	16	55	77	76	22	31	28	19	9	20	24	6	18	1.11	1.12	0.49	0.48	0.32	0.37	0.43	0.42	0.12	0.09	0.11	0.24	0.81	1.14	1.13	0.33	0.49	0.42	0.31	0.14	0.32	0.35	0.09	0.28	4170
Cluster-927.34445	9	25	7	5	0	2	0	0	2	0	0	0	11	14	17	4	4	1	1	3	1	0	3	0	0.85	2.39	0.69	0.49	0	0.2	0	0	0.19	0	0	0	1.05	1.35	1.65	0.4	0.42	0.1	0.11	0.3	0.11	0	0.3	0	856
Cluster-927.34447	1171.33	1390.3	603.01	372.98	479.94	579.62	201	182	223	82.92	62.97	86.67	2404.89	1974.62	2803.78	324	329.99	326.11	191	268	168	150.05	115	82.34	38.51	45.7	20.7	12.62	16.11	20.37	7.17	6.99	7.7	2.84	2.19	2.96	81.29	67.06	95.7	11.17	12.11	11.23	7.26	9.54	6.31	5.05	4.01	2.98	1958
Cluster-927.34442	183	147	285	1236	1052	507	1023	718	876.41	315.39	383	365	140	129	163.99	1095.02	1131.02	1066	1078	709	868.39	813	736.05	380	3.27	2.62	5.32	22.75	19.21	9.73	19.83	15	16.55	5.89	7.27	6.77	2.59	2.39	3.06	20.53	22.57	19.96	22.29	13.8	17.75	14.88	14	7.5	3371
Cluster-927.37238	633	611	444	149	145	348	379	165	149	169	145	178	373	501	406	114	119	141	119	155.54	164	168	210	187	14.78	14.25	10.83	3.58	3.46	8.7	9.59	4.5	3.66	4.12	3.59	4.31	8.98	12.12	9.87	2.79	3.1	3.45	3.21	3.94	4.37	4.02	5.21	4.81	2646
Cluster-927.37232	447	672.02	543	3998.98	3180.99	5144.98	7562.99	9132.69	3366.66	7584.1	3167.99	13029.2	0	88	0	342.97	12	185	27	48	36	12	994	336	15.77	23.71	20.01	145.2	114.57	193.96	289.47	376.56	124.6	279.11	118.39	476.81	0	3.2	0	12.68	0.47	6.84	1.1	1.83	1.45	0.43	37.17	13.03	1843
Cluster-927.37231	962.69	1310.76	799.29	231.23	297.81	213.07	238.64	181.89	198.15	244.43	236.78	244.63	968.99	1116.45	874.14	166	193.99	153	195.77	149.72	165.02	231.82	167	211.04	22.65	30.8	19.64	5.6	7.15	5.37	6.09	5	4.91	6	5.91	5.97	23.51	27.21	21.41	4.09	5.09	3.77	5.33	3.82	4.44	5.58	4.17	5.47	2628
Cluster-927.5971	0	1	0	10	5	17	154	51	20	313	269	176	4	16	26	20	43	15	85	73	41	219	222	182	0	0.03	0	0.27	0.14	0.48	4.43	1.58	0.56	8.66	7.56	4.84	0.11	0.44	0.72	0.56	1.27	0.42	2.61	2.1	1.24	5.94	6.25	5.31	2363
Cluster-927.37237	46.79	35.58	81.01	87.9	107.07	83.9	83.07	76.87	102.92	86.97	82.85	65.67	108.8	78.79	82.53	119.05	87.54	107.35	130.15	127.56	102.2	126	123.18	143.71	19.52	15.37	35.16	37.58	45.32	34.43	37.94	37.54	39.65	36.99	35.38	28.65	41.93	30.47	32.46	51.58	40.71	47.5	62.53	50.93	48.16	54.87	50.41	61.03	401
Cluster-927.5974	79	27	153	25	25	39	82	42	66	112	38	24	1	4	3	5	1	16	73	13	35	74	17	84	6.43	2.21	13	2.09	2.08	3.36	7.26	4	5.54	9.49	3.26	2.03	0.08	0.33	0.25	0.43	0.09	1.37	6.88	1.13	3.25	6.19	1.45	7.45	953
Cluster-927.15818	10	16	6	0	3	6	0	1	0	1	0	1	11	16	20	1	2	2	0	1	1	2	1	1	0.62	1	0.39	0	0.19	0.4	0	0.07	0	0.06	0	0.06	0.7	1.02	1.28	0.07	0.14	0.13	0	0.07	0.07	0.13	0.07	0.07	1161
Cluster-316.0	0	0	0	0	0	0	0	0	0	0	0	0	27	45	71	4	7	0	3	2	1	30	0	2	0	0	0	0	0	0	0	0	0	0	0	0	1.05	1.76	2.8	0.16	0.3	0	0.13	0.08	0.04	1.17	0	0.08	1730
Cluster-927.47159	29	46.53	43	46	24	54	43	35	64	40	47	42	39	51	34.4	25	35	48	35	41	33	23	60	34	4.74	7.7	7.33	7.73	4	9.16	7.66	6.7	10.48	6.77	8.04	7.15	6.3	8.27	5.63	4.27	6.39	8.26	6.61	6.94	6.14	3.88	10.11	5.95	610
Cluster-927.47151	10	4	1	6	6	23	1	1	3	3	5	5	32	16	27	1	0	0	0	0	0	0	4	6	0.73	0.29	0.08	0.45	0.44	1.77	0.08	0.08	0.23	0.23	0.38	0.38	2.36	1.18	2.01	0.08	0	0	0	0	0	0	0.31	0.47	1036
Cluster-927.47153	217	304	70	12	19	9	6	15	36	4	7	0	490	546	324	147	225	200	52	141	65	24	17	14	7.28	10.2	2.45	0.41	0.65	0.32	0.22	0.59	1.27	0.14	0.25	0	16.9	18.92	11.28	5.17	8.42	7.03	2.02	5.12	2.49	0.82	0.6	0.52	1924
Cluster-927.47154	9	11.84	1	8	4	4	0	2	2	0	0	4	19	11	15	2	0	0	4	7	0	2	1	1	0.53	0.7	0.06	0.49	0.24	0.25	0	0.14	0.12	0	0	0.25	1.15	0.67	0.92	0.12	0	0	0.27	0.44	0	0.12	0.06	0.06	1208
Cluster-927.15812	105	138	77	1	6	3	0	0	3	0	0	0	88	108	125	4	2	6	0	1	5	0	2	0	3.71	4.87	2.84	0.04	0.22	0.11	0	0	0.11	0	0	0	3.19	3.94	4.58	0.15	0.08	0.22	0	0.04	0.2	0	0.07	0	1842
Cluster-927.30117	1319.78	608.38	832.17	481	543.21	639	900	937	835.73	1176.02	1429	1126	249.94	283.58	287.05	294	311.86	371	473.41	405.83	638.16	1055.3	1370	1056	35.27	16.25	23.23	13.23	14.82	18.28	26.08	29.26	23.5	32.8	40.48	31.2	6.88	7.84	7.98	8.24	9.3	10.39	14.63	11.76	19.49	28.88	38.87	31.08	2346
Cluster-927.14547	272	250	286	459	379	466.99	342	338	371	272	323	323	339.92	329	309	369	406	524.13	415	496	390	368.01	410	332	3.64	3.34	4	6.32	5.18	6.71	4.96	5.28	5.25	3.8	4.59	4.48	4.71	4.58	4.32	5.18	6.06	7.34	6.42	7.23	5.96	5.04	5.84	4.91	4414
Cluster-927.27940	136	177	81	53	47	61	35	20	33	13	24	11	111	116	163	54	72	46	19	54	44	24	14	6	5.48	7.13	3.41	2.2	1.93	2.62	1.53	0.94	1.39	0.55	1.02	0.46	4.59	4.82	6.8	2.28	3.24	1.94	0.89	2.35	2.02	0.99	0.6	0.27	1648
Cluster-927.14544	58	62	49	76	78	178	62	26	43	71	66	96	57	57	60.02	69	40	119	48	52	30.01	137	142	151	2.94	3.14	2.59	3.96	4.03	9.6	3.41	1.54	2.27	3.75	3.53	5.04	2.95	2.96	3.14	3.66	2.26	6.32	2.81	2.83	1.74	7.11	7.59	8.38	1367
Cluster-927.37497	19	32	35	172.81	94	133	196	95	141	61.01	38	55	26	28	53	177	135	304	220	175	203	169	154	76	1.09	1.83	2.09	10.18	5.49	8.09	12.18	6.36	8.39	3.64	2.3	3.27	1.52	1.64	3.13	10.61	8.62	18.25	14.56	10.75	13.26	9.92	9.29	4.76	1241
Cluster-927.37496	86	75.95	22	14	10	34	12	5	5	9	10	10	50	70	67	5	9	26	10	7	18	18	14.12	8	4.71	4.16	1.26	0.79	0.56	1.98	0.71	0.32	0.28	0.51	0.58	0.57	2.79	3.93	3.78	0.29	0.55	1.49	0.63	0.41	1.13	1.01	0.82	0.48	1285
Cluster-927.37493	39	35	59	8	11	2	6	6	4	2	2	12	14	23	19	5	7	17	2	4	3	6	1	0	2.73	2.46	4.32	0.58	0.79	0.15	0.46	0.49	0.29	0.15	0.15	0.87	1	1.65	1.37	0.37	0.55	1.25	0.16	0.3	0.24	0.43	0.07	0	1063
Cluster-927.37492	156	175.94	149	9	7	6	4	1	4	2	3	2	93	161	142	2	12	2	8	3	5	5	0	1	3.38	3.81	3.37	0.2	0.15	0.14	0.09	0.03	0.09	0.05	0.07	0.04	2.08	3.62	3.2	0.05	0.29	0.05	0.2	0.07	0.12	0.11	0	0.02	2830
Cluster-927.37491	33	31	24	3	11	11	11	6	3	5	4	1	24.87	30	14	3	3	5	2	4	13	8	8	3	10.63	10.26	8.05	0.99	3.6	3.55	3.87	2.26	0.92	1.65	1.33	0.34	7.58	9.18	4.35	1.01	1.08	1.7	0.74	1.27	4.75	2.68	2.57	1	441
Cluster-927.32461	343.65	375	363	52	79	66	93	68	55	49	25	38	169.99	258.41	225	69	208.65	53	67	114.12	67	49.2	23.64	27	45.07	49.65	49.69	7.02	10.57	9.05	13.28	10.44	7.31	6.67	3.44	5.19	22.24	33.96	29.82	9.47	30.55	7.31	10.17	15.66	10.02	6.65	3.22	3.82	694
Cluster-927.32464	2254.98	1699.98	3125.85	48	34	39	22	6	15	2	0	2	721	1107	597	30	49	43	8	22	11	0	0	0	78.03	58.82	112.95	1.71	1.2	1.44	0.83	0.24	0.54	0.07	0	0.07	25.63	39.54	21.44	1.09	1.89	1.56	0.32	0.82	0.43	0	0	0	1874
Cluster-927.32466	65.01	21.02	133.92	144	140	121.7	202.99	198.59	289.17	163.13	136.03	137.73	30.52	44.25	59	155.28	148	128.97	127.31	302.87	182.79	116.97	158.52	212.61	33.14	11.18	70.95	75.12	72.29	59.97	113.38	118.43	132.65	84.35	70.44	73.53	14.07	20.46	27.82	82.02	84.03	69.84	74.61	144.12	104.92	62.44	77.99	108.57	376
Cluster-927.27724	1430	1152	2636	572	615	545	536	339	371	237	96	369	173	415	242	1237	700	1642.94	338	632	1120	409.05	767	314	24.06	19.35	46.31	9.9	10.56	9.84	9.77	6.66	6.59	4.16	1.71	6.43	3.01	7.25	4.25	21.82	13.14	28.93	6.57	11.57	21.53	7.04	13.73	5.83	3567
Cluster-927.27727	1639.42	1656.95	1098.33	1525.33	1333.26	2835.78	2309.77	1603.64	1108.59	1858.9	2118.01	1823.96	1022	1353.33	1098	1220.94	1115	1841.02	1353.55	984.05	1349.98	2204.55	2598.02	1276.09	14.79	14.91	10.34	14.15	12.27	27.48	22.57	16.89	10.59	17.51	20.27	17.04	9.55	12.7	10.35	11.54	11.22	17.38	14.11	9.69	13.91	20.33	24.97	12.72	6418
Cluster-927.27728	1915	1779	2600	3282.14	3226	2733	3216.03	3401.02	4238	4785.38	4790	5191.94	2097	2074.97	2421	4053.83	3484.27	3750	3900.04	4220	3595	5054.96	4650.06	5606.01	63.26	58.76	89.69	111.57	108.78	96.51	115.23	131.28	146.96	164.9	167.62	177.87	71.21	70.8	83.03	140.37	128.43	129.8	148.97	150.88	135.67	171.05	162.86	203.67	1950
Cluster-927.27729	49	36	38	34.94	44.71	14	22	18.99	31	16	9	6	65.93	87	59	58	65	46	26	68	24	14	14	21	3.21	2.37	2.6	2.36	2.99	0.97	1.57	1.46	2.11	1.09	0.62	0.41	4.4	5.83	3.98	3.98	4.75	3.16	1.97	4.77	1.8	0.94	0.97	1.5	1118
Cluster-927.30110	589	415	1321	167	111	182	94	76	81	143	73	173	50	163	160.03	123	202	109	140	170	103	114	110	78	10.56	7.43	24.74	3.08	2.03	3.5	1.83	1.59	1.53	2.68	1.39	3.22	0.93	3.03	2.99	2.31	4.04	2.05	2.9	3.32	2.11	2.09	2.1	1.54	3363
Cluster-927.36548	133	130	92	28	31	39	5	10	20	8	13	6	117	128	92	32	46	43	26	19	18	23	15	16	3.32	3.24	2.4	0.72	0.79	1.04	0.14	0.29	0.53	0.21	0.34	0.16	3.01	3.31	2.39	0.84	1.28	1.12	0.75	0.52	0.51	0.59	0.4	0.44	2491
Cluster-927.43728	5	2	5	10	5	4	19	7	6	5	3	7	3	1	1	15	8	4	2	2	4	16	8	4	0.6	0.24	0.63	1.24	0.62	0.51	2.5	0.99	0.74	0.63	0.38	0.88	0.36	0.12	0.12	1.89	1.08	0.51	0.28	0.25	0.55	1.99	1	0.52	731
Cluster-927.43729	31	17	48	0	1	0	1	0	0	2	2	15	0	3	0	1	0	1	0	0	0	0	2	0	3.98	2.2	6.43	0	0.13	0	0.14	0	0	0.27	0.27	2	0	0.39	0	0.13	0	0.14	0	0	0	0	0.27	0	703
Cluster-927.43726	49	66	68	17	12	18	23	10	23	11	17	11	27	25	41	42	65	42	30	34	47	42	30	28	1.69	2.28	2.46	0.6	0.42	0.67	0.86	0.4	0.83	0.4	0.62	0.39	0.96	0.89	1.47	1.52	2.51	1.52	1.2	1.27	1.86	1.49	1.1	1.06	1875
Cluster-927.43727	62	37	94	2	2	2.99	1	0	9.82	3	1	0	1	8	0	2	1	6	5	10	2	2	1	0	9.22	5.56	14.58	0.31	0.3	0.46	0.16	0	1.47	0.46	0.16	0	0.15	1.19	0	0.31	0.17	0.94	0.86	1.55	0.34	0.31	0.15	0	644
Cluster-927.6406	48	62	58	10	10	6	2	2	14	7	2	3	47	45	33	21	28	5	15	13	8	5	9	1	7.91	10.35	9.98	1.7	1.68	1.03	0.36	0.39	2.31	1.19	0.35	0.52	7.65	7.36	5.45	3.62	5.15	0.87	2.86	2.22	1.5	0.85	1.53	0.18	607
Cluster-927.27942	206	205	178	25	28	30	13	2	1	11	14	12	177	233	191	28	30.36	19	30	40	25	15	6	5	7.76	7.73	7	0.97	1.08	1.21	0.53	0.09	0.04	0.43	0.56	0.47	6.85	9.06	7.46	1.11	1.28	0.75	1.31	1.63	1.08	0.58	0.24	0.21	1743
Cluster-927.28310	188	113	128	46	44	60	34	18	36	63	61	73	77	101	85	65	84	70	54	91	43	112	59	68	4.36	2.62	3.1	1.1	1.04	1.49	0.85	0.49	0.88	1.52	1.5	1.75	1.84	2.43	2.05	1.58	2.17	1.7	1.45	2.29	1.14	2.66	1.45	1.74	2663
Cluster-927.4313	14	10	12	8	12	10	18	4	10	23	24	20	25	29	20	9	15	13	22	19	8	20	7	12	0.86	0.62	0.77	0.51	0.75	0.65	1.2	0.29	0.64	1.47	1.56	1.28	1.57	1.83	1.27	0.58	1.03	0.84	1.57	1.25	0.56	1.26	0.45	0.81	1173
Cluster-927.4317	41	49	61	11	15	17	7	0	3	3	5	5	12	21	40	0	16	4	3	4	4	2	3	3	1.2	1.44	1.87	0.33	0.45	0.53	0.22	0	0.09	0.09	0.16	0.15	0.36	0.64	1.22	0	0.52	0.12	0.1	0.13	0.13	0.06	0.09	0.1	2161
Cluster-927.35896	1951.9	2410.87	504.16	961	876.68	1682.88	909.97	604.1	604.41	186.3	254.12	209	2765.16	3099.06	3008.11	338	393	531	792.71	280.8	462.05	397.91	355	209.37	38.2	47.12	10.3	19.35	17.51	35.31	19.3	13.81	12.48	3.81	5.27	4.24	55.88	62.92	61.35	6.94	8.58	10.88	17.94	5.98	10.33	7.97	7.39	4.52	3104
Cluster-927.35891	584	321	351	31	25	31	10	2	10	0	0	0	199	254	326	7	18	39	0	1	7	1	3	2	32.12	17.69	20.16	1.75	1.4	1.81	0.6	0.13	0.57	0	0	0	11.17	14.33	18.5	0.4	1.1	2.25	0	0.06	0.44	0.06	0.17	0.12	1280
Cluster-927.35892	22	26	20	3	4	1	1	5	0	0	2	1	11	9	15	4	2	9	1	2	6	4	1	2	0.6	0.71	0.57	0.08	0.11	0.03	0.03	0.16	0	0	0.06	0.03	0.31	0.25	0.42	0.11	0.06	0.26	0.03	0.06	0.19	0.11	0.03	0.06	2313
Cluster-927.49265	13.11	13.04	10	20.93	23.12	27.98	7.11	6	14.86	13.01	20	13	13	9.24	5	18	10	21	12	12	5.97	9	20	10.08	2.39	2.42	1.9	3.93	4.3	5.28	1.42	1.28	2.7	2.46	3.82	2.47	2.33	1.67	0.91	3.43	2.04	4.04	2.53	2.25	1.24	1.7	3.75	1.96	574
Cluster-927.32930	213.99	171	228.95	382	362	369.02	226	250	388	340	305	278	193.11	204	241	397.79	366	419	419	546	375	336	365	364	19.38	15.57	21.65	35.62	33.47	35.28	22.27	26.5	36.14	32.03	29.13	26.17	17.66	18.74	22.3	37.74	37.02	39.88	43.91	52.48	38.78	31.3	34.63	35.83	884
Cluster-927.47282	103	89	96	25	52	57	34	26	33	18	21	15	115	95	66	39	47	57	58	57	55	29	31	20	3.5	3.02	3.41	0.87	1.8	2.07	1.25	1.03	1.18	0.64	0.76	0.53	4.02	3.33	2.33	1.39	1.78	2.03	2.28	2.1	2.14	1.01	1.12	0.75	1903
Cluster-927.29542	27	38	21	1	4	0	0	0	3	1	1	0	1	38	12	6	0	1	1	4	0	2	0	0	1.37	1.93	1.11	0.05	0.21	0	0	0	0.16	0.05	0.05	0	0.05	1.98	0.63	0.32	0	0.05	0.06	0.22	0	0.1	0	0	1365
Cluster-927.29543	173.26	135.05	88	108	62	236.21	129.08	67	70.99	79	96	117.93	34	50	56.43	54	52	149	58	40	55	149.97	151	37	3.22	2.51	1.71	2.07	1.18	4.71	2.6	1.46	1.39	1.53	1.89	2.27	0.65	0.96	1.09	1.05	1.08	2.9	1.25	0.81	1.17	2.85	2.99	0.76	3252
Cluster-927.30428	891	563	565	88	57	53	31	54	63	125	35	164	189	509	140	24	131.81	14	39	104	44	39	99	27	20.45	12.91	13.54	2.08	1.34	1.3	0.77	1.45	1.52	2.99	0.85	3.9	4.47	12.1	3.35	0.58	3.38	0.34	1.03	2.59	1.15	0.92	2.41	0.68	2687
Cluster-927.32937	769	677	1304	632	461	753	430	335	342	855	622	1005	145	285	298	492	379	571	237	332	370	404	580	592	16.57	14.57	29.35	14.01	10.14	17.39	10.05	8.43	7.77	19.23	14.21	22.45	3.22	6.37	6.69	11.12	9.11	12.89	5.9	7.77	9.11	8.91	13.28	14.06	2844
Cluster-927.46640	59	45	34	2	6	5	1	0	3	1	4	4	18	23	8	7	11	20	2	3	4	6	5	3	1.51	1.15	0.91	0.05	0.16	0.14	0.03	0	0.08	0.03	0.11	0.11	0.47	0.61	0.21	0.19	0.31	0.54	0.06	0.08	0.12	0.16	0.14	0.08	2439
Cluster-927.27863	439	558	424	72	46	34	3	25	20	3	12	9	562	675	735	76	78	64	37	56	36	20	10	15	25.19	32.09	25.41	4.25	2.69	2.07	0.19	1.68	1.19	0.18	0.73	0.54	32.9	39.7	43.49	4.57	5	3.85	2.46	3.45	2.36	1.18	0.61	0.94	1238
Cluster-927.48816	23.36	8	33	9	4	3	3	26	16	138.71	27	412.59	0	18	0	14	0	0	0	0	0	2	104.02	11	5.2	1.81	7.66	2.06	0.91	0.68	0.73	6.78	3.5	31.85	6.26	95.73	0	3.91	0	3.25	0	0	0	0	0	0.46	23.59	2.59	519
Cluster-927.48810	21	20	9	38	37	94.36	42	11	8	36	48	50	18	14	8	41	13	61.4	13	8	7	109	58	21	0.45	0.43	0.2	0.84	0.81	2.16	0.97	0.27	0.18	0.8	1.09	1.11	0.4	0.31	0.18	0.92	0.31	1.38	0.32	0.19	0.17	2.39	1.32	0.5	2863
Cluster-927.27862	237	254	270	171	184	169	132	117	147	46	47	55	212	256	282	151	112	142	97	108	95	47	48	74	25.9	27.96	30.8	19.23	20.52	19.41	15.7	14.97	16.41	5.22	5.41	6.25	23.26	28.22	31.32	17.27	13.67	16.32	12.26	12.44	11.85	5.29	5.47	8.75	779
Cluster-927.20189	91	107	57	126	105.99	234	61	47	38	62	101.24	57.91	43	64	22	98	78	226	44	47	50	137	94	36	3.71	4.37	2.43	5.29	4.41	10.19	2.7	2.24	1.62	2.64	4.37	2.45	1.8	2.69	0.93	4.19	3.55	9.66	2.08	2.07	2.33	5.73	4.06	1.61	1631
Cluster-927.20188	31	37	30	22	19	30	7	5	6	5	10	8	55	45	25	6	11	11	11	6	4	5	5	5	5.13	6.2	5.18	3.74	3.2	5.15	1.26	0.97	0.99	0.86	1.73	1.38	8.98	7.38	4.14	1.04	2.03	1.92	2.1	1.03	0.75	0.85	0.85	0.88	606
Cluster-927.20183	57	88	31	0	0	1	0	0	0	1	0	0	0	3	6	0	1	0	0	0	0	0	0	0	2.25	3.48	1.28	0	0	0.04	0	0	0	0.04	0	0	0	0.12	0.25	0	0.04	0	0	0	0	0	0	0	1675
Cluster-927.9535	26	15	9	0	2	1	0	9	4	319.48	120	230	15	24	13	5	14	19	5	10	17	77	79	174.73	0.61	0.35	0.22	0	0.05	0.03	0	0.25	0.1	7.79	2.97	5.57	0.36	0.58	0.32	0.12	0.36	0.46	0.14	0.25	0.45	1.84	1.96	4.5	2644
Cluster-927.45442	0	2	2	575	1260.96	1267	11159.6	8027.71	7272.44	17328	15233	16839	0	2	13	878	1189.69	1908	6366.1	2510.22	6983.74	14735	12110	28226.7	0	0.68	0.69	195.73	425.09	420.59	4046.91	3118.2	2286.16	5889.95	5210.63	5833.85	0	0.63	4.15	303.14	440.17	669.88	2435.61	816.99	2624.1	5085.42	4003.99	9684.81	436
Cluster-927.45447	202	146	345.99	229	307	99	158.84	186.99	167	178.98	206.99	200.04	141	207	207.17	618.69	281	425	222.97	366.93	274	267.31	177	196.99	12.67	9.18	22.66	14.78	19.65	6.59	10.82	13.72	10.88	11.69	13.72	13.03	9.01	13.28	13.38	40.65	19.67	27.97	16.18	24.65	19.62	17.21	11.7	13.5	1156
Cluster-927.27682	117.95	103.37	195.04	224.03	307.96	166.24	139.98	150	279.75	118.05	114	93	149.17	154.99	153.72	323.91	438.65	308.7	322.98	451.32	241	262.42	168	264.53	14.98	13.24	25.85	29.27	39.89	22.09	19.35	22.3	36.05	15.56	15.21	12.29	18.91	19.74	19.75	43.04	62.19	41.24	47.44	60.06	34.9	34.34	22.17	36.22	708
Cluster-927.55520	40	41	17	66	63	75	88	77	105	43	75	38	22	37.99	34	78	68	98	98	57	98	98	66	88	2.86	2.94	1.27	4.86	4.6	5.69	6.84	6.44	7.78	3.2	5.67	2.82	1.6	2.77	2.5	5.85	5.43	7.36	8.11	4.36	8.01	7.2	4.97	6.87	1047
Cluster-927.60297	35	29	85	20	16	14	3	5	5	4	4	3	28	18	24	20	16	31	7	11	13	4	13	0	1.12	0.93	2.84	0.66	0.52	0.48	0.1	0.19	0.17	0.13	0.14	0.1	0.92	0.59	0.8	0.67	0.57	1.04	0.26	0.38	0.47	0.13	0.44	0	2007
Cluster-927.7468	28.49	13	13	5	1	0	0	0	1	0	0	0	8	15	20	1	2	5	1	15	1	4	0	1	1.37	0.62	0.65	0.25	0.05	0	0	0	0.05	0	0	0	0.39	0.74	0.99	0.05	0.11	0.25	0.06	0.77	0.05	0.2	0	0.05	1428
Cluster-927.60299	25	63	36	3	9	20	3	0	9	0	0	0	40	63.01	53.26	17	13	64	9	30	24	10	4	0	1.4	3.52	2.1	0.17	0.51	1.19	0.18	0	0.52	0	0	0	2.28	3.61	3.07	0.99	0.81	3.75	0.58	1.8	1.53	0.57	0.24	0	1265
Cluster-927.38320	430.5	486.95	242	113	100	150	73	69	115	140	129	133	434.98	573	503	99	109.01	156.09	102	101	121.03	121	109	110	14.54	16.45	8.54	3.93	3.45	5.42	2.67	2.72	4.08	4.93	4.62	4.66	15.1	19.99	17.64	3.51	4.11	5.52	3.98	3.69	4.67	4.19	3.9	4.09	1913
Cluster-927.38322	489	1246	668	218	363	1302	383	154	264	128	51	91	491	2453	1295	371	504	684	221	446	323	191	114	139	12.08	30.76	17.24	5.54	9.16	34.46	10.26	4.45	6.87	3.3	1.34	2.33	12.51	62.78	33.3	9.61	13.9	17.7	6.31	11.96	9.12	4.83	2.99	3.78	2515
Cluster-927.38323	24	16	9	8	4	10	6	10	12	11	5	6	30.01	35	25	8	3	5	7	7	6	9	4	10	16.88	11.9	6.56	5.74	2.84	6.59	4.63	8.21	7.25	7.77	3.52	4.43	18.39	21.49	15.71	5.8	2.35	3.74	5.64	4.4	4.72	6.66	2.64	6.85	344
Cluster-927.38324	308	334	290	388.01	370	403	391.36	327	401.78	387	390	350	328	354	379	414	357	484	392	429	447	384	429	379	31.21	34.06	30.67	40.46	38.26	42.99	43.14	38.78	41.69	40.75	41.62	36.87	33.44	36.26	39.11	43.92	40.39	51.55	45.95	45.95	51.69	40.04	45.42	41.64	819
Cluster-927.38326	3.97	9	5	0	2	3	0	1	1	0	1	0	9	18	12.66	7	10	5	7	7	4	1	0	1	0.36	0.81	0.47	0	0.18	0.28	0	0.11	0.09	0	0.09	0	0.82	1.64	1.16	0.66	1	0.47	0.73	0.67	0.41	0.09	0	0.1	888
Cluster-927.38327	446.69	442.58	135.64	64.98	67.57	120.51	82.06	40	28.2	80.77	103	104.76	187.19	318.34	127.01	41	37	66.02	27.67	14.17	36.97	107.09	82.55	32	25.72	25.54	8.15	3.85	3.97	7.38	5.13	2.69	1.69	4.84	6.27	6.26	10.99	18.78	7.54	2.47	2.38	3.99	1.84	0.88	2.43	6.33	5.01	2.02	1235
Cluster-927.38328	433.47	457	406	136	135	165	181.94	172	142	133	188	168	422	492	460	127	190	163	189	178	192	169	180	186	17.07	18	16.69	5.51	5.43	6.93	7.77	7.91	5.86	5.46	7.84	6.86	17.05	19.97	18.77	5.24	8.35	6.73	8.6	7.57	8.63	6.82	7.5	8.04	1680
Cluster-927.27868	2922	3025	2750.99	2912	3124	3203	3023	2774	2938	2788	3251.28	2975	3141	2904	3014	2678	2971	3061	2906	2887	2644	3367	3109	2889.25	51.19	52.9	50.33	52.49	55.86	60.19	57.39	56.76	54.33	50.99	60.41	54.02	56.85	52.8	55.05	49.18	58.06	56.14	58.85	55.03	52.92	60.35	57.93	55.85	3436
Cluster-927.42700	163.94	162	119	50	53	57	22	15	28	10	18	11	161	179	272	61	76	106	63	50.18	37	36	20	32	2.95	2.91	2.24	0.93	0.97	1.1	0.43	0.32	0.53	0.19	0.34	0.21	2.99	3.34	5.1	1.15	1.53	2	1.31	0.98	0.76	0.66	0.38	0.64	3353
Cluster-927.5198	33	31	29	41	30	74	27	22	29	2	0	0	60	55	66	13	21	41	21	26	50	2	3	7	1.74	1.64	1.6	2.23	1.62	4.16	1.55	1.36	1.6	0.11	0	0	3.24	2.98	3.6	0.72	1.24	2.27	1.28	1.48	3.02	0.11	0.17	0.4	1322
Cluster-927.5199	0	1	0	0	0	0	5	0	1	0	1	0	22	29	23	0	2	1	6	9	0	1	7	0	0	0.06	0	0	0	0	0.32	0	0.06	0	0.06	0	1.31	1.74	1.39	0	0.13	0.06	0.41	0.56	0	0.06	0.43	0	1220
Cluster-927.5190	0	0	0	3	0	1	10	12	15	8	22	12	0	0	0	11	2	1	13	19	26	22	27	20	0	0	0	0.17	0	0.06	0.61	0.79	0.88	0.47	1.31	0.7	0	0	0	0.65	0.13	0.06	0.85	1.15	1.67	1.27	1.6	1.23	1257
Cluster-927.5194	0	0	2	10	10	22	41	14	25	64	62	55	0	0	0	16	61	94	12	4	35	30	37	74	0	0	0.18	0.87	0.86	1.97	3.77	1.39	2.18	5.64	5.54	4.84	0	0	0	1.42	5.76	8.36	1.18	0.36	3.38	2.61	3.28	6.82	927
Cluster-927.5195	126	99	104	44	24	44	34	8	9	35	26	32	73	72	63	20	44	77	25	15	26	50	33	13	0.95	0.75	0.82	0.34	0.19	0.36	0.28	0.07	0.07	0.28	0.21	0.25	0.57	0.57	0.5	0.16	0.37	0.61	0.22	0.12	0.22	0.39	0.27	0.11	7608
Cluster-927.34850	638.67	707.99	607	3123.29	4406.4	2486.37	2111.36	2385.88	3202.91	2191.4	2826.55	2631.73	1490.13	994.9	1206.74	2443.46	3313.02	3474.37	1763.78	2704.25	2186.9	1725.97	2776.6	2348.7	11.65	12.89	11.56	58.59	82.01	48.62	41.72	50.81	61.63	41.71	54.66	49.73	28.06	18.82	22.94	46.71	67.39	66.33	37.18	53.64	45.56	32.2	53.84	47.24	3312
Cluster-927.34856	598	364	731	323	127	100	111	151	211	2344	1576.92	3118	53	105	27	118	208	164	72	233	551	536	652	613	16.75	10.19	21.38	9.31	3.63	3	3.37	4.94	6.22	68.5	46.81	90.55	1.53	3.04	0.79	3.46	6.5	4.81	2.33	7.08	17.63	15.37	19.38	18.9	2251
Cluster-927.34857	309	342	439	444	521.98	339.54	322.13	332	500.14	222.8	288	290.96	417.1	455.22	471.9	532	597.93	673	488.49	603	461	366	309.66	416.82	38.45	42.93	57.01	56.85	66.25	44.24	43.64	48.37	63.22	28.77	37.66	37.66	51.86	56.87	59.44	69.27	83.07	88.1	70.32	78.7	65.43	46.93	40.07	55.96	717
Cluster-927.34855	181.98	142	100.04	115	148	112	45	58.07	147	53	36	54	291	335.72	288	240.58	272	259	140	206	137.17	112	87.06	69	5.62	4.39	3.23	3.66	4.67	3.7	1.51	2.1	4.77	1.71	1.18	1.73	9.25	10.72	9.24	7.79	9.38	8.38	5	6.89	4.84	3.54	2.85	2.35	2066
Cluster-927.34858	185	195	191	50	97	47	32	22	51	28	47	24	250	228	201	68	110	98	74	122	40	34	35	24	9.31	9.82	10.03	2.59	4.98	2.52	1.75	1.29	2.68	1.47	2.5	1.25	12.86	11.78	10.45	3.58	6.18	5.17	4.31	6.6	2.3	1.75	1.86	1.32	1374
Cluster-927.47	0	2	1	2	1	0	3	3	0	20	28	11	3	1	4	2	3	1	0	1	6	35	16	19	0	0.11	0.06	0.11	0.06	0	0.18	0.19	0	1.16	1.64	0.63	0.17	0.06	0.23	0.12	0.19	0.06	0	0.06	0.38	1.99	0.94	1.16	1270
Cluster-927.25679	1744.91	1546	1340	1869.01	1511	1965	2011.03	1757	1689	2101	1825.09	1984.37	1429	1565.87	1551	1870.27	1778.64	1927.94	1891	1911.5	2110.59	2335.8	2272.67	1910	44.53	39.42	35.71	49.08	39.36	53.69	55.64	52.38	45.37	55.95	49.37	52.5	37.58	41.37	41.18	50.03	50.64	51.53	55.8	52.93	61.54	61.03	61.59	53.69	2444
Cluster-927.48	0	0	0	3	1	3	2	1	0	8	3	15	0	0	0	1	0	0	0	0	0	4	6	0	0	0	0	0.85	0.28	0.84	0.6	0.32	0	2.27	0.86	4.32	0	0	0	0.29	0	0	0	0	0	1.15	1.67	0	470
Cluster-927.25671	123	368.28	78	248.88	153	114	199.47	220	556.05	48	56	43	225	303	351.55	454.05	441	239.15	395.07	675.29	342	176.25	277	239	5.25	15.74	3.48	10.94	6.67	5.19	9.24	10.98	24.84	2.14	2.53	1.91	9.85	13.32	15.54	20.32	21.02	10.71	19.51	31.11	16.68	7.72	12.52	11.2	1570
Cluster-927.32938	5076.1	5446.98	8996.25	283	253	194	135	116	81	345.4	178	262	2738.55	4040	3084	235	248.31	277	62	79	57	93.06	57	90	245.12	263.38	453.61	14.06	12.47	9.98	7.08	6.55	4.08	17.38	9.09	13.13	135.29	200.52	153.94	11.89	13.38	14.03	3.46	4.11	3.14	4.61	2.91	4.76	1420
Cluster-927.24407	177.03	109	59	1	0	0	0	0	0	0	0	0	7	25	6	0	0	0	0	0	0	0	0	0	6.98	4.3	2.43	0.04	0	0	0	0	0	0	0	0	0.28	1.02	0.25	0	0	0	0	0	0	0	0	0	1678
Cluster-927.24408	184.81	203	160.17	60	68	36	32	48	79.99	10	12	7	211	247.03	304.67	140	165.29	109	99	162	87	48.06	29	22	27.54	30.59	24.91	9.2	10.33	5.59	5.2	8.38	12.01	1.54	1.88	1.09	31.2	36.7	45.67	21.82	27.5	17.1	17.06	25.12	14.78	7.39	4.47	3.52	643
Cluster-11389.1	16	29	5	9	11	11	2	1	11	1	1	4	31	42	38	12	33	17	13	5	9	9	5	1	0.56	1.01	0.18	0.32	0.39	0.41	0.08	0.04	0.4	0.04	0.04	0.14	1.11	1.51	1.38	0.44	1.29	0.62	0.52	0.19	0.36	0.32	0.18	0.04	1860
Cluster-927.4383	65	85	36	10	17	17	10	7	6	8	18	8	51	81	34	9	15	14	8	11	11	23	11	11	16.73	22.34	9.66	2.64	4.45	4.45	2.81	2.11	1.5	2.12	4.81	2.15	12.63	20.15	8.56	2.42	4.31	3.81	2.38	2.84	3.21	6.14	2.86	2.97	485
Cluster-927.21881	705	604	588	755	730	971	940	794	602	651	870	808	639	669	456	663	616	800	652	538	611	880	938	601	46.04	39.56	40.09	50.74	48.65	67.29	66.68	60.64	40.79	44.27	60.02	54.79	42.46	44.66	30.63	45.36	44.9	54.82	49.25	37.6	45.56	59	64.5	42.87	1121
Cluster-927.15264	192	203	228	51	35	37	36	47	46	34	29	32	267.99	297	262	106.99	88	105	60	76	67.25	45	53	52	4.93	5.21	6.11	1.35	0.92	1.02	1	1.41	1.24	0.91	0.79	0.85	7.09	7.89	7	2.88	2.52	2.82	1.78	2.12	1.97	1.18	1.44	1.47	2431
Cluster-927.15266	237	226	310	259	240	270	260	227	262	272	250	280	234	194	206	304	233	333.84	265	280	257	256.99	291	276.95	4.59	4.37	6.26	5.16	4.74	5.6	5.45	5.13	5.35	5.49	5.13	5.61	4.67	3.89	4.15	6.17	5.03	6.76	5.93	5.89	5.68	5.09	5.99	5.91	3137
Cluster-927.15267	38.47	26	37.2	15	16	14	5.96	1.69	2	6	5	3	15.99	24.79	11	5	1	6	5	5	6	4	7	2	16.05	11.23	16.15	6.41	6.77	5.74	2.72	0.83	0.77	2.55	2.14	1.31	6.16	9.59	4.33	2.17	0.47	2.65	2.4	2	2.83	1.74	2.86	0.85	401
Cluster-927.22129	306	226.76	201	35	39	26	24	12	21	12	13	8	604	239	485	24	23	38	38	27	22	38	42	7	8.87	6.57	6.09	1.04	1.15	0.81	0.75	0.41	0.64	0.36	0.4	0.24	18.02	7.17	14.61	0.73	0.74	1.15	1.27	0.85	0.73	1.13	1.29	0.22	2184
Cluster-927.15263	65	69	55	9	1	5	6	2	12	0	5	2	39	59	36	9	19	9	13	12	5	17	10	4	1.41	1.49	1.24	0.2	0.02	0.12	0.14	0.05	0.27	0	0.11	0.04	0.87	1.32	0.81	0.2	0.46	0.2	0.33	0.28	0.12	0.38	0.23	0.1	2832
Cluster-927.21949	6	5	6	115	58	110	165.37	97	127	358	275.54	410	2	1	3	73	33.2	88	47.95	91	125	251.41	333	222	0.19	0.16	0.2	3.69	1.85	3.67	5.59	3.54	4.16	11.65	9.11	13.26	0.06	0.03	0.1	2.39	1.16	2.88	1.73	3.07	4.45	8.03	11.02	7.62	2049
Cluster-927.26807	213	169	272	241	431	233	218	224	360	180	147	219	260	221	306	293	318	318	242	352	303	192	145	279	23.84	19.06	31.78	27.76	49.22	27.39	26.55	29.35	41.11	20.93	17.31	25.49	29.19	24.93	34.78	34.33	39.74	37.43	31.34	41.5	38.69	22.13	16.92	33.78	767
Cluster-927.26805	473	484	812	1292.25	1245.98	2153.25	2716.92	2020.74	2574.68	2814.74	2042.21	2721.05	428.87	628.96	491.8	619.15	1092.5	1304.99	1859.01	1477.81	1752.83	2590.67	1906.43	2739.5	6.79	6.93	12.16	19.07	18.24	33.15	42.23	33.85	39.03	42.16	31.08	40.45	6.36	9.37	7.36	9.31	17.48	19.6	30.83	23.09	28.73	38.01	29.11	43.39	4136
Cluster-927.26802	189.91	157.8	230.23	883.98	760.22	610.5	725.47	721.72	1276.07	465.88	647.14	631.86	208.92	235.2	252.69	1187.61	1060.25	985.82	849.12	1361.68	717.33	893.36	923.55	911.68	14.71	12.27	18.61	70.45	60.08	50.04	61.06	65.39	102.07	37.55	52.89	50.83	16.4	18.55	20.06	96.33	91.65	80.16	76.07	112.39	63.42	71.09	75.11	76.93	988
Cluster-927.26803	0	0	2	1	0	3	7	2	1	8	6.94	2	2	2.01	0	0	0	0	0	0	0	3	1	0	0	0	0.59	0.29	0	0.86	2.18	0.67	0.27	2.34	2.05	0.59	0.54	0.55	0	0	0	0	0	0	0	0.89	0.29	0	464
Cluster-927.31180	5098.2	4621.35	9584.19	1263.04	960.28	918.79	1331.83	1044.05	981.25	1937.38	1127.56	2261.15	1736.99	2419.65	1298.92	1476.57	1315.67	2283.37	806.26	977.15	1016.96	1026.73	1153.01	1089.68	150.32	136.19	295.1	38.32	28.9	28.98	42.58	35.97	30.41	59.6	35.23	69.13	52.71	73.77	39.8	45.64	43.28	70.53	27.49	31.22	34.26	31	36.07	35.36	2152
Cluster-927.26808	52	124	32	7	9	28	4	2	10	6	4	6	77	136	107	6	25	29	4	11	10	15	7	3	1.53	3.66	0.99	0.21	0.27	0.88	0.13	0.07	0.31	0.18	0.13	0.18	2.34	4.15	3.28	0.19	0.82	0.9	0.14	0.35	0.34	0.45	0.22	0.1	2151
Cluster-927.26809	462.76	503.76	343.13	54	60	71	7	15	22	20	8	18	468	512	401	91	153	156	54	42	67	47	18	21	5.48	5.95	4.24	0.66	0.72	0.9	0.09	0.21	0.28	0.25	0.1	0.22	5.73	6.3	4.96	1.13	2.02	1.93	0.74	0.54	0.91	0.57	0.23	0.27	4956
Cluster-927.56573	43	55	44	6	6	4	4	8	12	20	16	14	78	63	64	8	14	9	10	13	16	13	15	33	1.1	1.41	1.18	0.16	0.16	0.11	0.11	0.24	0.32	0.54	0.43	0.37	2.06	1.67	1.71	0.22	0.4	0.24	0.3	0.36	0.47	0.34	0.41	0.93	2434
Cluster-927.24452	203	148	55	5	2	1	5	0	4	0	0	0	60	59	51	0	4	1	1	3	1	2	1	0	14.14	10.34	4	0.36	0.14	0.07	0.38	0	0.29	0	0	0	4.25	4.2	3.65	0	0.31	0.07	0.08	0.22	0.08	0.14	0.07	0	1068
Cluster-927.1996	0	0	1	8	6	2	3	1	13	1	1	0	0	0	0	22	19	40	9	17	29	3	2	0	0	0	0.04	0.34	0.26	0.09	0.14	0.05	0.57	0.04	0.04	0	0	0	0	0.96	0.89	1.75	0.43	0.77	1.38	0.13	0.09	0	1599
Cluster-927.44377	304	277	417	10	18	9.87	43.48	24	11	8.42	25.02	9	238	235.01	136	18	25	32	22	15	30.98	38.92	24	30.01	9.46	8.62	13.55	0.32	0.57	0.33	1.47	0.87	0.36	0.27	0.83	0.29	7.62	7.56	4.4	0.59	0.87	1.04	0.79	0.51	1.1	1.24	0.79	1.03	2053
Cluster-927.23294	13	16	2	8	4	9	0	0	0	0	0	1	7	15	14	2	4	6	0	0	0	2	0	0	0.57	0.7	0.09	0.36	0.18	0.42	0	0	0	0	0	0.05	0.31	0.67	0.63	0.09	0.19	0.27	0	0	0	0.09	0	0	1542
Cluster-927.23291	143	197	64	17	12	20	17	4	10	8	6	7	131	157	103	5	15	59	15	17	24	12	10	2	1.34	1.83	0.62	0.16	0.11	0.2	0.17	0.04	0.1	0.08	0.06	0.07	1.27	1.53	1.01	0.05	0.16	0.58	0.16	0.17	0.26	0.11	0.1	0.02	6208
Cluster-927.3592	68	91	109	20	26	16	7	7	12	4	5	2	82	93	105	24	42	38	11	34.02	16	11	5	11	3.96	5.31	6.62	1.2	1.54	0.99	0.44	0.48	0.73	0.24	0.31	0.12	4.86	5.54	6.3	1.46	2.73	2.32	0.74	2.12	1.06	0.66	0.31	0.7	1225
Cluster-927.3591	90	72	56	10	9	2	1	1	1	0	0	0	183	99	155	7	7	7	3	4	2	2	0	0	7.78	6.26	5.06	0.89	0.79	0.18	0.09	0.1	0.09	0	0	0	16	8.7	13.71	0.63	0.68	0.64	0.3	0.37	0.2	0.18	0	0	913
Cluster-927.763	0	0	0	0	0	0	0	0	5	0	6	1	0	0	0	3	8	4	0	1	9	2	3	6	0	0	0	0	0	0	0	0	0.32	0	0.39	0.06	0	0	0	0.19	0.55	0.26	0	0.07	0.63	0.13	0.19	0.4	1179
Cluster-927.26118	337	317.05	569.96	2262.25	2534.13	1682.19	963.38	1270.28	1934.09	813.27	973.79	993.45	759.26	439.22	528.01	2959	2213.35	2448.08	1741.84	1874.7	1482.06	1326.7	1060.21	1097.92	9.8	9.21	17.3	67.66	75.19	52.31	30.37	43.14	59.1	24.66	29.99	29.94	22.72	13.2	15.95	90.16	71.78	74.54	58.54	59.06	49.22	39.49	32.7	35.13	2179
Cluster-927.51328	23	10	11	2	1	5	3	1	3	0	0	5	9	13	12	4	6	3	5	4	3	1	0	0	1.56	0.68	0.78	0.14	0.07	0.36	0.22	0.08	0.21	0	0	0.35	0.62	0.9	0.84	0.28	0.45	0.21	0.39	0.29	0.23	0.07	0	0	1089
Cluster-927.26110	516	345	662	276	325	185	188	165	370	105	144	137	445	425	777	310	435	337	180	333	259	115	98	146	58.46	39.39	78.28	32.18	37.57	22	23.18	21.88	42.75	12.35	17.16	16.14	50.55	48.5	89.37	36.76	55.02	40.15	23.59	39.72	33.48	13.42	11.57	17.89	761
Cluster-927.8615	0	0	2	11	4	5	27	16	4	29	75	47	0	0	0	13	9	1	16	4	9	54	110	8	0	0	0.3	1.63	0.59	0.75	4.25	2.71	0.58	4.34	11.36	7.06	0	0	0	1.96	1.45	0.15	2.67	0.6	1.48	8.04	16.45	1.24	655
Cluster-927.8616	0	0.89	0	109.99	181.9	250.19	316.96	303.61	400.03	221	155	161.01	6	0	43	110	190.79	246.41	379	262.31	346	314.58	190.98	229.14	0	0.19	0	23.67	38.78	53.8	72.36	74.42	82.59	47.75	33.83	35.12	1.22	0	8.91	24.04	44.57	54.4	91.67	55.99	82.37	68.13	40.84	50.84	535
Cluster-927.8617	8	11	5	31	11	38	15	11	17	5	17	6	18	23	19	6	1	6	4	11	6	11	10	10	0.21	0.29	0.14	0.84	0.3	1.07	0.43	0.34	0.47	0.14	0.47	0.16	0.49	0.63	0.52	0.17	0.03	0.17	0.12	0.31	0.18	0.3	0.28	0.29	2379
Cluster-927.8610	5	5	17	183	164	151	315	355	356	992	681	992	21	11	12	122	162	121	252	241	210	474	309	640	0.69	0.7	2.44	25.92	23.02	21.7	47.22	57.21	49.55	141.6	98.39	142.08	2.88	1.51	1.67	17.57	24.89	17.53	40.12	34.64	32.96	67.28	44.11	94.79	674
Cluster-927.8613	0	0	0	1	1	1	11	9	7	58	59	62	0	0	3	0	0	0	11	9	2	83	89	99	0	0	0	0.08	0.08	0.08	0.94	0.83	0.57	4.75	4.9	5.07	0	0	0.24	0	0	0	1	0.76	0.18	6.72	7.36	8.49	976
Cluster-927.8618	48	123	19	9	28	43	18	19	10	10	2	13	67	82	105	11	17	18	19	6	16	18	23	19	0.93	2.39	0.39	0.18	0.56	0.9	0.38	0.43	0.21	0.2	0.04	0.26	1.35	1.65	2.13	0.22	0.37	0.37	0.43	0.13	0.36	0.36	0.48	0.41	3121
Cluster-927.40225	428	373	337	380	420	656.1	284	240	267.68	338	256.88	356	318	287.65	369	437.03	524	719	384	288	276	439	379	343	11.99	10.44	9.86	10.95	12.01	19.67	8.63	7.85	7.88	9.88	7.62	10.34	9.17	8.33	10.74	12.83	16.38	21.1	12.44	8.75	8.83	12.59	11.27	10.58	2251
Cluster-927.11470	26	40	49	3	2	3	1	2	1	8	2	5	9	11	19	5	9	6	0	3	7	1	1	0	1.69	2.61	3.33	0.2	0.13	0.21	0.07	0.15	0.07	0.54	0.14	0.34	0.6	0.73	1.27	0.34	0.65	0.41	0	0.21	0.52	0.07	0.07	0	1123
Cluster-927.52706	0	0	0	211	246	148	116	129	161	122	140	194	1	9	0	269	306	212	280	325	262	368	287	310	0	0	0	14.4	16.65	10.41	8.36	10.01	11.07	8.43	9.81	13.36	0.07	0.61	0	18.69	22.65	14.76	21.48	23.06	19.84	25.06	20.04	22.45	1108
Cluster-927.24868	1134	1267.93	803	3084	2206	2679	1550	1239	2064.99	641	781	728	1027	1440.72	1390.42	3735.96	3136	3643	1791	2141	1561	1619	1359	871.06	22.48	25.1	16.62	62.91	44.64	56.94	33.31	28.69	43.18	13.26	16.42	14.96	21.02	29.62	28.72	77.64	69.36	75.62	41.05	46.15	35.36	32.85	28.64	19.04	3068
Cluster-927.10349	29	36	49	12	9	12	4	6	12	9	10	5	60	62	66	14	28	18	22	12	10	8	12	20	3.51	4.4	6.2	1.5	1.11	1.52	0.53	0.85	1.48	1.13	1.27	0.63	7.27	7.55	8.1	1.78	3.79	2.29	3.08	1.53	1.38	1	1.51	2.62	729
Cluster-927.10346	27	2	220	17187	3409	5430	97744	52799	22442	319822	181402	259482	16	35	23	1492	1684	850	10404	3663	12018	122789	126647	224386	2.89	0.22	24.57	1892.26	372.1	610.73	11378	6611.92	2453.88	35546.4	20427.5	28863.5	1.72	3.78	2.5	167.09	201.13	95.6	1287.67	413.45	1467.05	13522.6	14141	25995.3	790
Cluster-927.46334	2	1	4	10	13	15	11	5	7	2	6	6	1	3	6	12	8	15	3	1	10	9	7	5	0.28	0.14	0.58	1.44	1.85	2.19	1.67	0.82	0.99	0.29	0.88	0.87	0.14	0.42	0.85	1.75	1.25	2.21	0.48	0.15	1.59	1.3	1.01	0.75	668
Cluster-927.24863	1300.01	862.96	2881	6	2	8	1	2	6	4	0	6	29	955	146	1	14	18	6	9	12	12	9	9	29.32	19.44	67.85	0.14	0.05	0.19	0.02	0.05	0.14	0.09	0	0.14	0.67	22.32	3.43	0.02	0.35	0.43	0.16	0.22	0.31	0.28	0.22	0.22	2730
Cluster-927.19516	31	22	36	199	146.99	264	200	110	134.34	127	146	163.16	35	51	30	157	79	198	82	89	94	201	212	53	2.29	1.63	2.78	15.16	11.1	20.7	16.09	9.53	10.28	9.79	11.41	12.55	2.63	3.85	2.28	12.17	6.53	15.39	7.02	7.03	7.95	15.29	16.49	4.28	1021
Cluster-18205.0	17	47	9	1	2	2	0	0	1	0	0	0	4	17	15	0	0	0	0	0	0	0	0	0	1.38	3.84	0.76	0.08	0.17	0.17	0	0	0.08	0	0	0	0.33	1.41	1.25	0	0	0	0	0	0	0	0	0	953
Cluster-30.0	0	0	0	0	0	0	0	0	0	0	0	0	0	0	0	0	27	0	0	5	11	0	0	0	0	0	0	0	0	0	0	0	0	0	0	0	0	0	0	0	6.73	0	0	1.13	2.8	0	0	0	518
Cluster-927.42818	259.12	84	159	11	19	8.73	9	10	7	7	11	10	14	26	11	2	0	1	3	1	0	1	0	0	3.11	1	1.99	0.14	0.23	0.11	0.12	0.14	0.09	0.09	0.14	0.12	0.17	0.32	0.14	0.03	0	0.01	0.04	0.01	0	0.01	0	0	4895
Cluster-927.19517	174.25	136.99	160.76	5889.8	4497.28	5868.8	5058.83	4237.47	3378.04	6705.01	8527.59	4945.29	211.75	197.87	189.69	3377.03	2543.75	3552.72	4064.34	3829.79	4892.05	5559.45	5459.92	4029.14	69.15	56.19	66.39	2396.14	1811.56	2299.88	2196.85	1968.63	1245.31	2716.08	3469.77	2051.92	78.01	73.16	71.29	1392.59	1125.41	1494.5	1858.15	1462.8	2194.17	2301.35	2133.05	1633.58	408
Cluster-927.39518	367	343	523	550	607	400.15	410	490	741	445	323.04	351	511	561	691	653.62	684.97	574	530	715.45	536.67	463	400.35	462	53.13	50.19	79.01	81.93	89.62	60.39	64.66	83.07	108.21	66.79	49.06	52.89	73.49	81.06	100.73	98.98	110.72	87.49	88.75	107.91	88.57	69.15	60.02	71.87	654
Cluster-927.55512	27	32	16	20	16	21	19	25	13	47	32	39	38	26	32	25	42	30	37	32	23	50	53	23	0.8	0.94	0.49	0.61	0.48	0.66	0.61	0.86	0.4	1.45	1	1.19	1.15	0.79	0.98	0.77	1.38	0.93	1.26	1.02	0.78	1.51	1.66	0.75	2150
Cluster-927.55510	0	0	0	0	0	1	5	0	0	2	5	2	0	0	0	0	0	0	0	2	0	3	3	8	0	0	0	0	0	0.17	0.89	0	0	0.34	0.86	0.34	0	0	0	0	0	0	0	0.34	0	0.51	0.51	1.4	609
Cluster-927.22914	24	18	26	0	0	6	1	0	0	0	0	0	10	12	7	1	3	1	0	4	0	0	0	0	2.77	2.09	3.13	0	0	0.73	0.13	0	0	0	0	0	1.16	1.39	0.82	0.12	0.39	0.12	0	0.49	0	0	0	0	752
Cluster-927.22917	144	184.04	68	1	4	1	0	0	1	0	0	0	274	240	203	2	1	1	1	0	0	0	0	0	11.12	14.27	5.48	0.08	0.32	0.08	0	0	0.08	0	0	0	21.45	18.88	16.07	0.16	0.09	0.08	0.09	0	0	0	0	0	990
Cluster-927.22911	56	12	405	56204.9	60891.6	55576.8	155565	126815	117905	237136	213310	235383	975	99	2415	64562.3	48941.9	52685	92415.3	80569.7	97455.9	192741	170105	245460	12.77	2.79	96.29	13172.5	14138.8	12968.8	38709.3	33868	26356	55764.9	50635.4	55955.4	215.72	22	542.84	15365.6	12455.8	12680.2	24347	18622.7	25263.1	45521.8	39477.3	59110.2	513
Cluster-927.57918	83	90	78	31	48	37	8	6	18	7	5	16	82	65	83	40	66	68	19	48	36	6	7	3	2.53	2.74	2.48	0.97	1.49	1.21	0.26	0.21	0.58	0.22	0.16	0.51	2.57	2.05	2.63	1.28	2.24	2.17	0.67	1.58	1.25	0.19	0.23	0.1	2091
Cluster-927.48956	16	33	4	1	0	2	4	0	0	0	2	0	16	23	13	1	4	2	1	3	1	0	0	2	0.6	1.24	0.16	0.04	0	0.08	0.16	0	0	0	0.08	0	0.62	0.89	0.5	0.04	0.17	0.08	0.04	0.12	0.04	0	0	0.08	1752
Cluster-927.36282	860	810.25	654	822.01	799.96	1149	717.01	586.63	797.64	393	590.02	541.49	931	958	822	850.95	1486	890	1402.98	1739.4	1095	1077.01	896	748	42.53	40.13	33.77	41.83	40.38	60.52	38.49	33.91	41.16	20.26	30.87	27.79	47.08	48.68	42.01	44.1	82.01	46.15	80.24	92.57	61.85	54.62	46.81	40.54	1393
Cluster-927.36285	291	158	197	148	76	45	24	92	38	40	14	55	355	290	428	220	131.04	203	75	70	75	68	61	52	4.4	2.38	3.11	2.3	1.17	0.73	0.39	1.62	0.61	0.63	0.22	0.86	5.54	4.55	6.74	3.48	2.21	3.21	1.31	1.15	1.29	1.05	0.98	0.87	3942
Cluster-927.46440	663	588	681	1174.93	1197	989	1056	1048	1303	836	982	934	851	660	757	1360	1331	1391	1322.44	1548.34	1310	1316	1168	1275	22.34	19.81	23.96	40.74	41.17	35.62	38.6	41.27	46.08	29.38	35.05	32.64	29.47	22.97	26.48	48.04	50.04	49.11	51.53	56.45	50.43	45.43	41.72	47.24	1917
Cluster-927.46441	185	199	134	163	171	221	110	122	101	193	204	161	81	103	101.93	159	134	127	103	60	104	187	189	130	3.82	4.1	2.89	3.46	3.6	4.89	2.46	2.94	2.2	4.16	4.46	3.44	1.72	2.2	2.19	3.44	3.08	2.74	2.46	1.35	2.45	3.95	4.14	2.96	2959
Cluster-927.46447	206.07	193	115	41	32	37	43	39	34	12	13	17	178.85	215.37	206.82	51	45.97	62	35	36	30	26	24	18	3.22	3.01	1.88	0.66	0.51	0.62	0.73	0.71	0.56	0.2	0.22	0.28	2.89	3.49	3.37	0.84	0.8	1.01	0.63	0.61	0.54	0.42	0.4	0.31	3821
Cluster-927.17737	45	61.96	27	97	47	36	41	44.45	205	9	14	23	13	69	29	313.24	178	264	135.85	428.98	188	150	289	86	1.65	2.28	1.04	3.67	1.76	1.41	1.63	1.91	7.89	0.34	0.54	0.88	0.49	2.61	1.1	12.06	7.3	10.16	5.77	17.03	7.89	5.65	11.25	3.47	1781
Cluster-927.31185	1350.2	1387	1334.93	544	557	683	410	449	407	320	310	341	1478	1332	1451.25	655	531	767	547	451	545	624	543	377	31.94	32.78	32.98	13.24	13.45	17.31	10.52	12.41	10.14	7.9	7.77	8.36	36.05	32.64	35.74	16.24	14.02	19	14.96	11.59	14.73	15.11	13.65	9.83	2615
Cluster-927.37435	466.31	486.26	505.23	613.5	532.95	757.29	647.39	444.63	390.46	983.92	749.06	911.96	429.84	484.59	514.12	378.31	423.27	500.82	474.73	416.01	641.36	657.51	716.24	645.88	7.37	7.68	8.34	9.98	8.6	12.85	11.09	8.21	6.52	16.24	12.57	14.95	7.03	7.96	8.48	6.27	7.47	8.29	8.68	7.16	11.59	10.64	12.05	11.27	3777
Cluster-927.50508	11	6	2	2	1.01	4	1	0	0	0	1	1	15	10	16	6	1	3	0	0	1	0	0	1	0.37	0.2	0.07	0.07	0.03	0.14	0.04	0	0	0	0.04	0.03	0.52	0.35	0.56	0.21	0.04	0.11	0	0	0.04	0	0	0.04	1923
Cluster-927.12450	14	34	22	7	3	9	7	2	0	0	4	0	7	7	12	0	6	1	1	11	6	1	3	0	1.38	3.37	2.26	0.71	0.3	0.93	0.75	0.23	0	0	0.41	0	0.69	0.7	1.2	0	0.66	0.1	0.11	1.15	0.67	0.1	0.31	0	835
Cluster-927.9344	0	3	4	124	116	298	306	107	96	294	416.97	377	3	0	2	166.02	140	328	97.01	61	101.99	561	558.99	207	0	0.17	0.23	7.07	6.56	17.57	18.42	6.94	5.54	16.98	24.44	21.69	0.17	0	0.11	9.64	8.66	19.07	6.22	3.63	6.46	31.91	32.7	12.56	1272
Cluster-927.2145	14	21	13	4	6	12	4	0	2	3	5	1	12	34	21	7	7	6	1	4	1	8	4	2	0.39	0.58	0.38	0.11	0.17	0.36	0.12	0	0.06	0.09	0.15	0.03	0.34	0.98	0.61	0.2	0.22	0.17	0.03	0.12	0.03	0.23	0.12	0.06	2265
Cluster-927.21335	54	138	44	0	0	3	23	3	0	50	32	24	49	137	74	2	9	3	2	0	3	13	11	12	1.76	4.49	1.49	0	0	0.1	0.81	0.11	0	1.7	1.1	0.81	1.64	4.6	2.5	0.07	0.33	0.1	0.08	0	0.11	0.43	0.38	0.43	1976
Cluster-927.19286	16	38	9	2	0	4	2	0	6	5	0	2	10	11	5	5	7	6	1	3	0	2	0	0	0.58	1.38	0.34	0.07	0	0.15	0.08	0	0.23	0.19	0	0.08	0.37	0.41	0.19	0.19	0.28	0.23	0.04	0.12	0	0.07	0	0	1801
Cluster-927.12257	15	16	1	5	1	1	1	0	2	1	3	0	17	8	8	4	2	2	0	0	1	1	0	0	0.9	0.97	0.06	0.31	0.06	0.06	0.07	0	0.13	0.06	0.19	0	1.05	0.49	0.5	0.25	0.13	0.13	0	0	0.07	0.06	0	0	1191
Cluster-927.19282	21	12	5	4	1	3	3	3	0	0	0	0	7	10	1	1	0	2	4	6	1	7	9	1	1.95	1.12	0.48	0.38	0.09	0.29	0.3	0.33	0	0	0	0	0.65	0.94	0.09	0.1	0	0.19	0.43	0.59	0.11	0.67	0.87	0.1	870
Cluster-927.12251	0	0	0	0	4	2	7	4	2	7	11	11	0	0	1	1	2	0	3	3	4	10	16	12	0	0	0	0	1.51	0.74	2.84	1.74	0.69	2.65	4.19	4.26	0	0	0.35	0.39	0.83	0	1.28	1.08	1.68	3.87	5.87	4.57	418
Cluster-927.19281	24	29	7	16	10	9	6	2	8	7	6	5	23	34	32	10	7	10	1	11	16	2	1	7	1.05	1.27	0.32	0.72	0.45	0.42	0.29	0.1	0.37	0.32	0.28	0.23	1.03	1.54	1.45	0.46	0.34	0.46	0.05	0.52	0.8	0.09	0.05	0.34	1535
Cluster-927.19288	208	306	122	33	66	27	10	15	33	3	7	5	307	347	368	76	52	42	17	16	13	9	7	12	47.82	71.66	29.24	7.8	15.45	6.35	2.51	4.04	7.43	0.71	1.67	1.2	68.45	77.7	83.36	18.24	13.34	10.19	4.52	3.73	3.4	2.14	1.64	2.91	511
Cluster-927.19289	59	88	38	2	9	9	3	1	3	4	0	0	69	129	20	0	4	17	2	4	8	1	2	4	3.31	4.95	2.23	0.12	0.52	0.54	0.18	0.07	0.18	0.23	0	0	3.95	7.42	1.16	0	0.25	1	0.13	0.24	0.51	0.06	0.12	0.25	1260
Cluster-927.28707	659	522	611.86	1104	1384.14	1663.18	1814.22	2632.94	2498.14	1894	2283	2147.96	693	585	1095.96	877.06	1080.78	1622	1438	1265.11	1759.57	2261	2363	2601	43.08	34.23	41.76	74.28	92.36	115.4	128.85	201.33	169.45	128.95	157.69	145.82	46.1	39.1	73.71	60.07	78.87	111.29	108.75	88.52	131.37	151.77	162.67	185.77	1120
Cluster-927.23112	59	53	91	77	63	70	46	52	73.02	80	48	75	57	79	45	104	97	101	65	97	69	65	61	72	4.77	4.3	7.68	6.41	5.2	5.98	4.04	4.92	6.09	6.73	4.09	6.3	4.66	6.5	3.73	8.8	8.75	8.57	6.08	8.35	6.37	5.4	5.17	6.34	958
Cluster-927.19864	15	6	7	80	51	186	121	52	64	28	41	70	1	1	0	41	41	43	23	47	23	67	67	54	0.95	0.38	0.46	5.22	3.3	12.51	8.33	3.85	4.21	1.85	2.74	4.61	0.06	0.06	0	2.72	2.9	2.86	1.69	3.19	1.66	4.36	4.47	3.74	1147
Cluster-927.18883	279	260	305	275.03	297	350	151.92	155	238.04	141	134	187.96	267	256	215	400	325.07	478	226	266	246	250.44	235.27	172.16	4.32	4.02	4.94	4.39	4.7	5.82	2.55	2.81	3.9	2.28	2.2	3.02	4.28	4.12	3.48	6.5	5.62	7.76	4.05	4.49	4.36	3.97	3.88	2.95	3848
Cluster-927.7615	108	151	160	55	50	55	11	11	16	24	9	22	74	70	63	78	62	67	6	29	30	8	13	7	5.3	7.42	8.2	2.78	2.51	2.88	0.59	0.63	0.82	1.23	0.47	1.12	3.72	3.53	3.2	4.01	3.4	3.45	0.34	1.53	1.68	0.4	0.67	0.38	1401
Cluster-927.23536	474.92	502.91	645.19	3748.4	4435.8	5191.42	3473.57	3475.44	3462.54	1672.93	1381.78	1806.81	1137.96	717.87	2237.6	2907.99	3233.55	4212.9	3132.6	2435.6	3142.11	1776.97	1519.31	1422.25	27.68	29.38	39.27	224.88	263.93	321.68	219.9	236.91	209.95	101.6	85.15	109.34	67.65	42.88	134.46	177.62	210.39	257.65	211.22	152.33	209.19	106.3	93.4	90.71	1223
Cluster-927.30704	2028	2201.96	1432.07	873.34	919	1131	367.14	355.89	511.96	372.25	350	429.83	2631.39	2824.71	2470.9	896.61	967.54	1392.13	488.25	639.1	485	701.96	531.79	402	34.76	37.68	25.63	15.4	16.08	20.79	6.82	7.12	9.26	6.66	6.36	7.64	46.6	50.26	44.16	16.11	18.5	24.98	9.67	11.92	9.5	12.31	9.7	7.6	3506
Cluster-927.30705	159	189	252	376	308	266.34	269	209	260	334	406	342	114	137	109	490	260	379	248	233	227	684.04	623	323.01	4.46	5.3	7.39	10.86	8.83	8	8.19	6.86	7.68	9.79	12.08	9.96	3.3	3.98	3.18	14.42	8.15	11.15	8.05	7.09	7.28	19.67	18.57	9.99	2246
Cluster-927.29658	8595.16	13401	7387.07	1665	2330.44	1649	599	791	1239	938.03	759.99	977	13068.5	14546.6	17387	1913	2691	2391	1105.03	1630	1269	1025	738	758.75	300.61	468.69	269.78	59.92	83.19	61.62	22.72	32.33	45.45	34.22	28.15	35.44	469.56	525.12	630.92	70.12	105.01	87.62	44.69	61.65	50.7	36.72	27.35	29.17	1857
Cluster-927.29659	6116	6194	4901	5301	4213	6034	8983.98	7494.02	6168.14	6155.09	7043	6635	4357	4597	4448.01	4293.01	3703.13	4777	5730	4051	5586	8195.18	7417.41	5264.01	88.15	89.09	73.76	78.6	61.98	93.34	140.3	126.13	93.95	92.62	107.69	99.09	64.94	68.83	66.9	64.87	59.53	72.07	95.46	63.6	91.99	120.82	113.78	83.76	4118
Cluster-927.29656	3214.43	2639	2467	4118.55	4378.99	3616	4244	4592	5053	3412	3756	3318.98	3172.97	3274	2913	4285	4033	5065	6052	5720.93	6149.99	6162	4341	3214.99	78.91	64.72	63.24	104.03	109.73	95.06	112.95	131.68	130.61	87.41	97.74	84.47	80.29	83.23	74.41	110.27	110.46	130.22	171.77	152.44	172.48	154.85	113.18	86.95	2530
Cluster-927.40598	62	35	188.07	2797.7	3064.84	4155.06	3269.2	2634.79	3306.19	3092.24	2956.59	2710.26	90.02	49	138.2	2529.2	2151.46	2732.77	2304.6	2371.63	2726.03	2678.22	2564.61	3537.76	42.62	25.43	134.07	1962.39	2126.69	2682.77	2464.84	2115.05	1959.74	2136.23	2037.27	1955.26	54.06	29.49	85.12	1794.28	1644.25	2000.23	1815.11	1460.6	2097.91	1937	1656.66	2372.66	346
Cluster-927.29652	2660	2741	2267	739	908	681	392	366	432	311	251	321	2961	2824	3173	824	981	950	390	515	471	379	307	310	91.81	94.61	81.71	26.25	31.99	25.12	14.68	14.76	15.64	11.2	9.18	11.49	105.02	100.63	113.65	29.81	37.78	34.36	15.57	19.23	18.57	13.4	11.23	11.76	1878
Cluster-927.29653	53.85	36.02	54.32	66.79	75.68	72.94	56.88	42.26	66.07	48.11	29	31.73	70.79	78.76	64.67	77.32	83.25	108.97	100.98	106.4	77.82	65.91	52.48	42.17	2.97	1.99	3.13	3.8	4.27	4.28	3.41	2.73	3.8	2.77	1.69	1.82	3.99	4.46	3.68	4.47	5.13	6.31	6.45	6.31	4.91	3.73	3.06	2.55	1276
Cluster-927.29651	1178	1054	1555	149.65	170	225.52	121	73	110	94	60	100.98	533	881.08	504	135.27	250	292	107	123	135.05	67	73.98	85.98	24.58	21.96	33.88	3.21	3.62	5.04	2.74	1.78	2.42	2.05	1.33	2.18	11.48	19.06	10.95	2.96	5.82	6.38	2.58	2.79	3.22	1.43	1.64	1.98	2929
Cluster-927.19296	66	135	11	4	3.1	5	3	0	3	4	0	1	36	106	54	7	4	4	13	3	4	4	0	2	2.42	4.96	0.42	0.15	0.12	0.2	0.12	0	0.12	0.15	0	0.04	1.36	4.01	2.06	0.27	0.16	0.15	0.55	0.12	0.17	0.15	0	0.08	1782
Cluster-927.30701	3523	3246	3737	1855	2206	1544	711	946	1487	533	861	841	3535	3106	2856	2542	2687	2617	1532	2065	1643	1374	1082	820	120.85	111.34	133.86	65.48	77.24	56.6	26.45	37.92	53.52	19.07	31.28	29.92	124.61	110	101.67	91.39	102.84	94.06	60.76	76.63	64.38	48.28	39.34	30.93	1888
Cluster-927.13701	15	22	7	9	12	26	21	6	17	28	9	15	21	13.67	22	71	24	82	23	24	39	46	36	30	0.65	0.95	0.32	0.4	0.53	1.2	0.99	0.3	0.77	1.26	0.41	0.67	0.93	0.61	0.99	3.22	1.16	3.72	1.15	1.12	1.93	2.04	1.65	1.42	1553
Cluster-927.13700	2	2	0	22	3	14	15	7	9	18	27	16	2	0	0	24	14	28	11	19	20	38	46	27	0.19	0.19	0	2.19	0.3	1.43	1.58	0.79	0.89	1.81	2.76	1.61	0.2	0	0	2.44	1.51	2.85	1.23	1.95	2.21	3.79	4.66	2.84	844
Cluster-927.13703	31	11	25	3	0	3	0	0	0	3	0	5	3	3	2	0	1	1	1	1	0	0	0	0	2.89	1.03	2.44	0.29	0	0.3	0	0	0	0.29	0	0.49	0.28	0.28	0.19	0	0.1	0.1	0.11	0.1	0	0	0	0	866
Cluster-927.13709	14	14	13	2	0	2	0	0	0	1	0	3	11	13	13	1	1	1	0	1	0	7	2	0	0.54	0.54	0.52	0.08	0	0.08	0	0	0	0.04	0	0.12	0.44	0.52	0.52	0.04	0.04	0.04	0	0.04	0	0.28	0.08	0	1706
Cluster-927.13708	55.49	41	45	15.43	8	8	5	0	1	3	1	7	30	29	35	12	7	12	7	6	0	9	3	4	1.62	1.2	1.37	0.46	0.24	0.25	0.16	0	0.03	0.09	0.03	0.21	0.9	0.88	1.06	0.37	0.23	0.37	0.24	0.19	0	0.27	0.09	0.13	2168
Cluster-927.15707	8.03	9.99	8	21	17	38.9	9	1	6	10	6	6	51.11	23.99	36	26	10	38	10	2	2	22	12	7	1.8	2.28	1.87	4.84	3.88	8.94	2.2	0.26	1.32	2.31	1.4	1.4	11.14	5.25	7.97	6.09	2.5	9	2.59	0.46	0.51	5.11	2.74	1.66	517
Cluster-927.15702	142	70.99	147	134.32	128.98	209	121	72	142	40	52	79	68	38	21	178	188	191.02	84	114	68.61	191.25	158.01	47.99	22.74	11.51	24.56	22.13	21.06	34.77	21.12	13.5	22.82	6.63	8.72	13.17	10.77	6.05	3.37	29.8	33.61	32.22	15.56	18.92	12.52	31.62	26.12	8.23	617
Cluster-927.15701	5	2	0	38	44	96	37	7	11	30	25	22	3	2	3	25	19	45	15	6	22	36	29	13	0.24	0.1	0	1.87	2.15	4.9	1.92	0.39	0.55	1.5	1.27	1.09	0.15	0.1	0.15	1.26	1.02	2.26	0.83	0.31	1.2	1.77	1.47	0.68	1429
Cluster-927.44095	120.98	128	63	76	77.96	90	27	48	38	106	63	84	128	164	282.98	100	92	102	47	48	36	77	56	110	9.28	9.86	5.04	6	6.1	7.31	2.25	4.31	3.01	8.46	5.1	6.69	9.95	12.81	22.25	8.03	7.88	8.21	4.17	3.92	3.15	6.07	4.51	9.19	995
Cluster-11677.0	5	1	4	0	0	0	1	1	0	2	0	7	5	20	4	2	0	0	0	0	0	0	3	0	0.41	0.08	0.34	0	0	0	0.09	0.1	0	0.17	0	0.6	0.42	1.68	0.34	0.17	0	0	0	0	0	0	0.26	0	944
Cluster-927.15709	0	0	0	5	1	8	1	1	0	1	2	2	0	1	2	1	0	1	2	4	4	2	1	3	0	0	0	0.87	0.17	1.4	0.18	0.2	0	0.17	0.35	0.35	0	0.17	0.34	0.18	0	0.18	0.39	0.7	0.77	0.35	0.17	0.54	600
Cluster-927.38461	2	6	5	0	0	2	4	0	7	1	0	0	22.77	12	7	0	3	2	3	9	5	0	0	0	0.78	2.43	2.04	0	0	0.77	1.71	0	2.55	0.4	0	0	8.28	4.38	2.6	0	1.31	0.83	1.35	3.4	2.21	0	0	0	410
Cluster-927.31196	675.98	584.99	601	800	666.98	828	681	640.98	728.97	1051.99	1100.96	1144.96	673	663.99	614	695.95	630.99	602.96	666	615.97	649.99	1164.94	1041.93	824.95	57.74	50.22	53.6	70.34	58.15	74.73	63.26	64.08	64.14	93.49	99.2	101.64	58.13	57.63	53.66	62.27	60.18	54.11	65.83	55.93	63.39	102.32	93.33	76.67	921
Cluster-927.21329	483	500	395	836.95	730	621	1004.99	917.95	1084.99	992.49	1017	999	680.02	769	698.43	923.01	1092	934.1	984.02	1215	895.98	1283.07	1136.58	1361.99	28.73	29.81	24.53	51.24	44.32	39.25	64.92	63.85	67.1	61.5	63.94	61.69	41.24	46.85	42.81	57.53	72.5	58.3	67.7	77.51	60.87	78.33	71.28	88.61	1204
Cluster-927.48056	17	24	17	1	0	4	12	6	3	100	62	106	1	5	2	3	0	2	1	0	1	35	60	39	0.69	0.97	0.72	0.04	0	0.17	0.53	0.28	0.13	4.22	2.65	4.45	0.04	0.21	0.08	0.13	0	0.08	0.05	0	0.05	1.45	2.57	1.73	1643
Cluster-927.37969	771.93	713	1248.04	1450.98	1263	1465	857	897	1126	914.03	905	1042	647	671	564	1595	1193	1723	1185	1375.96	1121	1174.99	1201.01	950.99	17.7	16.33	29.89	34.24	29.57	35.99	21.31	24.03	27.21	21.88	22	24.77	15.3	15.94	13.47	38.35	30.52	41.38	31.42	34.27	29.37	27.58	29.26	24.04	2689
Cluster-927.37966	19	23	7	18	24	11	25	11	8	42	48.98	48	30	28	29	7	13	13	18	10	9	48	55	27	3.7	4.55	1.42	3.6	4.76	2.21	5.31	2.51	1.54	8.45	9.96	9.74	5.72	5.36	5.61	1.42	2.83	2.67	4.05	2	1.99	9.67	10.98	5.59	555
Cluster-927.37964	43.06	49.24	92.05	581.65	503.02	559.36	488.61	462.29	542.17	935.61	883.45	867.36	45.99	47.09	73	615.68	460.88	589.29	414.39	552.79	401.41	698.37	630.93	839.46	29.94	36.2	66.36	412.59	352.98	364.87	372.6	375.31	324.49	653.48	615.37	632.93	27.9	28.62	45.42	441.69	356.21	436.29	330.05	343.78	312.37	510.95	411.78	568.84	345
Cluster-927.37963	30	33	71	43	43	60	35	31	42	19	24	38	31	25	30	66	58	54	44	29	34	52	31	40	12.16	13.84	29.94	17.87	17.69	23.98	15.53	14.71	15.77	7.86	9.97	16.11	11.64	9.42	11.49	27.79	26.21	23.21	20.54	11.29	15.57	21.99	12.35	16.54	405
Cluster-927.37962	53	36	48	87	99	69	20	42	49.79	34.09	29	43	56	46	32	73	64	78.1	35	59	44	32.2	53	52	28	19.87	26.35	47.02	52.96	35.12	11.58	25.95	23.56	18.25	15.54	23.8	26.65	21.96	15.58	39.95	37.65	43.85	21.25	28.96	26.16	17.82	26.94	27.44	372
Cluster-927.37961	198	238	177	78	103	107	58	68	58	39	42	47	196	200	200	87	92	114	50	54	64.04	60	48	59	3.84	4.6	3.58	1.55	2.04	2.22	1.22	1.54	1.19	0.79	0.86	0.94	3.92	4.02	4.04	1.77	1.99	2.31	1.12	1.14	1.42	1.19	0.99	1.26	3133
Cluster-927.21320	81	111	169	58	29	33.05	26	28.03	38	18	29	24	80	73	57.06	50	45	43	27	28	35	30	49	28	1.64	2.25	3.58	1.21	0.6	0.72	0.57	0.66	0.81	0.38	0.62	0.5	1.68	1.54	1.21	1.06	1.02	0.91	0.63	0.62	0.81	0.62	1.06	0.63	3004
Cluster-927.11280	23	22	10	8	1	8	1	4	1	2	1	0	31	30	32	10	13	12	4	3	10	9	9	1	0.47	0.45	0.22	0.17	0.02	0.18	0.02	0.1	0.02	0.04	0.02	0	0.66	0.64	0.69	0.22	0.3	0.26	0.1	0.07	0.24	0.19	0.2	0.02	2963
Cluster-8292.0	1	0	0	0	0	1	0	0	0	4	4	6	0	0	0	0	0	0	0	0	5	0	0	0	0.1	0	0	0	0	0.11	0	0	0	0.42	0.43	0.63	0	0	0	0	0	0	0	0	0.58	0	0	0	819
Cluster-927.42105	551	523	549	234	218	297	183	162	187	173	142	195	392	494	428	180	270	256	187	161	188	146	136	103	12.18	11.55	12.68	5.32	4.92	7.04	4.39	4.18	4.36	3.99	3.33	4.47	8.94	11.32	9.85	4.17	6.66	5.93	4.78	3.87	4.75	3.3	3.2	2.51	2779
Cluster-927.43255	275	273	342.59	287	283	287.16	525.99	351	354	424.01	319	308	230.91	347	320.52	347.08	361	330	335	304	312.45	420.82	394	347	7.12	7.07	9.27	7.65	7.48	7.96	14.77	10.62	9.65	11.46	8.76	8.27	6.16	9.3	8.64	9.42	10.43	8.95	10.03	8.54	9.25	11.16	10.84	9.9	2412
Cluster-927.43253	0	0	1	13	4	1	2	3	1	0	1	0	0	0	1	1	3	8	3	6	4	1	0	0	0	0	0.27	3.52	1.07	0.27	0.58	0.93	0.26	0	0.27	0	0	0	0.26	0.27	0.88	2.23	0.91	1.58	1.2	0.27	0	0	480
Cluster-927.43251	99.63	133.02	104.46	855.7	1019.19	1431.85	1473.49	1202.45	818.23	386.91	315.79	322.46	135.83	116.28	263.88	394.74	557.57	887.39	626.15	462.03	1046.64	363.28	275.88	266.44	4.02	5.37	4.4	35.53	41.97	61.65	64.5	56.7	34.56	16.28	13.49	13.5	5.62	4.83	11.03	16.69	25.1	37.53	29.21	20.12	48.24	15.02	11.78	11.8	1646
Cluster-927.31191	2024	1284	1962	76290	90759	64228	54185	58895	85377	63154.1	53098.9	58502	3282	1878	2073	77188	80243.9	84787	70589	85269.3	77898	56237	49533	69169.9	130.63	83.11	132.21	5067.45	5978.66	4400.04	3798.89	4445.64	5718.57	4244.9	3620.83	3920.55	215.6	123.95	137.67	5219.34	5780.75	5742.62	5269.97	5891.69	5741.41	3726.3	3366.83	4877.79	1131
Cluster-927.42101	52	63	41	9	11	17	0	2	2	4	5	2	133	91	59.87	10	18	18	3	4	9	3	4	5	2.38	2.88	1.96	0.42	0.51	0.83	0	0.11	0.1	0.19	0.24	0.09	6.23	4.28	2.83	0.48	0.92	0.86	0.16	0.2	0.47	0.14	0.19	0.25	1484
Cluster-927.28077	498.99	539	479	955	889	779	1193	946	1184	893	753	836	748	683.11	716.06	778	743	640	955	755	874	850	602.97	1025	42.49	46.13	42.59	83.71	77.27	70.1	110.48	94.28	103.87	79.12	67.64	73.99	64.42	59.11	62.39	69.4	70.64	57.26	94.1	68.35	84.98	74.43	53.85	94.97	923
Cluster-8465.0	11	12	1	0	3	0	0	0	0	0	0	0	10	10	12	0	0	3	0	0	0	0	0	0	0.9	0.99	0.09	0	0.25	0	0	0	0	0	0	0	0.83	0.83	1	0	0	0.26	0	0	0	0	0	0	950
Cluster-927.46336	67	46	55	6	4	2	2	3	6	0	0	3	29	118	54	16	51	44	4	21	3	2	1	0	9.27	6.43	7.94	0.85	0.56	0.29	0.3	0.49	0.84	0	0	0.43	3.99	16.32	7.53	2.32	7.88	6.41	0.64	3.03	0.47	0.29	0.14	0	672
Cluster-927.37326	45	34	18	12	3	14	38	38	39	14	44	25	19	43	19	13	10	13	34	15	22	36	62	25	0.68	0.51	0.28	0.19	0.05	0.23	0.62	0.67	0.62	0.22	0.7	0.39	0.3	0.67	0.3	0.21	0.17	0.2	0.59	0.25	0.38	0.55	0.99	0.42	3955
Cluster-927.44153	130	193	77	38	44	62	87	49	34	38	42	51	126	186	160	47	63	59	57	53	44	68	71	43	3.64	5.41	2.25	1.1	1.26	1.86	2.64	1.6	1	1.11	1.25	1.48	3.64	5.39	4.66	1.38	1.97	1.73	1.85	1.61	1.41	1.95	2.11	1.33	2250
Cluster-927.44154	86	89	42	72	65	107	112	48	111	59	64	47	73	125	66	70	69	77	94	103	80.01	65	47	43	2.02	2.09	1.03	1.74	1.56	2.7	2.86	1.32	2.75	1.45	1.6	1.15	1.77	3.05	1.62	1.73	1.81	1.9	2.56	2.63	2.15	1.56	1.17	1.11	2629
Cluster-927.44157	32	24	23	10	4	5	1	0	2	0	4	3	12	15	26	2	5	9	1	5	1	2	8	0	1.46	1.09	1.09	0.47	0.19	0.24	0.05	0	0.1	0	0.19	0.14	0.56	0.7	1.22	0.1	0.25	0.43	0.05	0.25	0.05	0.09	0.38	0	1491
Cluster-927.44158	173	152	137	228	239	219	206	177	227	198	212	229	211	151.01	169	198	139	222	183	138	178	235	204	147	3.76	3.3	3.11	5.1	5.31	5.1	4.86	4.5	5.2	4.49	4.89	5.16	4.73	3.4	3.83	4.51	3.37	5.06	4.6	3.26	4.42	5.23	4.71	3.52	2821
Cluster-927.23011	74	75	70	8	4	16	9	9	7	13	3	8.89	42	41	30	2	16	19	3	2	15	6	8	11	21.29	22.09	20.98	2.36	1.17	4.65	2.83	3.03	1.94	3.84	0.89	2.67	11.53	11.3	8.38	0.6	5.13	5.78	1	0.57	4.89	1.79	2.31	3.3	462
Cluster-927.43870	226	295	325	323	279	296	281	256	278	269	335	287	211	389	285	316	275	335	321	264	236	541	520	302	3.42	4.46	5.14	5.03	4.31	4.81	4.61	4.52	4.44	4.25	5.38	4.5	3.3	6.11	4.5	5.01	4.64	5.31	5.62	4.35	4.08	8.37	8.37	5.04	3935
Cluster-927.28079	571	585	585	196	212	236	89	97	116	64	54	90	916	833	853	190	271	205	162	179	157	99	83	63	14.83	15.18	15.87	5.24	5.62	6.56	2.51	2.94	3.17	1.73	1.49	2.42	24.51	22.4	23.05	5.17	7.85	5.58	4.87	5.04	4.66	2.63	2.29	1.8	2406
Cluster-927.44564	47	43	198	31	24	26	34	18	7	24	32	79	10	6	10	39	8	19	11	5	16	12	38	15	1.38	1.26	6.06	0.93	0.72	0.81	1.08	0.62	0.22	0.73	0.99	2.4	0.3	0.18	0.3	1.2	0.26	0.58	0.37	0.16	0.54	0.36	1.18	0.48	2164
Cluster-927.28078	1523	1244	1239.84	17231	14330.4	21852.2	14654.1	15334.1	18263.8	8513.99	11647.8	10111.4	2678	2336.01	3881.32	18049.8	12907.9	18904.4	19267.5	17256.9	18651.3	12005.6	13641.6	6491.12	91.97	75.31	78.18	1070.94	883.32	1402.07	961.15	1082.94	1146.38	535.59	743.46	633.96	164.82	144.45	241.47	1142.11	870.06	1197.83	1345.91	1117.3	1286.36	744.14	868.39	428.69	1190
Cluster-927.45280	123	117	128	33	27	24	17	9	13	2	6	5	106.98	69	115	51	30	34	13	19	12	10	15	3	2.8	2.66	3.04	0.77	0.63	0.59	0.42	0.24	0.31	0.05	0.14	0.12	2.51	1.63	2.72	1.22	0.76	0.81	0.34	0.47	0.31	0.23	0.36	0.08	2708
Cluster-927.45286	14	12	14	0	2	0	0	0	1	3	1	1	2	4	1	0	7	2	0	8	2	6	0	0	4.41	3.88	4.59	0	0.64	0	0	0	0.3	0.97	0.33	0.33	0.6	1.2	0.3	0	2.46	0.67	0	2.49	0.71	1.97	0	0	445
Cluster-927.45285	22	105	204	18	11	23	97	67	58	51	35	55	4	27	5	22	24	19	57	53	82.16	20	46	51	1.73	8.29	16.75	1.46	0.88	1.91	8.29	6.17	4.71	4.17	2.9	4.49	0.32	2.16	0.4	1.81	2.11	1.57	5.19	4.44	7.38	1.62	3.8	4.37	977
Cluster-927.45284	193	116	298.58	161	144	299	175	136	146	238	173	189	116	97	150	160	123	190	143	110.38	166.49	202	213.75	237	4.08	2.45	6.59	3.5	3.11	6.77	4.01	3.36	3.25	5.25	3.88	4.14	2.53	2.13	3.3	3.55	2.9	4.21	3.49	2.54	4.02	4.37	4.8	5.52	2894
Cluster-927.11137	48	61	75	16	23	22	22	20	17	9	8	7	55	92	115	10	31	16	32	28	21	16	8	23	10.9	14.11	17.76	3.73	5.32	5.11	5.45	5.32	3.79	2.11	1.89	1.66	12.12	20.37	25.75	2.37	7.86	3.84	8.4	6.45	5.42	3.76	1.85	5.52	514
Cluster-927.11132	58	58	51	15	7	3	8	16	24	14	11	21	47	49	38	9	12	23	16	12	20	26	40	10	2.5	2.51	2.3	0.67	0.31	0.14	0.37	0.81	1.08	0.63	0.5	0.94	2.08	2.18	1.7	0.41	0.58	1.04	0.8	0.56	0.99	1.15	1.83	0.47	1556
Cluster-927.11139	38	29	39	6	2	2	5	1	0	1	1	1	18	21	22	4	9	5	5	3	4	8	3	1	0.85	0.64	0.91	0.14	0.05	0.05	0.12	0.03	0	0.02	0.02	0.02	0.41	0.48	0.51	0.09	0.22	0.12	0.13	0.07	0.1	0.18	0.07	0.02	2763
Cluster-927.19702	20	31	31	4	0	5	2	2	4	0	4	0	38	41	43	3	1	6	5	4	0	4	3	4	1.24	1.93	2	0.26	0	0.33	0.13	0.14	0.26	0	0.26	0	2.4	2.6	2.74	0.19	0.07	0.39	0.36	0.27	0	0.25	0.2	0.27	1167
Cluster-927.28233	259	209	254	208.19	249.89	189	141	84.16	151.24	167.08	185.06	162	53	106.22	70	211.99	273	271	150.76	271	169.58	182	171	209	7.91	6.38	8.1	6.55	7.79	6.18	4.67	3	4.86	5.33	5.99	5.13	1.67	3.35	2.22	6.79	9.31	8.68	5.33	8.97	5.92	5.7	5.54	7.03	2086
Cluster-927.19708	94.38	85.64	83.15	17	13	20	6	13.59	9.5	8	10.14	17.03	57.57	51.24	59.14	28	8	18	13	14.47	17.13	8.28	10.98	10.97	10.67	9.76	9.81	1.98	1.5	2.37	0.74	1.8	1.1	0.94	1.21	2	6.53	5.84	6.79	3.31	1.01	2.14	1.7	1.72	2.21	0.96	1.29	1.34	762
Cluster-927.28239	23	33	10	0	0	0	0	0	0	0	0	0	63	78	63	1	1	0	0	0	0	0	0	0	1.18	1.69	0.53	0	0	0	0	0	0	0	0	0	3.3	4.1	3.33	0.05	0.06	0	0	0	0	0	0	0	1354
Cluster-927.28238	904.28	918.13	680.8	267	336.36	308.99	80.05	112	169.05	11	33.05	25.06	1187.17	996.79	815.58	370.1	401.14	429.52	235.76	298.53	256.72	56.96	50.99	33	44.44	45.19	34.94	13.5	16.87	16.17	4.27	6.43	8.67	0.56	1.72	1.28	59.67	50.34	41.42	19.06	22	22.14	13.4	15.79	14.41	2.87	2.65	1.78	1400
Cluster-927.23014	123	132	86	161	215	184.03	111	111	160	127	134	126	153	135.98	163	197	193	210	163	187.24	159.22	149.28	158	135.34	1.51	1.61	1.1	2.03	2.69	2.42	1.47	1.59	2.07	1.62	1.74	1.6	1.94	1.73	2.08	2.53	2.64	2.69	2.31	2.5	2.23	1.87	2.06	1.83	4799
Cluster-927.10662	39	21	40	1500	1128.11	3475.5	2053	733	704	959.53	1115	1089.2	120	40	289	1120.88	1019	2388.5	820.01	648	919	2144	2067	983.82	0.85	0.46	0.91	33.48	24.98	80.8	48.28	18.57	16.1	21.73	25.65	24.49	2.69	0.9	6.53	25.49	24.66	54.26	20.57	15.27	22.78	47.61	47.66	23.53	2827
Cluster-927.10661	46	12	38	11	27	12	1	6	14	6	5	4	7	14	15	3	0	6	6	5	2	1	0	0	3.09	0.81	2.67	0.76	1.85	0.86	0.07	0.47	0.98	0.42	0.36	0.28	0.48	0.96	1.04	0.21	0	0.42	0.47	0.36	0.15	0.07	0	0	1096
Cluster-927.44408	77	158	35	12	9	2	23	14	33	14	2	11	72	278	26	2	96	56	2	43	13	5	2	10	23.73	49.94	11.23	3.8	2.82	0.62	7.74	5.05	9.71	4.43	0.64	3.54	21.06	81.66	7.74	0.64	33	18.25	0.71	13.09	4.54	1.6	0.62	3.2	449
Cluster-927.34021	493	400	458.84	1078.43	953.38	961	552.12	621	663.02	677	628.31	713.98	396	445	561	967.14	877.48	1060	745	726.84	667.98	571	628	607.09	4.14	3.35	4.02	9.31	8.17	8.67	5.02	6.09	5.89	5.93	5.6	6.21	3.44	3.89	4.92	8.51	8.21	9.31	7.23	6.66	6.41	4.9	5.62	5.63	6876
Cluster-927.10668	45	32	5	4	11	4	3	6	2	0	0	0	39	36	31	2	9	8	8	4	5	1	2	1	2.86	2.04	0.33	0.26	0.71	0.27	0.21	0.45	0.13	0	0	0	2.52	2.34	2.03	0.13	0.64	0.53	0.59	0.27	0.36	0.07	0.13	0.07	1145
Cluster-927.33979	1871	497	1163	176	23	25	28	111	21	342	152	413	27	109	50	18	13	13	12	14	5	7	8	9	61.01	16.2	39.6	5.91	0.77	0.87	0.99	4.23	0.72	11.63	5.25	13.97	0.91	3.67	1.69	0.62	0.47	0.44	0.45	0.49	0.19	0.23	0.28	0.32	1972
Cluster-927.44561	24	19	16	8	2	4	5	9	1	3	1	5	22.01	22	45	6	18	13	5	3	7	5	4	2	1.86	1.48	1.3	0.64	0.16	0.33	0.42	0.82	0.08	0.24	0.08	0.4	1.73	1.74	3.58	0.49	1.56	1.06	0.45	0.25	0.62	0.4	0.33	0.17	986
Cluster-927.18072	116.21	98	326	20	12	6	1	1	17	0	3	7	28	50	25	41.6	42	25	13	22	9	8	3	4	8.49	7.19	24.86	1.5	0.89	0.46	0.08	0.09	1.28	0	0.23	0.53	2.08	3.72	1.87	3.18	3.42	1.92	1.1	1.72	0.75	0.6	0.23	0.32	1031
Cluster-927.18070	251	258	202	930	480.97	1095	282.23	174	180	133	193	107	269	260	214	153	117	152	169	158	138	188	180.99	208	6.3	6.47	5.3	24.03	12.33	29.45	7.69	5.11	4.76	3.49	5.14	2.79	6.96	6.76	5.59	4.03	3.28	4	4.91	4.31	3.96	4.83	4.83	5.75	2479
Cluster-927.18071	0	5	0	16	15	18	7	8	5	4	2	1	0	0	3	1	1	5	2	7	1	6	3	9	0	1.65	0	5.29	4.91	5.82	2.47	3.02	1.53	1.32	0.67	0.34	0	0	0.93	0.34	0.36	1.7	0.74	2.22	0.37	2.01	0.97	3.01	441
Cluster-927.18074	191	227	269	296	316	242	238.87	215.96	403	268	243	297	331	298	352	298	376	359	296.99	390	292	262	238	357.97	4.68	5.55	6.88	7.46	7.9	6.35	6.34	6.18	10.39	6.85	6.31	7.54	8.35	7.56	8.97	7.65	10.27	9.21	8.41	10.36	8.17	6.57	6.19	9.66	2536
Cluster-927.6558	29	43	23	2	7	12	2	1	6	0	0	0	26	50	49	9	13	20	8	3	8	3	2	2	0.78	1.16	0.65	0.06	0.19	0.35	0.06	0.03	0.17	0	0	0	0.72	1.39	1.37	0.25	0.39	0.56	0.25	0.09	0.25	0.08	0.06	0.06	2331
Cluster-927.54111	28	30	20	37	21	16	11	6	14	11	9	6	50	36	33	28	24	30	10	22	17	9	7	8	1.06	1.13	0.79	1.44	0.81	0.65	0.45	0.26	0.55	0.43	0.36	0.24	1.94	1.4	1.29	1.11	1.01	1.19	0.44	0.9	0.73	0.35	0.28	0.33	1740
Cluster-927.14943	85	174	130	3	0	7	0	0	1	1	1	1	0	61	2	1	5	11	17	2	7	2	0	3	3.17	6.49	5.06	0.12	0	0.28	0	0	0.04	0.04	0.04	0.04	0	2.35	0.08	0.04	0.21	0.43	0.73	0.08	0.3	0.08	0	0.12	1758
Cluster-927.14941	30	50.53	69	10	6	18.31	107.87	35.05	69.15	91	85	85.81	11	9	1	153.95	40	168.96	55	132.37	114.25	59.02	96.02	121.21	0.88	1.48	2.11	0.3	0.18	0.57	3.43	1.2	2.13	2.78	2.64	2.61	0.33	0.27	0.03	4.73	1.31	5.19	1.86	4.2	3.82	1.77	2.98	3.91	2164
Cluster-927.14947	65	65	36	83	77	61	89	81	81	103	139	122	73	79	117	99	87	86	91	103	86	138	146	131	8.11	8.18	4.69	10.65	9.8	7.97	12.08	11.83	10.26	13.33	18.22	15.83	9.1	9.89	14.77	12.92	12.11	11.28	13.13	13.47	12.23	17.73	18.93	17.63	716
Cluster-17555.2	21	9	16	9	5	5	3	3	5	0	0	0	10	14	6	3	2	0	4	2	0	1	2	3	3.98	1.73	3.16	1.75	0.97	0.98	0.62	0.67	0.94	0	0	0	1.86	2.61	1.13	0.59	0.42	0	0.88	0.39	0	0.2	0.39	0.61	563
Cluster-927.16548	119	122	66	26	18	48	21.09	7	19	15	17.51	12	76	115	153	47	59	93	13	15	25	25	48	26	1.76	1.8	1.02	0.4	0.27	0.76	0.34	0.12	0.3	0.23	0.27	0.18	1.16	1.76	2.36	0.73	0.97	1.44	0.22	0.24	0.42	0.38	0.75	0.42	4024
Cluster-927.49971	146	145	85	0	3	2	1	3	0	0	0	0	23	59	11	2	1	3	0	3	0	1	0	0	5.12	5.08	3.11	0	0.11	0.07	0.04	0.12	0	0	0	0	0.83	2.13	0.4	0.07	0.04	0.11	0	0.11	0	0.04	0	0	1854
Cluster-927.5230	1	6	1	0	1	0	15	11	36	4	0	1	0	22	17	33	187	19	48	581	120	27	19	11	0.03	0.19	0.03	0	0.03	0	0.51	0.41	1.19	0.13	0	0.03	0	0.72	0.56	1.09	6.59	0.63	1.75	19.86	4.33	0.87	0.64	0.38	2028
Cluster-927.16540	75	62	68	27	31	25	7	11	11	0	4	2	39	39	33	30	32	45	28.17	38	23	13	11	4	1.66	1.37	1.57	0.61	0.7	0.59	0.17	0.28	0.26	0	0.09	0.05	0.89	0.89	0.76	0.7	0.79	1.04	0.72	0.91	0.58	0.29	0.26	0.1	2778
Cluster-927.16542	11	10	1	4	5	9	8	2	1	4	2	2	6	3	10	20	13	27	7	4	6	7	3	0	0.31	0.29	0.03	0.12	0.15	0.28	0.25	0.07	0.03	0.12	0.06	0.06	0.18	0.09	0.3	0.6	0.41	0.81	0.23	0.12	0.2	0.2	0.09	0	2213
Cluster-927.16543	31	48	20	0	0	0	0	0	0	0	0	1	26	69	19	0	0	1	2	0	0	0	0	0	0.64	0.99	0.43	0	0	0	0	0	0	0	0	0.02	0.55	1.48	0.41	0	0	0.02	0.05	0	0	0	0	0	2955
Cluster-927.16545	5	0	1	161.61	96.55	75	126	124	147	69	99	77	4	1	12	120	79	70	74	112	64	105	125.95	109	0.12	0	0.03	4.08	2.42	1.97	3.35	3.56	3.8	1.77	2.58	1.96	0.1	0.03	0.31	3.09	2.16	1.8	2.1	2.98	1.79	2.64	3.28	2.95	2530
Cluster-927.16547	47	19	13	6	2	9	1	1	1	4	2	0	1	10	4	4	2	10	3	1	8	10	0	4	1.56	0.63	0.45	0.2	0.07	0.32	0.04	0.04	0.03	0.14	0.07	0	0.03	0.34	0.14	0.14	0.07	0.35	0.12	0.04	0.3	0.34	0	0.15	1943
Cluster-927.6551	0	0	0	8	4	23	2	3	1	4	3	7	0	0	0	2	5	12	2	2	6	6	7	9	0	0	0	0.6	0.3	1.77	0.16	0.25	0.07	0.3	0.23	0.53	0	0	0	0.15	0.4	0.91	0.17	0.15	0.5	0.45	0.53	0.71	1037
Cluster-927.18897	52	72	56	114	94	114	48	18	26	15	9	26	32	51	37	12	19	11	23	21	14	9	27	29	4.25	5.91	4.77	9.58	7.83	9.84	4.26	1.72	2.19	1.27	0.78	2.21	2.65	4.24	3.09	1.03	1.73	0.94	2.17	1.83	1.31	0.76	2.31	2.58	951
Cluster-927.36491	193.07	196	123	42	44	52	14	16	27.73	10	8	10.54	94	156	146	58	55	57.98	32	38	31	25	21	13	4.06	4.11	2.7	0.91	0.94	1.17	0.32	0.39	0.61	0.22	0.18	0.23	2.04	3.4	3.2	1.28	1.29	1.28	0.78	0.87	0.74	0.54	0.47	0.3	2909
Cluster-927.18893	136.8	74.3	395.88	9	15.05	12	1	4	10	0	3	4	14.94	27.62	19.4	7	12	18	6	2	5	8	11	6	5.66	3.08	17.1	0.38	0.64	0.53	0.04	0.19	0.43	0	0.13	0.17	0.63	1.18	0.83	0.3	0.55	0.78	0.29	0.09	0.24	0.34	0.48	0.27	1612
Cluster-927.35617	570	322	413	315	257	309	1117	796	763	1456	1420	1403	122	153	44	287	264	505	404	353	470	1032	441	1234	12.15	6.86	9.19	6.91	5.59	7.06	25.81	19.82	17.15	32.4	32.1	31	2.68	3.38	0.98	6.41	6.28	11.27	9.96	8.18	11.45	22.52	9.99	29	2872
Cluster-927.35614	309	314	140	185	131	188	310	180	146	17	23	26	201	318	167	40	54	81	41	32	40	41	20	34	5.08	5.15	2.4	3.13	2.2	3.32	5.52	3.46	2.54	0.29	0.4	0.44	3.42	5.43	2.86	0.69	0.99	1.39	0.78	0.57	0.75	0.69	0.35	0.62	3643
Cluster-927.35613	93.11	69.02	37.22	81	80.18	96.07	28.86	37.02	80.02	8	4	3	147.06	97.08	136.41	108	113.74	127.97	89	148.05	70	18	15	17	28.69	21.82	11.95	25.62	25.12	29.77	9.72	13.36	23.54	2.53	1.27	0.97	43.02	28.52	40.63	34.66	39.1	41.71	31.64	45.08	24.45	5.76	4.63	5.44	449
Cluster-927.35611	111	83	72	18	8	21	11	5	4	1	3	7	60	97	23	11	6	34	9	7	2	27	11	1	4	2.99	2.71	0.67	0.29	0.81	0.43	0.21	0.15	0.04	0.11	0.26	2.22	3.6	0.86	0.42	0.24	1.28	0.37	0.27	0.08	1	0.42	0.04	1812
Cluster-927.35610	400	494	204	80	95	107	39	44	50	7	31	27	331	439	409.98	133	112	173	89	80	85	72	37	20	4.76	5.87	2.54	0.98	1.15	1.37	0.5	0.61	0.63	0.09	0.39	0.33	4.08	5.43	5.1	1.66	1.49	2.16	1.22	1.04	1.16	0.88	0.47	0.26	4928
Cluster-927.31445	1356	1386	658.08	469	606	800	394	341.34	378	442	460.84	491	1345	1416.98	1252	478	510	681	378	378	406	611	490	370	19.48	19.87	9.87	6.93	8.89	12.34	6.13	5.73	5.74	6.63	7.02	7.31	19.98	21.15	18.77	7.2	8.17	10.24	6.28	5.92	6.66	8.98	7.49	5.87	4130
Cluster-927.35619	2754.22	2211.26	4866.19	524	393.14	732	928.05	525.99	467.03	2358.87	1865.95	2447.82	477	1130.96	577.23	345	368	700.99	349	242	358	1221.07	1464.17	1263.31	34.17	27.37	63.04	6.69	4.98	9.75	12.47	7.62	6.13	30.56	24.56	31.47	6.12	14.59	7.48	4.49	5.09	9.1	5	3.27	5.07	15.49	19.34	17.31	4740
Cluster-927.14571	147	128	136	132	118	163	144	133	83	165	152	158	89	90	112	114	103	105	91	90	110	136	117	145	4.24	3.69	4.09	3.92	3.47	5.03	4.5	4.48	2.52	4.96	4.64	4.72	2.64	2.68	3.36	3.44	3.31	3.17	3.03	2.81	3.62	4.01	3.58	4.6	2195
Cluster-927.33619	888.42	886.89	529.78	1077.1	891.03	1556.38	1255.53	818.83	710.26	499.28	865.06	676.29	567.23	716.72	404.98	768.77	558.94	1242.21	607.35	455.92	589.51	1344.18	1153.59	355.02	13.53	13.48	8.42	16.88	13.85	25.43	20.72	14.56	11.43	7.94	13.97	10.67	8.93	11.34	6.43	12.27	9.49	19.8	10.69	7.56	10.26	20.94	18.69	5.97	3912
Cluster-927.33615	132	112	172	85	66	63	52	40	55	30	29	37	72	71	75	58	64	75	28	72	34	42	50	45	16.54	14.15	22.49	10.96	8.43	8.26	7.09	5.87	7	3.9	3.82	4.82	9.01	8.93	9.51	7.6	8.95	9.88	4.06	9.46	4.86	5.42	6.51	6.08	714
Cluster-927.33611	52	108	61	23	37	36	20	16	27	13	11	7	82.91	78.14	94	40	46	36	36	24.81	26	16	20	11	3.44	7.16	4.21	1.56	2.5	2.52	1.44	1.24	1.85	0.89	0.77	0.48	5.57	5.28	6.39	2.77	3.39	2.5	2.75	1.75	1.96	1.09	1.39	0.79	1111
Cluster-927.33613	1122	776	892	19	8	22	4	4	3	12	4	16	264	364	299	2	27	8	12	18	18	8	11	1	18.6	12.84	15.45	0.32	0.14	0.39	0.07	0.08	0.05	0.21	0.07	0.27	4.52	6.27	5.17	0.03	0.5	0.14	0.23	0.32	0.34	0.14	0.19	0.02	3615
Cluster-927.33612	1247	731	1602	222	215	211	67	44	80	48	41	44	434	875	429.99	151	257	295	65	147	94	29	45	39	26.14	15.3	35.07	4.79	4.6	4.74	1.52	1.08	1.77	1.05	0.91	0.96	9.39	19.02	9.39	3.32	6.01	6.48	1.58	3.35	2.25	0.62	1	0.9	2916
Cluster-927.46075	207	238	107	22	14	30	1	7	14	0	5	3	193	236.08	194	19	34	48	18	46	24	5	6	5	7.65	8.8	4.13	0.84	0.53	1.18	0.04	0.3	0.54	0	0.2	0.11	7.32	9	7.43	0.74	1.4	1.86	0.77	1.84	1.01	0.19	0.23	0.2	1772
Cluster-927.19027	72	91	82	57	57	52	16	19	21	38	20	22	56	63	79	33	43	41	19	40	40	30	19	40	7.16	9.11	8.52	5.84	5.79	5.45	1.73	2.21	2.14	3.93	2.1	2.28	5.61	6.34	8.01	3.44	4.78	4.29	2.19	4.21	4.54	3.07	1.98	4.32	829
Cluster-927.4906	2	1	0	15	19	29	53	35	17	121	188	214.99	1	1	10	27	14	19	77.09	42	52	172	220	221	0.07	0.04	0	0.57	0.71	1.14	2.11	1.5	0.65	4.63	7.3	8.18	0.04	0.04	0.38	1.04	0.57	0.73	3.27	1.67	2.18	6.47	8.55	8.91	1783
Cluster-927.4901	21	47	20	0	0	0	0	0	0	3	4	1	22	32	25	2	2	0	3	8	4	0	8	2	0.72	1.61	0.72	0	0	0	0	0	0	0.11	0.15	0.04	0.78	1.13	0.89	0.07	0.08	0	0.12	0.3	0.16	0	0.29	0.08	1886
Cluster-927.4902	23	7	29	7	1	35	74	43	26	206	162	136	9	10	19	1	18	2	26	10	10	150	110	115	0.81	0.25	1.07	0.25	0.04	1.32	2.83	1.77	0.96	7.56	6.04	4.96	0.33	0.36	0.69	0.04	0.71	0.07	1.06	0.38	0.4	5.41	4.1	4.45	1847
Cluster-927.4903	0	1	0	6	1	3	11	3	6	61	52	46	0	0	0	4	3	17	8	7	8	60	22	58	0	0.15	0	0.95	0.16	0.48	1.84	0.54	0.92	9.68	8.35	7.33	0	0	0	0.64	0.51	2.74	1.42	1.11	1.4	9.48	3.48	9.53	633
Cluster-927.18769	115.92	133.98	153.01	40	41	57	84.26	39	76	59	57	60	120.53	138	172	52	42	47	59	76	65.35	59.21	87	92	4.45	5.14	6.13	1.58	1.61	2.33	3.51	1.75	3.05	2.36	2.32	2.39	4.75	5.46	6.84	2.09	1.8	1.89	2.62	3.15	2.86	2.33	3.53	3.88	1717
Cluster-927.50147	98	82	36	4	10	10	4	7	5	0	1	1	55	63	48	5	11	10	9	8	10	3	3	6	2.35	1.96	0.9	0.1	0.24	0.26	0.1	0.2	0.13	0	0.03	0.02	1.36	1.56	1.2	0.13	0.29	0.25	0.25	0.21	0.27	0.07	0.08	0.16	2585
Cluster-927.160	0	0	0	6	2	1	1	2	7	7	14	15	0	0	0	0	1	0	1	2	0	24	10	27	0	0	0	0.46	0.15	0.08	0.08	0.17	0.54	0.54	1.1	1.16	0	0	0	0	0.08	0	0.09	0.16	0	1.83	0.78	2.19	1018
Cluster-927.36538	104	79.94	32	28	29	58	19	8	4	12	6	13	50	36	49	41	28.03	80	13	5	13	29	13	0	2.41	1.85	0.77	0.67	0.69	1.44	0.48	0.22	0.1	0.29	0.15	0.31	1.19	0.86	1.18	1	0.72	1.94	0.35	0.13	0.34	0.69	0.32	0	2664
Cluster-927.15103	46	67	32	4	11	21	12	16	7	1	7	11	66	60	68	8	14	13	11	20	7	15	12	9	1.13	1.65	0.82	0.1	0.28	0.55	0.32	0.46	0.18	0.03	0.18	0.28	1.68	1.53	1.74	0.21	0.38	0.34	0.31	0.54	0.2	0.38	0.31	0.24	2521
Cluster-927.26358	631.49	596.56	1079.85	662.11	628.02	614	700.01	553.94	645.44	819.76	630.78	826.05	316.03	431.51	335	656.57	526.4	630.1	583.97	658.34	538.98	594.06	616.46	561	11.44	10.79	20.42	12.34	11.61	11.92	13.74	11.72	12.34	15.5	12.11	15.5	5.91	8.11	6.32	12.46	10.63	11.95	12.22	12.97	11.15	11.01	11.87	11.21	3333
Cluster-927.26359	330	315	449	298	412	352	478	394	674	428	347	553	490	403	582	458	529	427	376	470	354	514	470	659	44.43	42.83	63.09	41.29	56.58	49.52	70.09	62.12	91.86	59.78	49.06	77.48	65.73	54.31	79.11	64.52	79.52	60.51	58.56	66.15	54.35	71.36	65.67	95.54	683
Cluster-927.26352	27	18	21	53	31	53	37	46	46	38	48	37	59	35	52	42	64	34	41	62	49	69	53	63	12.06	8.34	9.75	24.24	14.04	23.15	18.09	24.04	18.81	17.27	21.88	17.29	24.17	14.39	21.75	19.46	31.85	16.11	21.07	26.28	24.69	32.2	23.09	28.49	392
Cluster-927.26353	1059	671.99	1345	48	22	22	21	11	5	30	12	35	109	386	77	13	25	21	6	8	12	13	15	8	40.07	25.43	53.14	1.87	0.85	0.89	0.86	0.49	0.2	1.18	0.48	1.37	4.23	15.06	3.02	0.52	1.06	0.83	0.26	0.33	0.52	0.5	0.6	0.33	1737
Cluster-927.26350	162	112	246	372	397	496.99	324	227	291	219	162	197	221	177	232	642	348	592.02	288	256	409.01	282	257	232	6.74	4.66	10.68	15.92	16.85	22.05	14.62	11.03	12.66	9.5	7.13	8.5	9.42	7.58	9.99	27.98	16.15	25.81	13.85	11.49	19.43	12.02	11.31	10.59	1605
Cluster-927.26351	9.99	18	22	62.8	69	26	52	47	22	58	13	29	3	18	9	104	42	83	33	44	34	47	64	36	1.89	3.46	4.35	12.23	13.32	5.08	10.74	10.43	4.14	11.36	2.57	5.72	0.56	3.36	1.7	20.58	8.88	16.58	7.23	8.56	7.33	9.21	12.44	7.26	563
Cluster-927.26356	97	123	72	34	44	38	23	12	19	26	13	18	99	102	163	27	83	55	22	35	20	31	16	15	3.74	4.75	2.9	1.35	1.73	1.57	0.96	0.54	0.77	1.05	0.53	0.72	3.92	4.06	6.52	1.09	3.58	2.23	0.98	1.46	0.88	1.23	0.65	0.64	1708
Cluster-927.50145	176	134	90	848	560	492	141	189	406	2	3	10	233	239	341	465	291	333	123	202	158	9	15	12	8.7	6.63	4.64	43.12	28.24	25.89	7.56	10.92	20.93	0.1	0.16	0.51	11.77	12.13	17.41	24.08	16.05	17.25	7.03	10.74	8.92	0.46	0.78	0.65	1394
Cluster-927.33936	216	292	211	220	242	249	197	214	354.97	160	198	161	403	410	400	280	379	355.38	315	406	289	290	288	256	4.77	6.44	4.86	4.99	5.45	5.89	4.71	5.52	8.26	3.68	4.63	3.68	9.17	9.38	9.19	6.48	9.33	8.21	8.04	9.73	7.29	6.55	6.75	6.23	2784
Cluster-927.42399	344	412	355	1746.43	1694.99	1467.99	1213.87	1264.99	1604.12	1101.91	1158.96	1223.79	381	457	515	1736.15	1597.15	1495.22	1270	1560	1263	1465.09	1352	1655.97	3.78	4.51	4.07	19.72	18.99	17.31	14.43	16.21	18.63	12.63	13.5	13.92	4.33	5.22	5.9	19.98	19.55	17.18	16.11	18.67	15.84	16.45	15.81	20.08	5322
Cluster-927.42391	215	322	113	24	39	33	34	31	36	32	12	32	260	294	245	29	61	56	36	52	44	40	32	18	4.6	6.88	2.52	0.53	0.85	0.76	0.79	0.77	0.81	0.71	0.27	0.71	5.74	6.52	5.46	0.65	1.46	1.25	0.89	1.21	1.08	0.88	0.73	0.42	2864
Cluster-927.42394	177	230	216	61	51.46	49.93	25	31	12	47	33.94	40	116.48	230	145.97	36	35	63	21	22	26	26	10	30	3.69	4.79	4.7	1.31	1.09	1.12	0.56	0.75	0.26	1.02	0.75	0.86	2.5	4.97	3.17	0.79	0.81	1.37	0.51	0.5	0.62	0.55	0.22	0.69	2932
Cluster-560.0	0	0	0	0	0	0	0	0	0	11	7	14	0	0	4	0	3	4	0	0	2	0	0	1	0	0	0	0	0	0	0	0	0	1	0.64	1.27	0	0	0.36	0	0.29	0.37	0	0	0.2	0	0	0.09	909
Cluster-927.42396	186	264	462	319	305	407	332	180	120	282	216	230	101	200	167	206	175	215	185	152	131	248	275	180	2.77	3.93	7.19	4.89	4.64	6.51	5.36	3.13	1.89	4.39	3.42	3.55	1.56	3.1	2.6	3.22	2.91	3.35	3.19	2.47	2.23	3.78	4.36	2.96	3991
Cluster-927.42397	29.72	14	43.99	0	3	0	5	2	1	0	5	3	1	6.99	1	0	6	0	0	0	0	1.74	2	0	4.12	1.96	6.37	0	0.42	0	0.76	0.32	0.14	0	0.73	0.43	0.14	0.97	0.14	0	0.93	0	0	0	0	0.25	0.29	0	671
Cluster-927.11489	55	48	55	51	64	54	45	37	43	107	65	48	55	53	50	56	62	81.74	54	63	56	88	85	87	2.02	1.76	2.11	1.93	2.4	2.12	1.79	1.59	1.66	4.1	2.53	1.83	2.08	2.01	1.91	2.16	2.54	3.15	2.3	2.5	2.35	3.31	3.31	3.51	1780
Cluster-19494.0	0	0	0	1	0	0	0	0	0	5	0	14	0	0	0	0	0	0	0	0	0	0	3	0	0	0	0	0.16	0	0	0	0	0	0.79	0	2.22	0	0	0	0	0	0	0	0	0	0	0.47	0	635
Cluster-927.26681	625.01	592.32	858.92	2619.66	2314.48	1639.7	1497.74	2185.34	2914.71	2032.41	2031.45	1941.16	635.85	632.56	705.27	2011.06	1969.55	1963.38	2284.28	2772.55	2284.02	1878.67	1890.43	2523.03	22.24	21.08	31.91	95.91	84.05	62.33	57.8	90.86	108.76	75.42	76.55	71.63	23.24	23.23	26.03	75	78.19	73.2	93.98	106.67	92.83	68.48	71.27	98.67	1830
Cluster-927.48133	74	89	24	9	13	40	9	1	5	8	12	4	17	37	27	14	8	18	14	12	14	12	15	4	1.83	2.2	0.62	0.23	0.33	1.06	0.24	0.03	0.13	0.21	0.31	0.1	0.43	0.95	0.69	0.36	0.22	0.47	0.4	0.32	0.4	0.3	0.39	0.11	2513
Cluster-927.47344	125	83	68	10	13	26	3	5	12	2	5	6	77	77	54	22	13	26	10	9	10	8	6	3	3.14	2.09	1.79	0.26	0.33	0.7	0.08	0.15	0.32	0.05	0.13	0.16	2	2.01	1.41	0.58	0.36	0.68	0.29	0.25	0.29	0.21	0.16	0.08	2476
Cluster-927.48134	307	265	377	144	191	104	94	96	132	59	67	52	500	398	508	194	283	258	192	249	165	137	80	115	24.99	21.67	32.04	12.07	15.87	8.95	8.32	9.15	11.09	5	5.76	4.4	41.21	32.96	42.36	16.54	25.72	22.06	18.09	21.58	15.34	11.47	6.84	10.19	953
Cluster-927.48135	38	32	112	196	160	117	231	442	556	136	154	115	20	69	28	360	290	429	887	1168	1043	1064	330	107	1.34	1.13	4.12	7.11	5.76	4.41	8.83	18.2	20.55	5	5.75	4.2	0.72	2.51	1.02	13.3	11.4	15.84	36.14	44.51	41.99	38.41	12.32	4.15	1845
Cluster-927.32055	478	517	297	611	673	631	555	546.76	630	294	382	390	416	447	386	665	596.01	767.97	486	688	765	553	450.13	374	9.8	10.58	6.36	12.89	14.08	13.87	12.33	13.09	13.62	6.29	8.3	8.29	8.8	9.5	8.24	14.29	13.63	16.48	11.52	15.33	17.92	11.6	9.81	8.45	2976
Cluster-927.42642	262.83	208.26	148.78	56	52	40	23	5.48	31	11	14	6	189.49	247.37	193.93	56.04	56.85	145.97	38.97	56.08	33	30.04	30.99	14	4.24	3.35	2.5	0.93	0.86	0.69	0.4	0.1	0.53	0.19	0.24	0.1	3.16	4.14	3.26	0.95	1.02	2.46	0.73	0.98	0.61	0.5	0.53	0.25	3712
Cluster-927.42643	22	19	7	5	4	5	0	0	5	1	0	0	22	21	23	8	10	11	4	2	2	0	2	2	0.73	0.63	0.24	0.17	0.14	0.18	0	0	0.18	0.03	0	0	0.75	0.72	0.8	0.28	0.37	0.38	0.15	0.07	0.08	0	0.07	0.07	1933
Cluster-927.11480	44.64	30.48	91.83	837.94	484.56	899.1	1175.36	1068.99	1204.51	1180.54	1057.32	1138.89	0	7.05	0	534.33	299.79	516.63	642.57	396.44	764.09	974.99	844.79	983.07	5.81	4.01	12.48	112.3	64.37	122.47	166.69	163.02	159.04	159.53	144.66	154.33	0	0.92	0	72.81	43.59	70.8	96.81	54.05	113.49	130.9	114.28	137.99	697
Cluster-927.14476	49	49	11	84	111	28	9	23	31	19	9	3	74	60	71	122	140	143	45	34	44	65	33	47	1.13	1.13	0.26	1.99	2.61	0.69	0.22	0.62	0.75	0.46	0.22	0.07	1.76	1.43	1.7	2.95	3.6	3.45	1.2	0.85	1.16	1.53	0.81	1.19	2676
Cluster-927.36738	324.67	345.19	224.83	654.6	586.41	412.01	427.11	530.07	701.14	508.96	566.18	515.52	410.01	365.48	440	764.45	755.17	769.86	699.52	872.33	567.59	695.31	735.9	856.06	9.58	10.18	6.93	19.87	17.66	13	13.66	18.27	21.74	15.66	17.7	15.77	12.45	11.15	13.49	23.64	24.86	23.79	23.86	27.89	19.13	21.01	23.03	27.79	2151
Cluster-927.31507	4475.02	4582.93	3372.15	1851.22	889.53	1234.18	2868.28	2234.7	2948.41	2108.53	2522.12	2424.61	2776.52	3501.71	2104.89	1215.75	1051.08	895.54	2880.98	2932.07	1878.25	2445.3	3988.92	2180.74	173.96	178.23	136.88	74.05	35.3	51.22	120.97	101.52	120.06	85.48	103.81	97.77	110.75	140.33	84.8	49.53	45.59	36.49	129.51	123.11	83.41	97.41	164.19	93.12	1698
Cluster-927.36731	97	85	105	279	213	154	134	157	236	185	212	204	143	95	123	383	263	322	237	244	228	279	293	202	13.25	11.73	14.97	39.22	29.68	21.97	19.94	25.12	32.62	26.21	30.41	29	19.45	12.98	16.96	54.74	40.12	46.3	37.46	34.82	35.52	39.31	41.52	29.7	677
Cluster-927.31501	6056.03	5093.09	9355.99	304	270	398	420	246	206	136	105	165	1255.07	2192	988.55	302	351	690	164	139	229	113	97	81.28	150.47	126.42	242.75	7.77	6.85	10.59	11.31	7.14	5.39	3.53	2.77	4.25	32.14	56.4	25.56	7.87	9.73	17.96	4.71	3.75	6.5	2.87	2.56	2.22	2503
Cluster-927.29801	2324	2169	2021	10497	9967	7410.86	10629.1	9969.02	12034	9477	10380.3	9890	4824	3807.12	6151	10824	8945	10070	11359.6	8959	9949	12532.4	10606.7	12108	75.12	70.09	68.21	349.12	328.83	256.08	372.61	376.5	408.4	319.53	355.43	331.5	160.33	127.12	206.43	366.71	322.59	341.02	424.54	313.47	367.36	414.9	363.51	430.47	1987
Cluster-927.35842	880	1026	779	414	421	573	299	250	344	459	294	433	998	1008	1135	341	457	420	274	315	345	286	318	340	26.54	30.93	24.53	12.85	12.96	18.48	9.78	8.81	10.9	14.44	9.39	13.54	30.97	31.43	35.56	10.78	15.38	13.27	9.55	10.29	11.89	8.83	10.17	11.28	2110
Cluster-927.50023	14	8	4	4	2	2	2	0	0	0	0	0	1	1	0	2	0	2	0	0	0	1	3	0	0.84	0.48	0.25	0.25	0.12	0.13	0.13	0	0	0	0	0	0.06	0.06	0	0.13	0	0.13	0	0	0	0.06	0.19	0	1197
Cluster-927.7218	5	2.02	13	15	9	6	13	7	1	10	3	1	6	2	3	25	10	28	3	8	6	10.2	35	2	0.22	0.09	0.59	0.68	0.4	0.28	0.62	0.36	0.05	0.46	0.14	0.05	0.27	0.09	0.14	1.15	0.49	1.29	0.15	0.38	0.3	0.46	1.62	0.1	1538
Cluster-927.27085	1841.45	1599.5	2108.72	2318.81	2459.91	1893.03	1265.66	1284.93	1822	1318.32	1571.41	1209.96	2058.67	2463.83	1984.32	3721.6	3237.01	3755.08	2119.58	3521.32	2430.87	2104.76	1901.24	1565.88	59.73	51.87	71.42	77.39	81.44	65.64	44.52	48.7	62.05	44.61	54	40.7	68.66	82.55	66.83	126.53	117.15	127.61	79.49	123.64	90.07	69.93	65.39	55.87	1981
Cluster-927.27087	2612.22	3217	523	57	61	64	12	13	9	12	6	9	3409.96	3857.22	3304.74	40	114	30	42	65	38	43	13	18.02	72.51	89.23	15.16	1.63	1.73	1.9	0.36	0.42	0.26	0.35	0.18	0.26	97.47	110.77	95.37	1.16	3.53	0.87	1.35	1.96	1.21	1.22	0.38	0.55	2269
Cluster-927.27086	1277	979	1498	432	413	330	126	138	213	199	153	195	332	389	350	420	502	516	161	364	228	110	141	167	38.77	29.71	47.49	13.49	12.8	10.71	4.15	4.89	6.79	6.3	4.92	6.14	10.37	12.21	11.04	13.36	17	16.41	5.65	11.97	7.91	3.42	4.54	5.58	2098
Cluster-927.27081	4	5	0	0	0	0	0	0	0	0	0	0	7	15	11	0	0	2	0	0	0	0	0	0	0.18	0.23	0	0	0	0	0	0	0	0	0	0	0.33	0.71	0.52	0	0	0.1	0	0	0	0	0	0	1485
Cluster-927.27080	279	205.08	305	48.01	57	79	30	35	48	87	64	119.05	98	124	121.85	37	71	75	21	26	51	85	113	91	11.31	8.32	12.91	2	2.36	3.42	1.32	1.66	2.04	3.68	2.75	5	4.07	5.18	5.12	1.57	3.21	3.19	0.98	1.14	2.36	3.53	4.85	4.05	1640
Cluster-927.27553	123	113	100	100	106	122	150	110	108	117	142	144	133	129	143	90	92	104	72	71	102	147	124	114	3.02	2.78	2.57	2.53	2.66	3.21	4	3.16	2.8	3	3.7	3.67	3.37	3.29	3.66	2.32	2.52	2.68	2.05	1.9	2.87	3.7	3.24	3.09	2526
Cluster-927.22671	3	0	12	4	5	3	22	6	20	15	11	6	3	1	1	10	7	19	24	2	13	25	16	16	0.19	0	0.8	0.26	0.33	0.2	1.54	0.45	1.33	1	0.75	0.4	0.2	0.07	0.07	0.67	0.5	1.28	1.78	0.14	0.95	1.65	1.08	1.12	1135
Cluster-927.27551	1434	1550	983	85	151	90	33	45	89	15	24	16	1341	1457	1404	117	160	114	80	149	74	40	29	20	88.43	95.84	63.29	5.39	9.5	5.89	2.21	3.25	5.7	0.96	1.56	1.02	84.25	91.97	89.16	7.56	11.01	7.38	5.71	9.85	5.21	2.53	1.88	1.35	1171
Cluster-927.27557	626.03	543	570	557.02	506.64	538	507.8	492.03	484	586	597.48	581	541	536.97	587	589	645.62	742.98	559	524	570	667	633	592	14.96	12.96	14.22	13.69	12.36	13.77	13.15	13.73	12.18	14.61	15.13	14.39	13.33	13.29	14.6	14.75	17.21	18.59	15.44	13.59	15.56	16.31	16.06	15.59	2592
Cluster-927.27555	79	69	94	114	86	104.02	108.01	76.44	92	70	70	88	99.97	73.46	107	119	119	124.52	100	133	126.1	103	65	83	8.48	7.46	10.54	12.6	9.42	11.74	12.62	9.61	10.1	7.81	7.91	9.83	10.78	7.96	11.68	13.38	14.27	14.06	12.42	15.07	15.45	11.39	7.29	9.65	788
Cluster-927.22670	393.37	299.7	430.43	173.39	132.04	159.3	83.25	92.36	109.95	92.77	118.33	118.95	150.33	170.45	176.1	135.77	127.09	131.87	94.84	107.43	124.76	151.8	122.69	83.75	6.43	4.89	7.35	2.92	2.2	2.8	1.48	1.76	1.9	1.58	2.05	2.02	2.54	2.89	3	2.33	2.32	2.26	1.79	1.91	2.33	2.54	2.13	1.51	3661
Cluster-927.27559	204.05	220.03	197	110.94	114.9	139.76	52	68	110.85	36	34	69	218.96	224.71	296.72	238.05	221.8	177	115.81	183.04	102.47	83	72.07	85	4.57	4.92	4.61	2.56	2.63	3.35	1.26	1.78	2.62	0.84	0.81	1.6	5.06	5.21	6.92	5.59	5.54	4.15	3	4.45	2.62	1.9	1.71	2.1	2748
Cluster-927.50022	25	23	30	1	7	5	0	0	0	11	7	13	56	68	53	0	0	3	1	0	6	2	5	5	1.35	1.24	1.69	0.06	0.39	0.29	0	0	0	0.62	0.4	0.73	3.09	3.77	2.95	0	0	0.17	0.06	0	0.37	0.11	0.28	0.3	1299
Cluster-927.36147	181	110	178	175	130	152	103	132	131	153	206	157	144	127	97	151	135	134	92	184	150	156	193	132	41.45	25.65	42.49	41.18	30.31	35.61	25.73	35.4	29.39	36.12	49.1	37.48	31.98	28.33	21.89	36.08	34.5	32.38	24.34	42.69	39.04	37	44.97	31.91	512
Cluster-927.43111	125.99	117	170	683.76	685.51	526.97	515	644.96	666.08	353.89	279	315	143	113	169	726.49	619	801.39	824.72	871.96	719.05	606	447.48	423.49	9.5	8.86	13.39	53.09	52.78	42.09	42.22	56.92	51.94	27.79	22.22	24.68	10.94	8.69	13.08	57.41	52.12	63.47	71.97	70.15	61.93	46.97	35.47	34.83	1007
Cluster-927.20687	135	223	128	110	78	116	98.34	107	77	20	68	26	5	24	3	273	221	192	150	310.99	109	115	127	56	23.22	38.86	22.96	19.46	13.67	20.67	18.43	21.55	13.23	3.56	12.24	4.66	0.85	4.09	0.52	49.07	42.43	34.79	29.83	55.21	21.35	20.43	22.49	10.29	593
Cluster-927.20681	24	26	10	5	1	3	7	5	0	0	1	2	22	24	10	5	1	2	4	5	1	9	4	0	1.99	2.16	0.87	0.43	0.08	0.26	0.63	0.48	0	0	0.09	0.17	1.85	2.02	0.85	0.43	0.09	0.17	0.38	0.44	0.09	0.77	0.35	0	941
Cluster-927.39752	78	67	220	49	46	62	94	62	63	96	96.99	124	42	41	57	68	96	92	61	70	77.97	90	134	132.8	8.64	7.48	25.45	5.59	5.2	7.22	11.34	8.04	7.13	11.05	11.31	14.29	4.67	4.58	6.42	7.89	11.88	10.72	7.82	8.17	9.86	10.27	15.49	15.92	772
Cluster-927.39753	34.1	46	49	56	59	85	79	84	106	74	55	61	41	55	76	73	80	121	75	107	82	73	85	126	5.81	7.94	8.71	9.81	10.25	15.01	14.67	16.76	18.06	13.05	9.81	10.82	6.89	9.28	12.95	13	15.22	21.72	14.78	18.83	15.92	12.85	14.92	22.95	596
Cluster-927.39750	221	148	715	908.99	778	674	491.01	451	498	916.01	718	1048	42	53	59	788	623	1037	234.88	243	438	541.99	565	413	6.65	4.45	22.48	28.16	23.91	21.71	16.03	15.87	15.76	28.77	22.91	32.72	1.3	1.65	1.85	24.87	20.93	32.71	8.18	7.93	15.07	16.71	18.05	13.68	2113
Cluster-927.39751	54	97	27	3	3	14	7	0	4	2	2	2	43	55.96	41	1	1	2	2	6	1	12	5	1	1.02	1.83	0.53	0.06	0.06	0.28	0.14	0	0.08	0.04	0.04	0.04	0.84	1.1	0.81	0.02	0.02	0.04	0.04	0.12	0.02	0.23	0.1	0.02	3207
Cluster-927.39756	146	185	209	178	164	239	224	153	152	177	157	150	118	141	109	199	164	181	157	140	151	153	143	143	15.04	19.18	22.47	18.87	17.24	25.91	25.11	18.45	16.03	18.95	17.03	16.07	12.23	14.68	11.43	21.46	18.86	19.6	18.71	15.24	17.75	16.22	15.39	15.97	810
Cluster-927.36143	724	682	725	774	649	873.04	608	534	501	588	804.99	752	596	617	485.03	687	514	779	587	503	525	855	878.81	452	36.52	34.45	38.19	40.18	33.41	46.89	33.29	31.49	26.36	30.91	42.95	39.37	30.74	31.97	25.27	36.31	28.94	41.21	34.25	27.3	30.25	44.23	46.82	24.98	1371
Cluster-927.15710	62.54	79.03	55	77	67	82	57.99	63	82	49	67	58.01	49	58.99	67	64	86	65.18	63	79.02	76.33	68.93	53	66.79	7.89	10.06	7.24	9.99	8.62	10.83	7.96	9.3	10.5	6.41	8.88	7.61	6.17	7.47	8.55	8.45	12.11	8.65	9.19	10.45	10.98	8.96	6.95	9.09	711
Cluster-927.4295	1	3	0	0	1	0	1	0	1	0	5	2	0	0	0	1	0	0	2	7	4	3	0	1	0.08	0.24	0	0	0.08	0	0.09	0	0.08	0	0.41	0.16	0	0	0	0.08	0	0	0.18	0.59	0.36	0.24	0	0.09	978
Cluster-927.25809	56	57	21	64	53	109	80	23	20	42	50	46	38	51	26	48	23	103	49	15	34	69	57	26	1.18	1.2	0.46	1.39	1.14	2.46	1.83	0.57	0.44	0.92	1.12	1	0.83	1.11	0.57	1.06	0.54	2.27	1.19	0.34	0.82	1.49	1.28	0.6	2903
Cluster-927.4123	77	45	77	50	47	89	24	38	36	8	21	14	83	78	106	62	61	120	21	32	49	16	24	21	3.23	1.89	3.37	2.16	2.01	3.98	1.09	1.86	1.58	0.35	0.93	0.61	3.57	3.37	4.61	2.73	2.86	5.28	1.02	1.45	2.35	0.69	1.07	0.97	1593
Cluster-927.4126	0	2	2	4	1	0	1	0	10	13	23	15	6	2	5	3	0	1	1	8	1	14	41	24	0	0.16	0.17	0.33	0.08	0	0.09	0	0.83	1.08	1.94	1.25	0.49	0.16	0.41	0.25	0	0.08	0.09	0.68	0.09	1.15	3.44	2.09	965
Cluster-927.4127	0	0	0	6	0	0	4	2	8	1	1	0	2	0	0	0	0	0	1	0	0	2	0	6	0	0	0	2.09	0	0	1.49	0.8	2.57	0.35	0.35	0	0.64	0	0	0	0	0	0.39	0	0	0.71	0	2.1	432
Cluster-927.4124	4	0	5	0	0	1	0	0	0	0	0	0	9	6	9	0	0	8	0	0	0	0	0	2	0.35	0	0.46	0	0	0.09	0	0	0	0	0	0	0.8	0.54	0.81	0	0	0.74	0	0	0	0	0	0.19	903
Cluster-927.8899	2	0	1	11	8	17	13	18	6	6	9	9	0	0	0	1	3	1	3	4	8	8	3	15	0.5	0	0.26	2.84	2.05	4.35	3.57	5.3	1.47	1.55	2.35	2.36	0	0	0	0.26	0.84	0.27	0.87	1.01	2.29	2.09	0.76	3.97	490
Cluster-927.8896	10	9	0	116	51	141	36	23	14	31	15	16	0	1	0	6	1	2	17	8	11	34	15	29	0.55	0.5	0	6.57	2.87	8.26	2.15	1.48	0.8	1.78	0.87	0.91	0	0.06	0	0.35	0.06	0.12	1.08	0.47	0.69	1.92	0.87	1.75	1279
Cluster-927.8897	0	0	0	151	125	216	165	137	173	54	69.96	57.67	4	0	3	109	88	114.13	116.84	98	149	100	133	62	0	0	0	10.51	8.63	15.49	12.12	10.83	12.13	3.8	5	4.05	0.27	0	0.21	7.72	6.64	8.1	9.14	7.09	11.5	6.94	9.46	4.58	1092
Cluster-927.8890	0	4	2	111	153	67	35	55	173	8	3	4	24	20	37	851	911	719	373	746	473	83	67	23	0	0.13	0.07	3.7	5.07	2.32	1.23	2.08	5.89	0.27	0.1	0.13	0.8	0.67	1.25	28.93	32.97	24.43	13.99	26.19	17.53	2.76	2.3	0.82	1981
Cluster-927.8891	0	0	0	16	16	0	8	5	13	17	10	11	4	0	0	12	3	4	12	1	4	8	6	17	0	0	0	0.55	0.54	0	0.29	0.19	0.45	0.59	0.35	0.38	0.14	0	0	0.42	0.11	0.14	0.46	0.04	0.15	0.27	0.21	0.62	1942
Cluster-927.49772	42	64	36	4	15	14	3	9	7	0	6	1	27	38	24	5	6	14	5	13	8	1	5	5	1.97	3.01	1.76	0.19	0.72	0.7	0.15	0.49	0.34	0	0.3	0.05	1.3	1.83	1.16	0.25	0.31	0.69	0.27	0.66	0.43	0.05	0.25	0.26	1454
Cluster-927.49770	13	17	20	2	5	2	0	0	11	3	0	1	21	20	25	9	14	21	2	7	4	2	2	1	0.48	0.63	0.77	0.08	0.19	0.08	0	0	0.43	0.12	0	0.04	0.8	0.76	0.96	0.35	0.58	0.81	0.09	0.28	0.17	0.08	0.08	0.04	1771
Cluster-927.49776	5	9	5	14	9	33	15	5	5	4	7	10	5	14	2	9	13	21.12	8	3	4	18	18	12	0.7	1.27	0.73	2.02	1.29	4.82	2.29	0.82	0.71	0.58	1.03	1.46	0.7	1.96	0.28	1.32	2.03	3.11	1.3	0.44	0.64	2.6	2.61	1.81	667
Cluster-927.49775	20	30	22	0	0	0	0	0	0	0	3	0	109	187	262	2	16	15	1	5	20	9	2	3	1.74	2.62	2	0	0	0	0	0	0	0	0.27	0	9.57	16.5	23.28	0.18	1.55	1.37	0.1	0.46	1.98	0.8	0.18	0.28	910
Cluster-927.39281	66	47	122	31	28	43	22	17	24	12	5	11	6	11	8	6	16	30	3	5	10	3	15	7	19.38	14.14	37.32	9.35	8.36	12.74	7.06	5.85	6.76	3.62	1.52	3.37	1.68	3.09	2.28	1.84	5.24	9.32	1.02	1.46	3.33	0.92	4.42	2.14	458
Cluster-927.39286	111	85	72	378	280	615	743	402	358	350	591	388	67	97	57	231	153	275	411	222	352	719	597	222	4.23	3.24	2.86	14.81	10.88	25	30.69	17.89	14.28	13.9	23.83	15.32	2.62	3.81	2.25	9.22	6.5	10.97	18.09	9.13	15.31	28.05	24.07	9.29	1728
Cluster-927.39288	375	313	398	418	318.98	516	586.38	299	308	591	594	611.28	176	320	208	225.01	288	349	235	219	260	523.87	601	462	11.38	9.5	12.62	13.06	9.88	16.75	19.3	10.61	9.82	18.72	19.11	19.24	5.5	10.04	6.56	7.16	9.75	11.1	8.25	7.2	9.02	16.29	19.35	15.43	2098
Cluster-927.39289	123	73	70.02	48	71	116	103.98	51	47	68	87	112	48	86	43	37	43	57	31	15	38	87	100	41	8.52	5.08	5.07	3.42	5.02	8.52	7.83	4.13	3.37	4.91	6.37	8.06	3.38	6.09	3.06	2.69	3.33	4.15	2.49	1.11	3.01	6.19	7.29	3.1	1072
Cluster-927.50943	107	84	48	18	25	30	17	11	2	14	10	9	92	88	33	11	21	42	13	3	10	29	27	11	2.27	1.78	1.06	0.39	0.54	0.68	0.39	0.27	0.04	0.31	0.23	0.2	2.01	1.94	0.73	0.24	0.5	0.93	0.32	0.07	0.24	0.63	0.61	0.26	2884
Cluster-927.39675	238	203	188	25	39	46	22	20	20	12	15	8	235	197	202	38	46	67	41	32	47	37	23	12	6.39	5.44	5.27	0.69	1.07	1.32	0.64	0.63	0.56	0.34	0.43	0.22	6.5	5.47	5.64	1.07	1.38	1.88	1.27	0.93	1.44	1.02	0.66	0.35	2337
Cluster-927.50940	10	3	126	2106	1365.94	446	2666	2772	2816.99	2605.11	3524.03	3206.54	20	3	71	2696.07	1936	1816	2910.24	2533.93	2589.62	5442	4736.99	3785.01	0.37	0.11	4.83	79.61	51.22	17.5	106.24	119	108.48	99.81	137.09	122.17	0.75	0.11	2.7	103.8	79.36	69.91	123.62	100.61	108.67	204.83	184.34	152.8	1781
Cluster-927.30364	3863	3629	3719	1512	1657	854	291	626	1086	312	527	493	5168.6	4023	5604	1487	1560	1623.99	700	1224.74	1147	663	551	530	165.75	155.83	166.62	66.76	72.57	39.08	13.55	31.39	48.74	13.96	23.93	21.95	227.26	177.72	248.92	66.86	74.69	73.04	34.73	56.68	56.21	29.16	25.01	24.96	1564
Cluster-927.30365	33	17	15	1	0	1	0	0	3	1	0	0	15	11	46	5	7	4	0	5	3	1	0	0	0.68	0.35	0.32	0.02	0	0.02	0	0	0.06	0.02	0	0	0.32	0.23	0.98	0.11	0.16	0.09	0	0.11	0.07	0.02	0	0	2971
Cluster-927.30366	874	758	592	156	141	145	72	78	97	17	37	24	627	723	655	214	272	239	102	134	133	96	58	37	23.34	20.22	16.51	4.29	3.84	4.14	2.08	2.43	2.73	0.47	1.05	0.66	17.25	19.98	18.19	5.99	8.1	6.68	3.15	3.88	4.06	2.62	1.64	1.09	2348
Cluster-927.30367	4980	5215	7004	3455.95	3445	3478	3113	2888	4076	3345.8	3239.98	4059	3409.93	3986.98	3232.1	4267.99	3750	4338	3190.33	3736	3162.25	4703	4343	3954.28	107.96	112.9	158.56	77.08	76.23	80.8	73.15	73.13	93.14	75.7	74.47	91.21	76.27	89.59	72.97	96.99	90.69	98.47	79.95	88	78.32	104.34	100.05	94.5	2829
Cluster-927.30360	10794	14186	9086	3578	7334	4400	978	1110	1952	264	277	200	10252	11864	7045	2451	3752.1	3177.26	807	1142	1004	530	244	141	518.52	682.35	455.75	176.88	359.6	225.18	50.99	62.33	97.9	13.22	14.08	9.97	503.88	585.85	349.85	123.39	201.15	160.04	44.83	59.07	55.09	26.11	12.39	7.43	1426
Cluster-927.30361	1024	1261.97	720	93	118	107	63	57	76	68	55	57	619	789	434	81	157	130	96	142	65	92	48	76	36.25	44.67	26.61	3.39	4.26	4.05	2.42	2.36	2.82	2.51	2.06	2.09	22.51	28.82	15.94	3.01	6.2	4.82	3.93	5.44	2.63	3.34	1.8	2.96	1838
Cluster-927.30362	2362.41	3181.19	2374.91	1521.15	2253.04	1604.9	1010.12	1098.77	1496.84	1256.86	906.96	1069.72	3519.47	3947.58	4001.39	1573.09	2220.36	2012.84	1253.84	1411.98	1190.38	1084.63	719.09	1249.68	239.36	324.43	251.19	158.63	232.95	171.19	111.35	130.32	155.33	132.36	96.79	112.69	358.83	404.38	412.95	166.88	251.18	214.38	146.99	151.24	137.65	113.1	76.14	137.29	819
Cluster-927.30363	576.99	530.19	807.81	1239	1041.89	923.13	950.27	967.01	1362.26	1638.01	1657.64	1750.47	908.99	770.86	1000.02	1358.56	1140.7	1175.15	1229.59	1289.45	1114	1644.42	1479.31	1783.56	18.68	17.16	27.31	41.28	34.43	31.95	33.37	36.58	46.31	55.33	56.86	58.78	30.26	25.78	33.62	46.11	41.21	39.87	46.03	45.2	41.21	54.54	50.79	63.52	1984
Cluster-927.53704	3	0	1	178	110	37	256	257	241	148	145	168	1	2	0	267	216	176	440	308	264	340	247	291	0.06	0	0.02	3.9	2.39	0.84	5.91	6.39	5.41	3.29	3.27	3.71	0.02	0.04	0	5.96	5.13	3.92	10.83	7.13	6.42	7.41	5.59	6.83	2875
Cluster-927.30368	393.02	592	162	10	7	8	0	0	9	2	0	5	93	226	55	3	7	7	3	5	3	0	0	0	13.02	19.61	5.61	0.34	0.24	0.28	0	0	0.31	0.07	0	0.17	3.17	7.73	1.89	0.1	0.26	0.24	0.11	0.18	0.11	0	0	0	1945
Cluster-927.30369	2199	1616	1785	56	47	46	10	30	24	9	8	8	1447	1435	1095	51	74	46	29	51	32	26	5	5	55.53	40.77	47.07	1.46	1.21	1.24	0.27	0.89	0.64	0.24	0.21	0.21	37.66	37.52	28.77	1.35	2.08	1.22	0.85	1.4	0.92	0.67	0.13	0.14	2467
Cluster-927.55947	0	0	0	0	0	0	3	0	0	2	2	1	0	0	0	0	0	0	1	2	3	2	7	10	0	0	0	0	0	0	0.32	0	0	0.2	0.21	0.1	0	0	0	0	0	0	0.11	0.21	0.34	0.2	0.72	1.06	837
Cluster-927.46338	278	281	430	7974.02	4361.77	7133.01	15174	14643.8	15398.7	10846.3	10564.5	10879	408	404	482	5687.3	2746	3936.95	15307.6	8248.82	10903.1	10574.5	9561.49	9745.74	7.94	8.02	12.83	234.44	127.21	218.07	470.14	488.84	462.61	323.35	319.88	322.3	12	11.94	14.32	170.34	87.54	117.84	505.7	255.48	355.91	309.39	289.91	306.53	2212
Cluster-15331.0	6	6	1	0	1	2	0	0	0	0	0	0	7	19	12	0	2	4	0	1	1	0	0	0	0.29	0.29	0.05	0	0.05	0.1	0	0	0	0	0	0	0.34	0.93	0.59	0	0.11	0.2	0	0.05	0.05	0	0	0	1436
Cluster-927.20022	104	64.07	32	32	24	52	31	4	15	6	12	11	25	52	26	25	28	75	17	5	17	20.91	36	16	1.49	0.92	0.48	0.47	0.35	0.8	0.48	0.07	0.23	0.09	0.18	0.16	0.37	0.77	0.39	0.38	0.45	1.13	0.28	0.08	0.28	0.31	0.55	0.25	4139
Cluster-927.20023	59	43.5	31	2	8	5	2	0	1	0	1	0	23	35.07	25	3	1	4	0	2	4	2	0	0	1.78	1.31	0.98	0.06	0.25	0.16	0.07	0	0.03	0	0.03	0	0.71	1.09	0.78	0.09	0.03	0.13	0	0.07	0.14	0.06	0	0	2109
Cluster-927.32794	1445.04	596.71	1570	224.92	138.2	160.07	175.44	147.81	163.75	453	176	700.91	146.98	179	115	192.96	142.1	223.89	84	135	93	153.93	314.7	180	10.54	4.34	11.96	1.69	1.03	1.26	1.39	1.26	1.27	3.45	1.36	5.3	1.11	1.36	0.88	1.48	1.16	1.71	0.71	1.08	0.78	1.15	2.45	1.45	7871
Cluster-927.20025	77	44	14	0	0	1	1	0	0	1	0	0	8	33	22	0	3	0	1	2	0	0	1	0	6.31	3.63	1.2	0	0	0.09	0.09	0	0	0.09	0	0	0.66	2.75	1.85	0	0.27	0	0.09	0.17	0	0	0.09	0	948
Cluster-927.20028	11	18	6	88	60	164	134.98	28	48	43	64	46	1	5	13	40	32	108	50	25	34	161	125.4	40	0.69	1.13	0.39	5.67	3.83	10.9	9.17	2.05	3.12	2.8	4.23	2.99	0.06	0.32	0.84	2.62	2.23	7.09	3.62	1.68	2.43	10.34	8.27	2.74	1158
Cluster-927.20029	444	420	484	469	372	629	632.01	518	470.04	489.05	660.24	683	406	452	286	496.76	379	523	482	382	461	731	735	383	50.61	48.25	57.58	55.02	43.26	75.26	78.41	69.13	54.63	57.89	79.17	80.97	46.39	51.89	33.09	59.27	48.23	62.69	63.56	45.83	59.95	85.82	87.32	47.21	758
Cluster-927.33557	805	736	371	2	6	4	3	1	9	0	0	0	588	701	562	8	15	13	9	31	12	17	0	0	12.33	11.25	5.93	0.03	0.09	0.07	0.05	0.02	0.15	0	0	0	9.31	11.15	8.98	0.13	0.26	0.21	0.16	0.52	0.21	0.27	0	0	3892
Cluster-927.12015	10	15	8	0	1	0	0	0	0	0	0	0	2	5	11	0	0	0	0	0	0	0	0	1	1.19	1.8	0.99	0	0.12	0	0	0	0	0	0	0	0.24	0.6	1.33	0	0	0	0	0	0	0	0	0.13	738
Cluster-927.12012	41	41	58	10	12	12	1	8	5	0	0	3	46	55	58	16	19	14	10	17	12	11	4	5	1.67	1.67	2.46	0.42	0.5	0.52	0.04	0.38	0.21	0	0	0.13	1.92	2.31	2.45	0.68	0.86	0.6	0.47	0.75	0.56	0.46	0.17	0.22	1634
Cluster-927.29667	11728.7	12099.7	7164	2050	2250.96	2456.83	1415.92	1178	1704	450	569	555	10220.1	11023.5	9449.99	1787.3	2125	2130	1634	1818	1915	642	475	444	273.74	282.08	174.61	49.23	53.62	61.42	35.82	32.12	41.89	10.96	14.08	13.43	245.97	266.54	229.59	43.73	55.33	52.06	44.09	46.08	51.06	15.34	11.78	11.42	2647
Cluster-927.33555	3818	3492	4947	502	391	431	862.86	976	975	1810	2849	2249.01	2312.7	2903.68	2428.96	413	312	388	1278	528	861	2789.2	2184	1125	293.18	269.26	396.61	39.68	30.64	35.04	72.02	87.69	77.36	144.66	230.92	179.42	180.06	227.15	191.27	33.22	26.75	31.29	113.54	43.23	75.49	220.09	176.18	94.15	994
Cluster-927.25330	635	601.01	923.02	191	195	167	90	92	52	131	73	125	185	365	236.66	54	56	68	28	37	38	44	52	49	42.98	40.82	65.24	13.31	13.47	11.99	6.62	7.28	3.65	9.23	5.22	8.79	12.73	25.24	16.47	3.83	4.23	4.83	2.19	2.68	2.94	3.06	3.7	3.62	1091
Cluster-927.29665	260.42	206	290.96	632.84	774.19	487.37	364.68	464.1	945.06	394.97	356.34	288.57	454	391.83	576.28	769.96	754.59	859.68	664.91	1058.02	740.51	516.72	396.47	510.5	11.51	9.11	13.43	28.79	34.93	22.97	17.5	23.98	43.68	18.2	16.67	13.24	20.56	17.83	26.36	35.67	37.23	39.84	33.99	50.42	37.39	23.42	18.54	24.76	1526
Cluster-927.38158	1190	1127.02	986	1184.79	1231	1272	645	656	873.21	800	685	849	791	920	741	1245	1087	1439	873	1021	987	979.24	912.39	782	16.85	15.92	14.58	17.26	17.79	19.33	9.9	10.85	13.07	11.83	10.29	12.46	11.58	13.53	10.95	18.48	17.17	21.33	14.29	15.75	15.97	14.18	13.75	12.22	4187
Cluster-927.5652	34	44	8	36	33	19	23	36	67	196	236	206	40	66	12	15	13	37	30.14	41	28	131	161	139	0.71	0.92	0.17	0.77	0.7	0.43	0.52	0.88	1.48	4.28	5.23	4.46	0.86	1.43	0.26	0.33	0.3	0.81	0.73	0.93	0.67	2.8	3.58	3.2	2923
Cluster-927.5650	8	8	7	2	2	6	8	5	1	11	4	5	13	9	10	2	3	2	0	0	1	1	10	1	0.35	0.35	0.32	0.09	0.09	0.28	0.38	0.26	0.05	0.5	0.19	0.23	0.59	0.41	0.46	0.09	0.15	0.09	0	0	0.05	0.05	0.47	0.05	1532
Cluster-927.32799	223	103	399	213	146	127	120	109	72	144	168	143	48	50	52	188	96	143	67	62	90	180	178	124	5.43	2.5	10.14	5.34	3.63	3.31	3.17	3.1	1.85	3.66	4.34	3.61	1.2	1.26	1.32	4.8	2.61	3.65	1.89	1.64	2.5	4.49	4.6	3.33	2549
Cluster-927.9765	43	54	44	11	16	26	8	19	14	24	23	37	65	74	86	14	29	24	26	21	22	25	18	15	0.99	1.25	1.06	0.26	0.38	0.64	0.2	0.51	0.34	0.58	0.56	0.89	1.55	1.77	2.07	0.34	0.75	0.58	0.7	0.53	0.58	0.59	0.44	0.38	2668
Cluster-927.9761	2	15	2	1	1	1	0	2	0	2	0	0	11	12	10	2	4	2	0	0	0	0	1	1	0.12	0.91	0.13	0.06	0.06	0.06	0	0.14	0	0.13	0	0	0.68	0.74	0.62	0.13	0.27	0.13	0	0	0	0	0.06	0.07	1192
Cluster-927.21645	33.55	30.61	66.81	3	3.07	7	3	2	0	6	5.69	13	2.05	19.13	5.28	2	1.99	14	0	0	0	16	10	6	2.91	2.67	6.05	0.27	0.27	0.64	0.28	0.2	0	0.54	0.52	1.17	0.18	1.69	0.47	0.18	0.19	1.28	0	0	0	1.43	0.91	0.57	911
Cluster-927.21642	84.09	52	86	34	29	15	18.99	10.65	26	17	11.75	16	86	64.2	73	46	49	22.66	9.67	46.96	21	14	19.82	11.71	36.42	23.35	38.74	15.08	12.74	6.37	9	5.4	10.35	7.5	5.2	7.25	34.27	25.67	29.7	20.68	23.65	10.41	4.82	19.37	10.27	6.33	8.39	5.15	396
Cluster-927.21649	96	35	128	0	0	1	0	0	0	0	1	2	1	33	2	1	0	0	0	0	0	0	0	0	2.25	0.82	3.13	0	0	0.03	0	0	0	0	0.02	0.05	0.02	0.8	0.05	0.02	0	0	0	0	0	0	0	0	2636
Cluster-927.30798	71	36	24	7	4	6	3	3	2	6	3	11	9	17	10	2	6	10	1	1	10	7	4	3	1.61	0.82	0.57	0.16	0.09	0.15	0.07	0.08	0.05	0.14	0.07	0.26	0.21	0.4	0.24	0.05	0.15	0.24	0.03	0.02	0.26	0.16	0.1	0.08	2713
Cluster-927.5943	0	0	1	1	2	13	11	3	1	38	34	38	3	0	4	6	2	6	6	0	4	17	16	15	0	0	0.03	0.03	0.06	0.4	0.35	0.1	0.03	1.15	1.04	1.14	0.09	0	0.12	0.18	0.06	0.18	0.2	0	0.13	0.5	0.49	0.48	2187
Cluster-927.25511	321	292	1389	44	32	13	24	27	23	15	9	25	16	84	3	34	34	78	4	16	7	1	18	4	19.01	17.34	85.9	2.68	1.93	0.82	1.54	1.87	1.42	0.93	0.56	1.54	0.97	5.1	0.18	2.11	2.25	4.85	0.27	1.02	0.47	0.06	1.12	0.26	1208
Cluster-927.30794	2643	2745.48	1541	562	735	990.98	456	366	416	499	440	414	1597.8	1910.43	1961	392	694	702	418	373.98	305	530	382	416	103.91	107.99	63.26	22.74	29.49	41.59	19.45	16.82	17.13	20.46	18.31	16.88	64.45	77.42	79.89	16.15	30.45	28.93	19	15.88	13.7	21.35	15.9	17.96	1682
Cluster-927.2565	7	20	6	1	1	2	0	0	0	0	0	0	13	19	5	1	3	5	0	2	0	0	0	0	0.33	0.94	0.29	0.05	0.05	0.1	0	0	0	0	0	0	0.62	0.91	0.24	0.05	0.16	0.25	0	0.1	0	0	0	0	1458
Cluster-927.2563	9	4	18	0	2	0	0	0	0	0	1	0	7	26	42	14	24	0	13	28	13	22	0	1	0.54	0.24	1.12	0	0.12	0	0	0	0	0	0.06	0	0.43	1.59	2.59	0.88	1.6	0	0.9	1.8	0.89	1.35	0	0.07	1199
Cluster-927.15542	33	26	11	2	0	0	0	0	0	0	0	0	0	8	3	0	0	1	0	0	0	0	0	0	1.75	1.38	0.61	0.11	0	0	0	0	0	0	0	0	0	0.44	0.16	0	0	0.06	0	0	0	0	0	0	1315
Cluster-927.15545	251	355	153	99	106	71.22	41	41	50.01	23	29	26	515	688	745	222	174	147	59	101	84	47	37	35	5.84	8.26	3.72	2.37	2.52	1.78	1.03	1.11	1.23	0.56	0.72	0.63	12.36	16.59	18.05	5.42	4.52	3.58	1.59	2.55	2.23	1.12	0.92	0.9	2653
Cluster-927.15544	39	16	49	30	18	23	14	3	2	1	1	7	14	10	2	4	2	5	0	5	3	6	2	3	2.13	0.87	2.79	1.68	1	1.33	0.83	0.19	0.11	0.06	0.06	0.4	0.78	0.56	0.11	0.23	0.12	0.29	0	0.29	0.19	0.34	0.12	0.18	1289
Cluster-927.15546	13	14	6	3	2	8	9	1	4	6	1	6	32	26	20	2	5	9	1	1	2	4	8	0	0.55	0.59	0.27	0.13	0.09	0.36	0.41	0.05	0.18	0.27	0.04	0.26	1.39	1.13	0.88	0.09	0.24	0.4	0.05	0.05	0.1	0.17	0.36	0	1580
Cluster-927.50222	10	28	4.06	1	0	1	0	0	0	0	0	0	19	19	37.99	1	4	5	3	1	1	0	0	0	0.31	0.88	0.13	0.03	0	0.03	0	0	0	0	0	0	0.62	0.62	1.24	0.03	0.14	0.16	0.11	0.03	0.04	0	0	0	2032
Cluster-927.57792	8	12	22	2	2	11	6	3	1	1	1	0	27	218	219	91	993.66	2	297	564	405.89	150	0	16	0.35	0.52	0.99	0.09	0.09	0.51	0.28	0.15	0.05	0.05	0.05	0	1.2	9.71	9.81	4.13	47.98	0.09	14.86	26.32	20.06	6.65	0	0.76	1553
Cluster-927.57793	26	45	10	4	8	4	0	4	12	0	0	0	33.23	217.07	71.09	4	5	19	7	7	7	0	3	0	0.83	1.43	0.33	0.13	0.26	0.14	0	0.15	0.4	0	0	0	1.09	7.14	2.35	0.13	0.18	0.63	0.26	0.24	0.25	0	0.1	0	2012
Cluster-927.57791	0	0	0	3	0	4	4	0	6	0	3	0	8	90	65	8	187	0	65	251	104	55	2	11	0	0	0	0.31	0	0.42	0.44	0	0.62	0	0.32	0	0.81	9.15	6.66	0.84	21	0	7.56	26.7	11.94	5.69	0.21	1.2	823
Cluster-927.57794	8	11	11	0	0	0	0	0	0	1	0	0	1	3	1	3	2	4	0	1	2	0	2	0	0.83	1.15	1.19	0	0	0	0	0	0	0.11	0	0	0.1	0.31	0.11	0.33	0.23	0.44	0	0.11	0.24	0	0.22	0	807
Cluster-927.40502	134	136	135	153	217	220	167	163	227	192	201	213	119	116	164	181	171	245	201	190	208	165.09	204	180	8.52	8.67	8.96	10.01	14.08	14.85	11.53	12.12	14.98	12.71	13.5	14.06	7.7	7.54	10.73	12.06	12.13	16.35	14.78	12.94	15.1	10.77	13.66	12.51	1144
Cluster-927.50221	12	7	18	28	20	14	24	21	37.25	15	9	14	5	10	3	38	28	25	23	44	31.52	13	13.01	27	1.22	0.72	1.91	2.93	2.08	1.5	2.66	2.5	3.88	1.59	0.96	1.48	0.51	1.03	0.31	4.05	3.18	2.67	2.71	4.73	3.66	1.36	1.38	2.98	817
Cluster-927.24563	115	132.83	177.55	332	256.98	178	127	228	241	2755	2713	2219	75.21	63	42.95	561.01	377.99	419.01	247	376	248	2077.99	1809	1392	2.99	3.45	4.83	8.89	6.83	4.96	3.58	6.93	6.6	74.81	74.83	59.87	2.02	1.7	1.16	15.3	10.97	11.42	7.43	10.62	7.37	55.36	49.98	39.9	2402
Cluster-927.8963	2	10	4	601	781	1618	651	512	1255	734	682.01	673.57	17	37	32	470	756.96	872	1476	1728	1744	709	1126.99	1005	0.05	0.25	0.1	15.22	19.62	42.65	17.37	14.72	32.53	18.85	17.79	17.19	0.43	0.94	0.82	12.13	20.79	22.48	42	46.17	49.04	17.86	29.46	27.25	2524
Cluster-927.15099	41	67	18	2	2	1	0	0	0	4	0	2	18	19	50	5	5	6	0	4	3	2	1	0	1.33	2.17	0.61	0.07	0.07	0.03	0	0	0	0.14	0	0.07	0.6	0.64	1.68	0.17	0.18	0.2	0	0.14	0.11	0.07	0.03	0	1980
Cluster-927.15097	91	103	68	9	11	8	4	5	11	6	3	4	41	66	45	8	11	14	1	5	6	3	2	5	3.33	3.77	2.6	0.34	0.41	0.31	0.16	0.21	0.42	0.23	0.12	0.15	1.54	2.49	1.71	0.31	0.45	0.54	0.04	0.2	0.25	0.11	0.08	0.2	1787
Cluster-927.15096	93	96	69	2	16	6	0	0	3	5	5	3	27	76	55	1	5	4	2	0	0	1	3	1.26	9.89	10.28	7.66	0.22	1.74	0.67	0	0	0.33	0.55	0.56	0.33	2.89	8.16	5.95	0.11	0.59	0.45	0.25	0	0	0.11	0.33	0.14	793
Cluster-927.15095	22	9	0	19	10	20	61	52	56	183	159	178	8	11	7	10	20	19	26	26	51	146.78	151	268	1.95	0.8	0	1.73	0.9	1.87	5.87	5.39	5.1	16.86	14.85	16.38	0.72	0.99	0.63	0.93	1.98	1.77	2.66	2.44	5.16	13.37	14.01	25.8	898
Cluster-927.15093	7.22	16.82	34	282.35	318.68	373.89	290.29	212.69	267.58	536.54	379.26	574.26	8.1	10.41	8	299.35	277.16	350.38	166.78	265.36	235.88	341.21	434.25	568.61	0.18	0.41	0.86	7.04	7.88	9.71	7.63	6.02	6.83	13.57	9.74	14.43	0.2	0.26	0.2	7.61	7.49	8.89	4.67	6.98	6.53	8.47	11.18	15.18	2559
Cluster-927.15092	86	119	49	11	10	10	7	4	3	0	5	3	77	71	97	14	9	21	5	16	25	8	5	0	1.83	2.52	1.09	0.24	0.22	0.23	0.16	0.1	0.07	0	0.11	0.07	1.69	1.56	2.14	0.31	0.21	0.47	0.12	0.37	0.61	0.17	0.11	0	2883
Cluster-927.15091	516.03	408	823	99	54	56	40	53	45	98	61	92	98	281	129	87	98	87	57	51	52	38	81	70	10.44	8.25	17.39	2.06	1.12	1.21	0.88	1.25	0.96	2.07	1.31	1.93	2.05	5.9	2.72	1.85	2.21	1.84	1.33	1.12	1.2	0.79	1.74	1.56	3011
Cluster-927.31883	179	131	300	530	442	457	274	332	610	542	688	791	149	232	193	537	693	664	278	826	544	614	792	773	7.16	5.25	12.54	21.83	18.06	19.52	11.9	15.53	25.56	22.62	29.15	32.84	6.12	9.57	8	22.53	30.95	27.86	12.87	35.69	24.87	25.19	33.56	33.98	1657
Cluster-927.24564	26.19	23.15	24	88	72.22	98	128.66	51.07	91.07	85.27	83	84.75	18.46	11.01	23	112.72	67	150.91	128.81	68.94	107.73	193.13	187.89	122.9	1.44	1.27	1.38	4.98	4.05	5.73	7.68	3.28	5.21	4.88	4.82	4.83	1.04	0.62	1.3	6.49	4.11	8.7	8.19	4.07	6.76	10.89	10.89	7.39	1281
Cluster-927.13884	1.03	4	3	2	4	14	8	3	11	21	27	35.54	0	0	1	0	3.98	2	3	8	7	14.02	30	42	0.17	0.67	0.51	0.34	0.67	2.39	1.43	0.58	1.81	3.57	4.65	6.08	0	0	0.16	0	0.73	0.35	0.57	1.36	1.31	2.38	5.09	7.39	608
Cluster-927.22809	331	201	308	336.93	257	395	292.69	235.01	181	256	273.99	288	171.52	179.88	124	227.67	131	264	139	115	145	367.9	346.46	147	12.5	7.59	12.14	13.09	9.91	15.93	11.99	10.37	7.16	10.08	10.96	11.28	6.65	7.01	4.85	9.01	5.52	10.45	6.07	4.69	6.25	14.24	13.86	6.1	1740
Cluster-927.51823	27	1	47	0	1	0	0	0	0	0	0	0	0	0	0	0	0	0	0	0	0	0	0	0	1.22	0.05	2.22	0	0.05	0	0	0	0	0	0	0	0	0	0	0	0	0	0	0	0	0	0	0	1495
Cluster-927.51821	17	24	16	17	19	18	15	5	17	25	30	17	12	17	19	18	9	16	25	10	22	33	23	15	4.48	6.46	4.39	4.6	5.09	4.81	4.31	1.54	4.34	6.78	8.2	4.67	3.04	4.32	4.89	4.94	2.64	4.45	7.6	2.64	6.58	9.02	6.12	4.14	480
Cluster-927.23956	220.69	171.12	261.14	0	0	5	1	0	0	4	4	0	129.02	130.48	86.1	3	4	3	0	0	0.9	0	0	0	55.52	43.94	68.48	0	0	1.28	0.27	0	0	1.04	1.05	0	31.29	31.78	21.23	0.79	1.12	0.8	0	0	0.26	0	0	0	490
Cluster-927.23646	20	13	28	96	70	31	19	30	42	36	30	37	51	41	49	153	131	159	76	119	69	55	60	58	1.08	0.7	1.58	5.34	3.86	1.78	1.12	1.9	2.37	2.03	1.72	2.08	2.82	2.28	2.73	8.67	7.91	9.02	4.75	6.92	4.26	3.05	3.43	3.43	1297
Cluster-927.8961	2	3	0	1	0	8	3	0	6	8	6	19	1	1	8	3	0	4	1	0	5	7	10	11	0.18	0.26	0	0.09	0	0.74	0.29	0	0.54	0.73	0.55	1.73	0.09	0.09	0.72	0.28	0	0.37	0.1	0	0.5	0.63	0.92	1.05	905
Cluster-927.49380	88	86	138	85	119	152	81	58	63	32	9	18	185	189	284	186	115	128	99	65	96	45	21	19	3.12	3.05	5.11	3.1	4.31	5.76	3.12	2.4	2.34	1.18	0.34	0.66	6.74	6.92	10.45	6.91	4.55	4.76	4.06	2.49	3.89	1.64	0.79	0.74	1835
Cluster-927.27948	109	109	205	219	265	186	133	151	306	112	85	119	252	192.34	213	222	300	255	173	301	170	139	122	212	13.9	14.03	27.29	28.75	34.48	24.83	18.47	22.55	39.61	14.83	11.39	15.79	32.09	24.61	27.48	29.63	42.73	34.22	25.53	40.23	24.73	18.27	16.17	29.16	706
Cluster-927.2383	46	29	22	1	1	7	4	3	2	0	2	0	27	30	28	0	3	6	2	1	0	1	1	1	0.99	0.62	0.5	0.02	0.02	0.16	0.09	0.08	0.05	0	0.05	0	0.6	0.67	0.63	0	0.07	0.14	0.05	0.02	0	0.02	0.02	0.02	2843
Cluster-927.29924	105874	55714.5	76342.4	226530	247543	189640	301022	308773	281929	373239	358172	292812	236088	92364.4	236643	272852	251835	257115	264790	307925	313972	321985	334161	418966	26399	14174.6	19840.7	58031.3	62821.7	48159.7	81932	90162.6	68418	95840.8	92780	76137.6	56778.8	22308	57852.4	70962.2	70070.2	67702.5	76249.2	77289.1	88925.5	83228.9	84424.1	109836	492
Cluster-927.27941	156.18	93.01	485.98	8	2	1	3	0	4	2	2	1	24.15	31	14.95	3	7	5	2	2	8	0	0	2	23.98	14.44	77.86	1.26	0.31	0.16	0.5	0	0.62	0.32	0.32	0.16	3.67	4.74	2.31	0.48	1.2	0.81	0.36	0.32	1.4	0	0	0.33	632
Cluster-927.29926	259	303	220	219	266.99	162	78	97	306	12	33	39	815.16	873.99	382.03	290	655	408	130	484.99	181	41	44	44	55.88	66.5	49.49	48.57	58.66	35.86	18.36	24.51	64.98	2.67	7.42	8.77	171.21	184.38	81.49	65.32	157.72	92.87	32.41	106.48	44.41	9.16	9.69	10.05	527
Cluster-927.29921	155	69	885	8	3	4	5	6	5	6	0	1	267	152	488	13	6	11	6	4	4	2	2	5	8.31	3.71	49.54	0.44	0.16	0.23	0.29	0.38	0.28	0.34	0	0.06	14.62	8.36	27	0.73	0.36	0.62	0.37	0.23	0.24	0.11	0.11	0.29	1306
Cluster-927.29922	340	274	508	458	541	448	597	568	929	735	639	626	381	375	409	557	519	494	574	794	652	715.99	565	888.02	28.09	22.75	43.82	38.95	45.62	39.13	53.63	54.92	79.15	63.19	55.7	53.75	31.86	31.51	34.6	48.21	47.88	42.87	54.87	69.8	61.51	60.82	48.98	79.87	943
Cluster-2148.0	0	0	0	3	9	11	0	0	0	0	0	0	0	0	0	0	0	5	0	0	0	0	0	0	0	0	0	0.4	1.18	1.48	0	0	0	0	0	0	0	0	0	0	0	0.68	0	0	0	0	0	0	702
Cluster-927.23650	30	66	33.3	1	0	1	1	1	0	0	0	1	80	68	93.88	0	0	0	0	0	1	1	0	0	6.5	14.54	7.52	0.22	0	0.22	0.24	0.25	0	0	0	0.23	16.86	14.4	20.1	0	0	0	0	0	0.25	0.22	0	0	526
Cluster-927.55237	2	0	7.97	1	0	0	24.95	9	18.5	128.34	133	127	4	0.97	0	4	7	5.94	16.86	11.37	29	153.84	85	134.52	0.13	0	0.53	0.06	0	0	1.71	0.66	1.21	8.44	8.87	8.33	0.26	0.06	0	0.26	0.49	0.39	1.23	0.77	2.09	9.97	5.65	9.28	1150
Cluster-927.14020	181	171	170	993	1010.46	953	685	819	873	816.17	953.95	924	382	259	326	1220.67	1019.24	1214.09	1143.83	1084.58	1033	1226.1	1104.14	713.48	3.28	3.09	3.22	18.52	18.7	18.53	13.46	17.34	16.7	15.44	18.34	17.36	7.15	4.87	6.16	23.2	20.61	23.04	23.97	21.39	21.39	22.74	21.28	14.27	3330
Cluster-12457.0	6	24	1	0	2	0	0	0	0	0	0	0	19	35	9	0	0	0	0	0	0	0	0	0	0.38	1.54	0.07	0	0.13	0	0	0	0	0	0	0	1.23	2.28	0.59	0	0	0	0	0	0	0	0	0	1141
Cluster-927.11739	159	130	146	20	24	22	25	22	25	40	38	27	139	125	126	18	24	38	37	24	18	36	30	19	5.47	4.47	5.24	0.71	0.84	0.81	0.93	0.88	0.9	1.43	1.38	0.96	4.91	4.44	4.5	0.65	0.92	1.37	1.47	0.89	0.71	1.27	1.09	0.72	1884
Cluster-927.18838	45	55	42	0	2	1	0	0	0	0	0	0	40.84	44	62	1	0	0	5	1	4	0	0	0	12.56	15.7	12.21	0	0.57	0.28	0	0	0	0	0	0	10.91	11.8	16.84	0.29	0	0	1.61	0.28	1.27	0	0	0	468
Cluster-927.31617	372	349	323	439	463	417	392	308.05	358	452	467	451	317	418	401.12	508	547	539.02	332	360	326	445	381	440	9.98	9.36	9.05	12.12	12.68	11.98	11.4	9.66	10.11	12.65	13.28	12.55	8.76	11.61	11.19	14.29	16.37	15.15	10.3	10.48	9.99	12.22	10.85	13	2338
Cluster-927.10068	35	74	38	74	87	46	39	42	97	121	95	163	60	64	39	139	109	114	84	147	204	118	127	140	1.68	3.55	1.9	3.65	4.25	2.35	2.03	2.35	4.85	6.04	4.82	8.1	2.94	3.15	1.93	6.98	5.83	5.73	4.65	7.58	11.16	5.8	6.43	7.35	1429
Cluster-927.10061	96	96	91	62	58	30	27	38	33	64	41	69	122	137	150	37	65	56	23	25	39	44	26	22	6.6	6.62	6.53	4.38	4.07	2.19	2.02	3.05	2.35	4.58	2.97	4.92	8.52	9.61	10.59	2.66	4.98	4.04	1.83	1.84	3.06	3.1	1.88	1.65	1079
Cluster-927.10060	29	22	24	104	96	36	44.99	77.97	103.99	43.97	57	64	30	26	16	162	145	118	103.04	134	106	70	118.86	86	1.37	1.04	1.18	5.05	4.62	1.81	2.3	4.3	5.12	2.16	2.85	3.13	1.45	1.26	0.78	8.01	7.63	5.84	5.62	6.81	5.71	3.39	5.93	4.45	1447
Cluster-927.10063	121	142	129	14	19	18	5	9	9	1	5	2	142	129	139	13	26	23	14	22	10	7	9	3	5.93	6.96	6.6	0.71	0.95	0.94	0.27	0.52	0.46	0.05	0.26	0.1	7.11	6.49	7.04	0.67	1.42	1.18	0.79	1.16	0.56	0.35	0.47	0.16	1404
Cluster-927.10067	340.84	282.76	403.52	582.99	493.56	757.12	1564.33	981.92	743.65	394.48	625.8	419.05	207	306.05	191.03	464.51	366.54	477.67	853	686.48	986.93	443.77	483.05	353.19	63.71	53.63	78.67	112.06	94.01	146.14	318.81	214.95	138.18	76.24	122.23	81.59	37.98	56.4	35.56	90.72	76.48	94.12	184.32	131.82	210.01	85.75	92.68	70.31	567
Cluster-927.8406	31	29	20	5	17	3	4	7	9	3	2	1	20	34	45	11	7	13	12	11	9	4	5	2	0.98	0.92	0.66	0.16	0.55	0.1	0.14	0.26	0.3	0.1	0.07	0.03	0.65	1.11	1.48	0.37	0.25	0.43	0.44	0.38	0.33	0.13	0.17	0.07	2020
Cluster-927.18850	232	243	278	626	746.99	382	325	430	961	323	292	310	446.82	551.63	525	965.36	800	756.57	697	1206.99	698	562	454	500	20.71	21.81	25.91	57.52	68.06	36	31.55	44.93	88.25	29.99	27.48	28.76	40.29	49.97	47.9	90.26	79.74	70.96	71.99	114.38	71.14	51.6	42.46	48.52	893
Cluster-927.4022	2	4	3	1	0	2	1	0	0	0	1	6	1	0	1	2	7	3	0	0	2	9	7	5	0.13	0.26	0.2	0.07	0	0.14	0.07	0	0	0	0.07	0.4	0.07	0	0.07	0.13	0.5	0.2	0	0	0.15	0.59	0.47	0.35	1139
Cluster-927.30966	400	354	523	40	42	23	17	11	30	13	10	27	298	445	326	36	66	69	27	51	30	24	15	11	76.56	68.77	104.41	7.87	8.19	4.54	3.55	2.47	5.7	2.57	2	5.38	55.91	83.86	62.07	7.2	14.1	13.92	5.97	10.01	6.54	4.75	2.94	2.24	560
Cluster-927.28923	206	256	291	11	15	24	7	6	10	29	14	32	260.67	279.99	398	8	16	3	3	5	20	8	5	27	11.3	14.07	16.66	0.62	0.84	1.4	0.42	0.38	0.57	1.66	0.81	1.82	14.59	15.75	22.52	0.46	0.98	0.17	0.19	0.29	1.25	0.45	0.29	1.62	1283
Cluster-927.32862	549	261	558	327	214	399	548.98	314.69	270.03	454.02	180	367	23	146	39	116	108	220	127	92	153	254	168	138	10.15	4.82	10.77	6.22	4.04	7.91	11	6.8	5.27	8.76	3.53	7.03	0.44	2.8	0.75	2.25	2.23	4.26	2.71	1.85	3.23	4.81	3.3	2.81	3270
Cluster-927.28336	593.99	740	697	464.99	488.67	426.97	227	290.21	353	222	211	259	664	698	700.8	451	393	500	357	351	312.67	210	162	214	10.84	13.49	13.29	8.73	9.11	8.36	4.49	6.19	6.8	4.23	4.09	4.9	12.52	13.22	13.34	8.63	8	9.56	7.53	6.97	6.52	3.92	3.15	4.31	3308
Cluster-927.28335	86	58	83	460	309	519	890	468	477	2155	1436	1619	3	14	13	152	85	98	672	453	425	1200	1198	2243	6.55	4.44	6.6	36.06	24.02	41.85	73.67	41.7	37.54	170.82	115.44	128.09	0.23	1.09	1.02	12.13	7.23	7.84	59.21	36.79	36.96	93.9	95.85	186.2	1000
Cluster-927.28332	600	844	312	112	319	139	15	15	61	11	9	8	560	830	414	152	209	146	37	87	41	26	15	13	74.99	106.42	40.7	14.41	40.67	18.19	2.04	2.2	7.74	1.43	1.18	1.04	69.93	104.14	52.37	19.88	29.16	19.2	5.35	11.4	5.84	3.35	1.95	1.75	715
Cluster-927.8968	4	2	1	50	19	86	91	34	42	64	75	75.5	0	0	5	21	5	25	7	14	8	61	86	55	0.36	0.18	0.1	4.69	1.77	8.27	9.02	3.63	3.94	6.07	7.21	7.15	0	0	0.47	2.01	0.51	2.4	0.74	1.35	0.83	5.72	8.21	5.45	880
Cluster-927.33087	237	269	134	16	90	108	67	51	53	224	208	278	103	173	114	59	129	173	45	80	82	158	170	171	6.6	7.48	3.89	0.46	2.56	3.22	2.02	1.66	1.55	6.5	6.13	8.02	2.95	4.98	3.3	1.72	4.01	5.04	1.45	2.41	2.61	4.5	5.02	5.24	2264
Cluster-927.28339	12	17	5	6	0	5	5	3	0	0	0	0	11	17	14	5	2	1	0	3	1	0	0	0	4.1	5.98	1.78	2.1	0	1.71	1.87	1.2	0	0	0	0	3.54	5.49	4.59	1.78	0.76	0.36	0	1	0.39	0	0	0	431
Cluster-927.55494	0	0	0	4	3	7	0	0	2	1	1	0	0	0	0	0	6	1	2	1	2	1	0	2	0	0	0	0.97	0.72	1.69	0	0	0.46	0.24	0.25	0	0	0	0	0	1.58	0.25	0.54	0.24	0.54	0.24	0	0.5	505
Cluster-927.34107	388	326	446	621.51	619.96	583.86	397.98	432.88	562	475	453.84	504.8	431	448	478	697	709	782.99	605	710	609.86	511	399	530.01	4.23	3.55	5.08	6.98	6.9	6.84	4.7	5.51	6.49	5.41	5.25	5.71	4.87	5.08	5.45	7.97	8.63	8.94	7.63	8.45	7.6	5.7	4.64	6.39	5353
Cluster-927.34100	2763	1824	4330	2442	2016	3429	6291.99	4219.99	2764	7942	7380	8069	657	803	701	1862	1524	2524	2452	2045	2959.35	6548	6540	5125	36.85	24.28	60.31	33.51	27.45	49.1	90.93	65.72	38.97	110.6	104.43	111.51	9.06	11.13	9.76	26.04	22.67	35.24	37.8	29.72	45.1	89.33	92.86	75.48	4428
Cluster-927.34102	3180	3950	1372	51	72	57	2	12	57	5	14	6	3980	4993	3352	94	168	184	39	92	63	7	12	7	199.43	248.4	89.84	3.29	4.61	3.8	0.14	0.88	3.71	0.33	0.93	0.39	254.2	320.4	216.42	6.18	11.76	12.11	2.83	6.18	4.51	0.45	0.79	0.48	1156
Cluster-927.7531	0	2	4	2	1	3	3	1	1	1	3	2	0	0	0	0	0	2	2	0	0	7	5	4	0	0.2	0.41	0.2	0.1	0.31	0.32	0.12	0.1	0.1	0.31	0.2	0	0	0	0	0	0.21	0.23	0	0	0.71	0.51	0.43	836
Cluster-927.22240	396	272	467.83	7	7	2	5	2	3	10	10	20	283	317	310	8	39	21	13	21	10	12	2	1	6.71	4.6	8.28	0.12	0.12	0.04	0.09	0.04	0.05	0.18	0.18	0.35	4.95	5.57	5.48	0.14	0.74	0.37	0.25	0.39	0.19	0.21	0.04	0.02	3544
Cluster-927.52545	2	1	0	142	180	219	119	157	340	123	69.01	138	11	1	1	215	222	214	222	342	207	123	101	108	0.07	0.03	0	4.89	6.14	7.83	4.32	6.13	11.93	4.29	2.44	4.78	0.38	0.03	0.03	7.53	8.28	7.5	8.58	12.37	7.91	4.21	3.58	3.97	1930
Cluster-927.54543	49.64	42.77	68.93	17.52	14	17.41	17.51	14	17	10	6.47	6	14.67	34.02	10.98	10.98	14.75	13	11.23	8.85	13.99	9.04	5	9.29	4.9	4.25	7.11	1.78	1.41	1.81	1.88	1.62	1.72	1.03	0.67	0.62	1.46	3.4	1.11	1.14	1.63	1.35	1.28	0.93	1.58	0.92	0.52	1	833
Cluster-927.34250	604	656	1150.61	326	295	362	399	330	375	518.98	489	720	267.99	305	227	348.97	319.97	398.63	300.82	277	276	467	605.26	360	24.12	26.21	47.98	13.4	12.03	15.43	17.29	15.4	15.68	21.61	20.68	29.83	10.98	12.55	9.39	14.61	14.26	16.69	13.89	11.94	12.59	19.11	25.59	15.79	1660
Cluster-927.29800	786	567	527	34	20	17	21	43	16	21	17	16	22	81	23	69	39	28	55	68	75	33	2	1	23.07	16.63	16.15	1.03	0.6	0.53	0.67	1.47	0.49	0.64	0.53	0.49	0.66	2.46	0.7	2.12	1.28	0.86	1.87	2.16	2.51	0.99	0.06	0.03	2161
Cluster-927.43262	48	31	28	27	19	20	26	27	27	33	33	58	26	37	58	16	22	33	36.17	33	40	37	39	29.02	8.85	5.8	5.39	5.12	3.57	3.81	5.23	5.83	4.95	6.29	6.36	11.14	4.71	6.73	10.66	3.08	4.53	6.42	7.71	6.26	8.4	7.05	7.39	5.7	571
Cluster-927.22893	14	40	15	2	6	7	8	4	8	4	5	6	31	32	41	12	13	10	2	6	12	3	6	6	0.36	1.04	0.41	0.05	0.16	0.19	0.23	0.12	0.22	0.11	0.14	0.16	0.83	0.86	1.11	0.33	0.38	0.27	0.06	0.17	0.36	0.08	0.17	0.17	2407
Cluster-927.41723	13	13	18	151	105	84	103	135	219	78	93	84	63.99	54	65.96	262	245.03	184	134	272.96	76.76	154	223	179	8.55	9.02	12.28	101.36	69.73	52.11	74.28	103.7	124.99	51.62	61.43	57.95	36.96	31.26	39.05	177.91	179.19	128.79	101.01	161.82	56.56	106.47	138.36	115.3	350
Cluster-927.22895	219	172	292	222	226	278	259	209	227	234	243	240	211	203	157	171	193	230	224	213	242	288	216	261	5.33	4.18	7.42	5.56	5.62	7.25	6.84	5.94	5.82	5.94	6.27	6.06	5.3	5.12	3.98	4.36	5.24	5.86	6.3	5.63	6.73	7.18	5.58	7	2549
Cluster-927.22896	57	54	19	14	24	19	15	7	27	6	3	5	77	108	104	22	18	18	16	17	14	17	8	2	2.17	2.05	0.75	0.55	0.93	0.77	0.62	0.31	1.07	0.24	0.12	0.2	3	4.23	4.1	0.88	0.76	0.72	0.7	0.7	0.61	0.66	0.32	0.08	1731
Cluster-927.47522	53	58	140	25	31	3	18	8	8	20	6	10	7	22	5	5	5	2	4	4	11	11	15	24	7.12	7.87	19.62	3.46	4.25	0.42	2.63	1.26	1.09	2.79	0.85	1.4	0.94	2.96	0.68	0.7	0.75	0.28	0.62	0.56	1.68	1.52	2.09	3.47	684
Cluster-927.33459	601.16	399	413	5	12	20	22	10	18	43	22	15	76	127	110	25	272	0	49	113	117	49	0	6	21.31	14.14	15.29	0.18	0.43	0.76	0.85	0.41	0.67	1.59	0.83	0.55	2.77	4.65	4.04	0.93	10.76	0	2.01	4.33	4.74	1.78	0	0.23	1836
Cluster-927.13009	183	204	194	80	96	96	44	60	70	54	54	61	225	220	259	97	90	89	54	76	55	36	29	45	3.92	4.37	4.34	1.76	2.1	2.21	1.02	1.5	1.58	1.21	1.23	1.36	4.98	4.89	5.78	2.18	2.15	2	1.34	1.77	1.35	0.79	0.66	1.06	2858
Cluster-927.33457	78	67	34	13	10	6	1	3	8	0	4	6	49	43	79.99	22	6	10	7	13	10	9	10	2	1.3	1.11	0.59	0.22	0.17	0.11	0.02	0.06	0.14	0	0.07	0.1	0.84	0.74	1.39	0.38	0.11	0.17	0.13	0.24	0.19	0.15	0.18	0.04	3597
Cluster-927.13007	33	27	48	1	3	4	1	1	2	0	4	1	61	42	48	10	5	15	11	19	8	1	1	1	3.56	2.93	5.4	0.11	0.33	0.45	0.12	0.13	0.22	0	0.45	0.11	6.6	4.57	5.26	1.13	0.6	1.7	1.37	2.16	0.98	0.11	0.11	0.12	786
Cluster-927.13002	161	176	207	191	236	190	167	192	193	214	223.16	247	220	240	224	201	184	206	232	226	218	272	189	274	5.75	6.28	7.72	7.02	8.6	7.24	6.47	8.01	7.22	7.97	8.44	9.14	8.07	8.84	8.29	7.52	7.33	7.71	9.58	8.72	8.89	9.95	7.15	10.75	1825
Cluster-927.33451	432	609	183	266.01	282	379	274	266	257	237	199	252	793	991	947.58	292	367	375	330	364	335	208	208	230	11.48	16.17	5.08	7.27	7.65	10.78	7.89	8.26	7.19	6.57	5.6	6.94	21.71	27.25	26.19	8.13	10.88	10.44	10.14	10.49	10.17	5.66	5.87	6.73	2358
Cluster-927.16030	74	42	389	17	11	2	9	9	10	90	50	67	10	35	18	9	10	32	8	15	29	25	17	57	1.87	1.06	10.25	0.44	0.28	0.05	0.25	0.27	0.27	2.37	1.34	1.75	0.26	0.91	0.47	0.24	0.28	0.85	0.23	0.41	0.84	0.65	0.46	1.58	2468
Cluster-927.16033	8	24	18	4	5	5	2	0	0	0	6	0	11	7	4	8	2	5	7	2	5	3	19	7	0.22	0.65	0.51	0.11	0.14	0.15	0.06	0	0	0	0.17	0	0.31	0.2	0.11	0.23	0.06	0.14	0.22	0.06	0.16	0.08	0.55	0.21	2314
Cluster-927.16034	29	20	30	4	4	6	1	0	2	5	1	0	15	13	5	6	2	9	0	1	3	10	4	3	1.2	0.83	1.29	0.17	0.17	0.26	0.04	0	0.09	0.22	0.04	0	0.63	0.55	0.21	0.26	0.09	0.39	0	0.04	0.14	0.42	0.17	0.14	1616
Cluster-927.16038	33	39	20	11	13	18	11	3	8	2	5	3	22	41	14	16	10	21.7	13	7	5	5	10.01	0	0.66	0.77	0.41	0.22	0.26	0.38	0.24	0.07	0.17	0.04	0.11	0.06	0.45	0.84	0.29	0.33	0.22	0.45	0.3	0.15	0.11	0.1	0.21	0	3063
Cluster-927.16039	204	123	150	46	40	70	8	4	8	6	5	2	11	30	3	1	0	3	2	0	0	2	1	6	5.4	3.25	4.15	1.25	1.08	1.98	0.23	0.12	0.22	0.17	0.14	0.05	0.3	0.82	0.08	0.03	0	0.08	0.06	0	0	0.05	0.03	0.17	2366
Cluster-927.38235	19	32	16	55	42	47	40	49	71	37	43	51	24	52	47	40	62	46	55	70	44	63	57	54	8.35	14.6	7.32	24.77	18.73	20.24	19.26	25.22	28.64	16.57	19.31	23.46	9.7	21.08	19.39	18.26	30.38	21.46	27.84	29.27	21.83	28.94	24.48	24.07	394
Cluster-927.25235	453.86	377	812.01	780.06	1094	663.08	757	813	1066.99	472.94	469	476	453.39	453.96	391	1053	1188	1312	1137.67	1354	1075	790.76	539	913.87	39.31	32.82	73.43	69.55	96.72	60.67	71.31	82.42	95.17	42.62	42.85	42.85	39.7	39.94	34.64	95.54	114.9	119.4	114.03	124.62	106.32	70.44	48.95	86.1	912
Cluster-927.53531	0	0	0	0	5	0	0	0	0	0	0	0	0	1	0	0	2	0	1	0	0	8	1	6	0	0	0	0	1.06	0	0	0	0	0	0	0	0	0.2	0	0	0.47	0	0.24	0	0	1.73	0.21	1.33	536
Cluster-927.25236	8	11	1	39	47	21	3	0	3	0	4	1	3	3	14	40	34	42	4	29	18	2	2	1	1.62	2.26	0.21	8.12	9.69	4.38	0.66	0	0.6	0	0.85	0.21	0.59	0.6	2.81	8.46	7.68	8.97	0.94	6	4.15	0.42	0.41	0.21	544
Cluster-927.5437	1	0	0	3	0	2	6	0	7	47	41	39	0	0	0	0	1	0	0	6	3	32	47	53	0.06	0	0	0.2	0	0.14	0.41	0	0.46	3.12	2.76	2.58	0	0	0	0	0.07	0	0	0.41	0.22	2.09	3.15	3.69	1143
Cluster-927.46188	96	88	111	129	154	106	95	140	154	74	92	104	144	125	123	146	142	198	126	141	137	72	96	105	8.16	7.52	9.85	11.29	13.36	9.52	8.78	13.93	13.49	6.55	8.25	9.19	12.38	10.8	10.7	13	13.48	17.69	12.4	12.75	13.3	6.29	8.56	9.71	924
Cluster-927.46184	228	283	152	18	19	16	8	9	7	3	1	7	199	301	310	14	46	32	34	36	18	26	4	12	2.67	3.31	1.86	0.22	0.23	0.2	0.1	0.12	0.09	0.04	0.01	0.09	2.42	3.67	3.8	0.17	0.6	0.39	0.46	0.46	0.24	0.31	0.05	0.16	4999
Cluster-927.49471	195	209	247	165	119	140	54	23	21	59	38	54	41	52	23	22	27	42	14	19	19	48	76	43	4.8	5.14	6.35	4.18	2.99	3.69	1.44	0.66	0.54	1.52	0.99	1.38	1.04	1.33	0.59	0.57	0.74	1.08	0.4	0.51	0.53	1.21	1.99	1.17	2522
Cluster-927.32236	749	729	615	331	476	440	171	173	263	109	140	116	779	847	722	408	441.99	542	249	388	253	201	123	106	13.83	13.43	11.85	6.29	8.97	8.71	3.42	3.73	5.12	2.1	2.74	2.22	14.85	16.22	13.89	7.9	9.1	10.47	5.31	7.79	5.34	3.8	2.41	2.16	3275
Cluster-927.46555	46	49	27	14	11	31	19	5	7	10	1	4	24	23	30	22	14	27	8	11	11	15	13	6	1.33	1.41	0.81	0.42	0.32	0.96	0.6	0.17	0.21	0.3	0.03	0.12	0.71	0.69	0.9	0.67	0.45	0.82	0.27	0.34	0.36	0.44	0.4	0.19	2191
Cluster-927.36320	326	285	291	108	99	44	49	43	80	90	62	118	270	200	122	77	129	100	77	147	64	63	81	82	17.13	15	15.97	5.84	5.31	2.46	2.8	2.64	4.38	4.93	3.45	6.44	14.5	10.79	6.62	4.24	7.57	5.51	4.68	8.3	3.84	3.4	4.49	4.72	1327
Cluster-927.30269	3394	3142.35	2875.05	3226.85	3086.86	3674.69	5979.67	4917.48	4674.18	2243.06	3345.22	2937.56	3291.22	3736.47	3351	3335.58	2822.44	3445.89	4796.63	3892.13	5027.26	3448.82	3175.57	2000.72	89.25	82.56	78.95	87.31	82.85	103.44	170.48	151.06	129.34	61.55	93.23	80.08	89.16	101.69	91.65	91.94	82.8	94.91	145.83	111.02	151.03	92.85	88.65	57.94	2380
Cluster-927.32230	733	640	842	1520.95	1595	1373	1177	1242	1493	1306	1227	1219.44	817.92	739	848	1564.99	1657.99	1607	1246	1648.94	1413	1064	1011	1335	49.02	42.94	58.79	104.69	108.87	97.41	85.52	97.15	103.53	90.95	86.68	84.69	55.63	50.5	58.32	109.65	123.77	112.8	96.39	117.96	107.91	73.07	71.17	97.5	1101
Cluster-927.37607	773.3	431.97	1367.98	469	411	360	199	175	272	260	225.99	331	84.11	148	104.58	478.99	514	663.8	174	225	303	267.91	320	206	13.79	7.69	25.48	8.61	7.48	6.89	3.85	3.65	5.12	4.84	4.27	6.12	1.55	2.74	1.94	8.96	10.23	12.39	3.59	4.37	6.17	4.89	6.07	4.05	3380
Cluster-927.12352	27	23	26	4	4	4	1	2	2	0	0	1	11	16	19	3	3	3	0	0	0	0	0	0	2.53	2.17	2.55	0.39	0.38	0.4	0.1	0.22	0.19	0	0	0.1	1.04	1.52	1.82	0.29	0.31	0.3	0	0	0	0	0	0	863
Cluster-927.12357	14.82	10.99	9.17	2	0	2	0	0	0	0	1.29	0	13.09	9.74	7	1	0	1.81	0	0	0.78	0	0	0	3.33	2.51	2.15	0.46	0	0.46	0	0	0	0	0.3	0	2.85	2.13	1.55	0.23	0	0.43	0	0	0.2	0	0	0	517
Cluster-927.966	0	0	0	9	6	3	0	0	3	0	0	0	0	0	0	12	27	11	4	12	6	2	0	0	0	0	0	0.53	0.35	0.18	0	0	0.18	0	0	0	0	0	0	0.71	1.71	0.66	0.26	0.73	0.39	0.12	0	0	1247
Cluster-927.16272	321	217	375	36	30	85	33	35	11	16	28	19	89	131	82	22	35	55	23	19	30	30	29	11	11.55	7.81	14.1	1.33	1.1	3.27	1.29	1.47	0.42	0.6	1.07	0.71	3.29	4.87	3.06	0.83	1.41	2.07	0.96	0.74	1.23	1.11	1.11	0.44	1812
Cluster-927.44973	54	65	82	57	53	49	29	39	46	47	24	40	48	62	65	53	67	109	44	72	47	79	62	72	9.2	11.22	14.58	9.99	9.21	8.65	5.39	7.78	7.84	8.29	4.28	7.1	8.07	10.47	11.08	9.44	12.75	19.57	8.67	12.67	9.12	13.9	10.88	13.11	596
Cluster-927.58986	0	0	0	11	10	18	2	2	2	0	0	0	0	0	0	2	1	0	5	4	1	1	0	0	0	0	0	2.1	1.89	3.45	0.4	0.43	0.37	0	0	0	0	0	0	0.39	0.21	0	1.07	0.76	0.21	0.19	0	0	569
Cluster-927.58985	5	4	13	10	11	16	7	6	9	6	6	11	2	3	6	14	11	15	9	5	3	9	13	14	0.12	0.1	0.33	0.25	0.27	0.42	0.19	0.17	0.23	0.15	0.16	0.28	0.05	0.08	0.15	0.36	0.3	0.38	0.25	0.13	0.08	0.23	0.34	0.38	2538
Cluster-927.21951	0	2	1	50	52	105	61	36	25	37	37	38	7	1	18	32	39	100.33	32	25	29	43	47	24	0	0.16	0.08	4.01	4.14	8.67	5.17	3.28	2.01	3	3.05	3.08	0.55	0.08	1.44	2.61	3.39	8.22	2.89	2.08	2.58	3.45	3.85	2.04	983
Cluster-927.52377	17	5	14	4	9	2	0	2	2	0	0	0	1	6	16	2	1	1	2	0	0	2	0	0	0.51	0.15	0.44	0.12	0.28	0.06	0	0.07	0.06	0	0	0	0.03	0.19	0.5	0.06	0.03	0.03	0.07	0	0	0.06	0	0	2110
Cluster-927.52375	7	0	3	313	288	904.82	227	107	98	143	171	137	18	2	18	210	180	676	91	27	102	310	221	100	0.82	0	0.37	37.8	34.48	111.38	29	14.7	11.71	17.42	21.1	16.72	2.12	0.24	2.14	25.79	23.58	83.44	12.35	3.33	13.66	37.47	27.01	12.68	744
Cluster-927.52378	1	3	3	4	1	0	1	1	5	4	5	4	0	0	0	3	1	4	3	2	1	7	6	13	0.2	0.62	0.64	0.84	0.21	0	0.22	0.24	1.01	0.85	1.07	0.85	0	0	0	0.64	0.23	0.86	0.71	0.42	0.23	1.48	1.26	2.82	541
Cluster-927.42400	76	80	137	420	284	413	227.05	157	146	140	99	118	94	102	95	35	27	34	54	48	26	38	39.43	88	3.79	3.99	7.13	21.55	14.45	21.93	12.29	9.15	7.59	7.27	5.22	6.1	4.79	5.22	4.89	1.83	1.5	1.78	3.11	2.57	1.48	1.94	2.08	4.81	1384
Cluster-927.42408	85	60	190	431	305	470.98	770	603	521	2035.1	1899.19	2010	41	41	53	309	194.82	366	523	387	528	1775.99	1703	1715	1.1	0.77	2.57	5.73	4.03	6.54	10.79	9.1	7.12	27.47	26.05	26.93	0.55	0.55	0.72	4.19	2.81	4.95	7.82	5.45	7.8	23.49	23.44	24.49	4559
Cluster-927.17803	43	45	28	5	6	16	8	11	11	2	6	4	33	29	46	19	19	12	17	22	16	5	4	1	1.99	2.08	1.35	0.24	0.28	0.79	0.4	0.59	0.53	0.1	0.29	0.19	1.56	1.38	2.2	0.92	0.98	0.58	0.91	1.1	0.84	0.24	0.2	0.05	1471
Cluster-927.17800	137	128	143	185	114	129	79	66	88	45	41	28	183	178	232	138	128	153	102	86	110	47	27	39	7.1	6.65	7.74	9.87	6.03	7.12	4.45	4	4.76	2.43	2.25	1.51	9.7	9.48	12.42	7.5	7.41	8.32	6.12	4.8	6.52	2.5	1.48	2.22	1341
Cluster-927.17806	44	43	43	8	2	4	6	3	2	0	0	7	29	47	74	10	7	12	5	8	7	4	3	3	9.57	9.51	9.75	1.79	0.44	0.89	1.42	0.76	0.43	0	0	1.59	6.14	9.99	15.9	2.27	1.7	2.75	1.26	1.77	1.73	0.9	0.67	0.69	525
Cluster-927.40807	278	339	178	47	99	80	18	14	62	25	17	23	680	698.98	823	121	202	175	76	90	77	52	31	40	9.23	11.25	6.17	1.61	3.35	2.84	0.65	0.54	2.16	0.87	0.6	0.79	23.2	23.96	28.36	4.21	7.48	6.09	2.92	3.23	2.92	1.77	1.09	1.46	1942
Cluster-927.40804	64	35	132	1	3	2	1	1	0	4	1	23	4	3.96	3	2	1	1	0	2	1	0	6	5	1.76	0.96	3.79	0.03	0.08	0.06	0.03	0.03	0	0.11	0.03	0.66	0.11	0.11	0.09	0.06	0.03	0.03	0	0.06	0.03	0	0.18	0.15	2286
Cluster-927.41673	64.05	63.03	82.78	16.02	8.1	13.2	11.52	5.45	5.92	11.03	16.75	16.68	57.87	73.45	46.29	5	18.75	20.93	15.96	11.48	5.83	8.84	11.22	12.35	10.72	10.68	14.45	2.76	1.38	2.29	2.1	1.07	0.99	1.91	2.93	2.91	9.56	12.19	7.75	0.87	3.5	3.69	3.09	1.99	1.11	1.53	1.93	2.21	602
Cluster-927.49959	51	51	64	32	39	46	12	7	15	11	10	12	66	54	60	50	37	40	26	37	29	12	12	23	2.01	2.01	2.63	1.3	1.57	1.93	0.51	0.32	0.62	0.45	0.42	0.49	2.66	2.19	2.45	2.06	1.62	1.65	1.18	1.57	1.3	0.48	0.5	0.99	1681
Cluster-927.41670	174	190	81	63	37	81	103.98	30	20	31	40	25	226	243	266	20	35	42	15	23	18	23	24	19	7.52	8.22	3.66	2.8	1.63	3.74	4.88	1.52	0.9	1.4	1.83	1.12	10.01	10.82	11.91	0.91	1.69	1.9	0.75	1.07	0.89	1.02	1.1	0.9	1554
Cluster-927.7898	1	6	1	2	4	7	0	0	3	1	0	0	16	43	18	5	7	2	1	8	4	0	0	0	0.1	0.61	0.1	0.21	0.41	0.74	0	0	0.31	0.1	0	0	1.62	4.37	1.84	0.53	0.78	0.21	0.12	0.85	0.46	0	0	0	824
Cluster-927.41677	57.02	63.05	169.91	172.1	163.71	202.86	204.29	135.41	164.01	164.64	123	177.66	81.33	97.41	62.95	225.57	136.42	185.99	109	148.71	116.68	107.32	149.49	189.36	6.46	7.2	20.09	20.07	18.92	24.13	25.19	17.96	18.95	19.37	14.66	20.93	9.24	11.12	7.24	26.75	17.26	22.16	14.29	17.74	15.08	12.52	17.65	23.2	761
Cluster-15255.1	4	3	0	4	2	4	0	3	8	0	1	0	2	0	1	8	9	3	10	18	8	1	2	1	0.87	0.66	0	0.89	0.44	0.89	0	0.76	1.7	0	0.23	0	0.42	0	0.21	1.81	2.18	0.69	2.5	3.97	1.97	0.22	0.44	0.23	526
Cluster-927.52932	0	0	0	1	2	2	1	3	3	3	0	0	0	0	0	6	7	4	3	8	2	7	0	6	0	0	0	0.48	0.96	0.92	0.52	1.66	1.29	1.44	0	0	0	0	0	2.94	3.68	2.01	1.63	3.56	1.06	3.46	0	2.86	385
Cluster-927.47874	37	33.95	16.9	3.01	8	4	3	3	0	10	1	10	19	17	47	1	2	6	2	4	9	6	9	6	0.91	0.84	0.44	0.08	0.2	0.11	0.08	0.09	0	0.26	0.03	0.26	0.48	0.44	1.21	0.03	0.06	0.16	0.06	0.11	0.25	0.15	0.24	0.16	2515
Cluster-927.30834	84	51	66	26	44	41	15	45	24	18	8	10	80	74	74	19	27	30	22	16	33	20	16	13	10.86	6.66	8.91	3.46	5.8	5.55	2.11	6.81	3.15	2.42	1.09	1.35	10.32	9.6	9.68	2.57	3.9	4.08	3.29	2.17	4.87	2.67	2.15	1.81	700
Cluster-927.47630	22	23	20	46	46	29	37	25	45	25	15	24	46	48	49	76	83	69	25	64	49	37	26	48	1.25	1.31	1.19	2.69	2.67	1.75	2.28	1.66	2.66	1.48	0.9	1.42	2.67	2.79	2.87	4.52	5.26	4.11	1.64	3.9	3.18	2.16	1.56	2.98	1248
Cluster-927.47633	21	32	5	6	8	5	1	1	1	0	5	1	10	15	6	2	4	7	5	0	1	4	0	0	0.91	1.39	0.23	0.27	0.35	0.23	0.05	0.05	0.05	0	0.23	0.05	0.45	0.67	0.27	0.09	0.19	0.32	0.25	0	0.05	0.18	0	0	1548
Cluster-927.47634	83	106	86	252	199	256	272	255	232	479	497	585	79	92	144	246	209	316	227	268	252	593	563	448	2.08	2.65	2.25	6.5	5.09	6.87	7.39	7.47	6.12	12.53	13.21	15.2	2.04	2.39	3.76	6.47	5.85	8.3	6.58	7.29	7.22	15.22	14.99	12.37	2483
Cluster-927.47635	0	2	4	13	22	28	23	15	36	22	30	41	7	4	7	19	12	13	18	37	30	22	26	31	0	0.25	0.52	1.67	2.8	3.66	3.13	2.2	4.57	2.85	3.94	5.33	0.87	0.5	0.89	2.48	1.67	1.71	2.6	4.85	4.28	2.83	3.38	4.18	715
Cluster-927.47638	3	9	2	4	3	4	3	0	7	3	4	2	11.05	9	29	10	15	24	2	0	0	9	2	3	0.22	0.65	0.15	0.3	0.22	0.31	0.24	0	0.52	0.23	0.3	0.15	0.81	0.66	2.15	0.76	1.21	1.82	0.17	0	0	0.67	0.15	0.24	1040
Cluster-927.30919	553	626	688	841	923	686	875.98	940	1346.06	1092	1147	1080	796	686	886.99	1102.43	1067	853.28	1042	1495	1083	1331	1197.47	1494.93	45.9	52.2	59.61	71.84	78.19	60.19	79.05	91.3	115.18	94.3	100.43	93.14	66.86	57.89	75.36	95.84	98.87	74.39	100.06	132	102.63	113.56	104.27	135.05	940
Cluster-927.9366	0	0	0	3597	1987	397	211	1048	3289	24	69	81	0	0	2	4611	3043	2133	1287	5121	1402	646	690	472	0	0	0	232.69	127.48	26.5	14.41	77.04	214.68	1.57	4.58	5.29	0	0	0.13	303.66	213.49	140.69	93.58	344.81	100.64	41.68	45.69	32.43	1154
Cluster-927.43846	319.99	298	312	122	158	211	189	99	117	229	150	193	217	277	216	63	91	118	82	69	78	173	139	149	8.53	7.94	8.69	3.35	4.3	6.02	5.46	3.08	3.28	6.37	4.24	5.34	5.96	7.64	5.99	1.76	2.71	3.3	2.53	2	2.38	4.72	3.93	4.37	2351
Cluster-927.49579	167	107	311	234.95	197	196	581.95	427.9	384	694	685.69	836	73	103	51	300	159	108	278.48	259	339	496	688.99	664.55	8.72	5.59	16.95	12.62	10.5	10.89	32.98	26.11	20.9	37.75	37.86	45.29	3.89	5.52	2.75	16.41	9.26	5.91	16.81	14.54	20.21	26.56	37.98	38	1334
Cluster-927.49578	19	20	18	34	33	61	33	37	50	15	9	30	28.05	40	46	39	37	62	43	31	50	51	27	19	4.59	4.93	4.54	8.45	8.12	15.05	8.71	10.48	11.8	3.74	2.26	7.56	6.56	9.39	10.93	9.84	9.98	15.83	12.01	7.56	13.74	12.78	6.63	4.84	499
Cluster-927.36241	325	305.84	191.78	22	19	29	9	6	5	13	9	17	132.01	147	154	24	37	27	25	8	25	30	18	7	6.51	6.11	4.01	0.45	0.39	0.62	0.2	0.14	0.11	0.27	0.19	0.35	2.73	3.05	3.21	0.5	0.83	0.57	0.58	0.17	0.57	0.61	0.38	0.15	3041
Cluster-927.36243	183	104	303	1893	1331	1277	1646	2388	2484	3973	3314	4320	166	92	164	1545	884	964	2766	2127	2521	3633	2988	2566	6.49	3.69	11.23	69.13	48.21	48.42	63.36	99.03	92.45	147.06	124.56	159.01	6.05	3.37	6.04	57.47	35.01	35.85	113.5	81.62	102.2	132.09	112.36	100.1	1834
Cluster-927.36242	1457.89	982	613.6	769	412	581	1158	2540.95	1060	4420	5126.04	5090.75	113	164	108	408	404.06	451.87	917	812	1089	2822.99	4250.9	2867.96	32.49	21.86	14.28	17.63	9.37	13.87	27.98	66.15	24.9	102.82	121.13	117.62	2.6	3.79	2.51	9.53	10.05	10.55	23.63	19.66	27.73	64.4	100.67	70.46	2759
Cluster-927.16862	44.21	58	34	97	88	79.97	66	58	77.31	71.29	74	47	86.58	80.55	108	106.9	118.04	129.04	113.74	141	104.03	90	63	84.76	1.04	1.36	0.83	2.35	2.11	2.01	1.68	1.59	1.92	1.75	1.84	1.15	2.1	1.96	2.64	2.64	3.1	3.18	3.09	3.6	2.8	2.17	1.57	2.2	2629
Cluster-927.16867	87	89	67	13	12	35	6	17	12	0	12	8	98	80	96	25	30	15	23	34	13	6	6	9	2.2	2.24	1.77	0.34	0.31	0.95	0.16	0.5	0.32	0	0.32	0.21	2.55	2.09	2.52	0.66	0.84	0.4	0.67	0.93	0.37	0.16	0.16	0.25	2468
Cluster-927.45673	16	10	10	3	0	0	0	0	0	0	0	0	4	5	2	1	0	0	0	0	0	3	0	0	1.42	0.89	0.93	0.27	0	0	0	0	0	0	0	0	0.36	0.45	0.18	0.09	0	0	0	0	0	0.27	0	0	897
Cluster-927.45670	34	41	24	836	708	587	94	281	301	199	300	268	182	24	202	687	374	614	224	270	404	334	275	227	0.85	1.02	0.63	21.47	18.04	15.69	2.54	8.19	7.91	5.18	7.94	6.93	4.68	0.62	5.25	17.97	10.41	16.05	6.46	7.31	11.52	8.53	7.29	6.24	2493
Cluster-927.16869	185	192	145	27	44	31	71	47	57	26	46	41	201	200.96	196	33	54	43	82	70	80	47	52	58	6.81	7.07	5.57	1.02	1.65	1.22	2.84	2.02	2.2	1	1.79	1.57	7.6	7.63	7.48	1.27	2.22	1.66	3.49	2.78	3.36	1.77	2.03	2.35	1778
Cluster-927.45678	21	11	5	6	3	4	0	0	0	0	0	2	9	11	7	4	1	0	0	0	0	3	1	0	0.92	0.48	0.23	0.27	0.13	0.19	0	0	0	0	0	0.09	0.41	0.5	0.32	0.18	0.05	0	0	0	0	0.14	0.05	0	1534
Cluster-927.28088	172	146	208	44	58	59	30	51	43	41	45	52	179	147	128	75	95	77	63	75	70	51	33	46	6.82	5.79	8.61	1.8	2.35	2.5	1.29	2.36	1.79	1.7	1.89	2.14	7.28	6.01	5.26	3.12	4.2	3.2	2.89	3.21	3.17	2.07	1.39	2	1670
Cluster-927.22790	98	136	23	5	4	4	2	2	8	4	9	6	12	14	22	10	10	16	4	6	8	18	12	9	2.16	2.99	0.53	0.11	0.09	0.09	0.05	0.05	0.19	0.09	0.21	0.14	0.27	0.32	0.5	0.23	0.25	0.37	0.1	0.14	0.2	0.41	0.28	0.22	2789
Cluster-927.28089	2253.8	2384.01	2995.35	2908.42	2706.41	2991.4	1902.25	1882.68	1794.51	2655.23	2555.72	2689.65	1859.14	1847.19	1874.19	3360.55	2442.11	3905.13	2378.7	2520.66	2672.23	3359.54	3126.91	2013.15	56.02	59.2	77.75	74.39	68.67	79.63	51.26	54.67	46.96	68.87	67.34	69.31	47.63	47.55	48.47	87.56	67.72	101.66	68.36	68	75.89	85.49	82.54	55.13	2502
Cluster-927.44978	249.09	324.22	444.92	151	208.01	110.09	27	58	213.51	35.01	82.99	67	1729.86	1751.37	1468.77	180.86	428.89	240	171.43	685.42	242.34	110	89	131	20.19	26.4	37.65	12.6	17.21	9.44	2.38	5.5	17.85	2.95	7.1	5.64	141.98	144.42	121.94	15.36	38.81	20.43	16.08	59.14	22.43	9.16	7.57	11.56	956
Cluster-927.40119	110	134.53	98.91	229.22	299.12	480.04	125.34	115	236.27	463	293.12	403.99	97.76	145.87	149.03	200.94	177.98	278	152.02	154.77	244.22	299.67	223.92	371.93	27.07	33.77	25.37	57.95	74.92	120.39	33.66	33.14	56.65	117.35	74.95	103.66	23.22	34.8	35.98	51.58	48.87	72.23	43.2	38.38	68.27	76.43	55.87	96.29	495
Cluster-927.30164	3817	4012.94	3751	9114	4902.1	5927.16	8315.43	9601	13357.3	6831.03	9202.37	8532	5456.62	4460.72	7537.36	9502.18	5081	5105.19	10317	8907	7172.97	10625	9956.05	7985.83	84.63	88.87	86.85	207.92	110.94	140.81	199.86	248.66	312.11	158.08	216.33	196.09	124.8	102.5	174.02	220.86	125.68	118.53	264.46	214.54	181.7	241.12	234.57	195.17	2772
Cluster-927.30162	454.99	484.89	455.57	442.7	516.09	530.88	380.52	403.96	525.44	355.14	320.55	377.53	327.17	363.68	417.39	512	578.53	622.02	555.75	663.05	613.1	409.97	397.5	443.66	13.16	14.02	13.76	13.18	15.24	16.43	11.94	13.65	15.98	10.72	9.83	11.33	9.74	10.88	12.55	15.53	18.67	18.85	18.59	20.79	20.26	12.15	12.2	14.13	2188
Cluster-927.60643	11	14	9	1	1	0	0	0	1	0	0	0	2	0	0	7	4	0	3	2	0	1	1	0	1.98	2.55	1.69	0.18	0.18	0	0	0	0.18	0	0	0	0.35	0	0	1.31	0.8	0	0.62	0.37	0	0.19	0.18	0	579
Cluster-927.30161	1763.27	1854.95	1892.37	839.22	1344.45	612.14	335.04	415.28	679.18	325.75	409.8	358.06	2478.52	2779.81	2147.82	1484.87	2073.01	1910.85	870.21	1478.13	858.36	593.97	433.51	690.39	125.33	132.32	140.43	61.39	97.54	46.12	25.88	34.53	49.98	24.11	30.76	26.43	178.94	201.64	156.8	110.57	164.48	142.58	71.56	112.23	69.67	43.36	32.41	53.55	1052
Cluster-927.40110	64	35	12	0	1	0	0	0	0	3	0	3	82	67	124	0	0	0	0	3	4	3	1	2	2.02	1.1	0.4	0	0.03	0	0	0	0	0.1	0	0.1	2.66	2.18	4.06	0	0	0	0	0.1	0.14	0.1	0.03	0.07	2030
Cluster-927.14593	7	12	4	0	1	0	0	1	3	0	0	0	11	20	23	4	2	2	2	1	1	2	1	1	1.12	1.95	0.67	0	0.16	0	0	0.19	0.48	0	0	0	1.74	3.18	3.69	0.67	0.36	0.34	0.37	0.17	0.18	0.33	0.17	0.17	617
Cluster-927.40113	261.08	334	190	101	145.04	119.93	33	31	57	39	14	25	201.84	222.96	163	68	53	77	32	44.14	26	35	11	11	13.04	16.71	9.91	5.19	7.39	6.38	1.79	1.81	2.97	2.03	0.74	1.3	10.31	11.44	8.41	3.56	2.95	4.03	1.85	2.37	1.48	1.79	0.58	0.6	1382
Cluster-927.40117	263	257	213	64	104	53	32	50	60	33	35	17	284	293	321	103	151	139	79	130	105	72	66	49	14.31	14.01	12.1	3.58	5.78	3.07	1.89	3.18	3.4	1.87	2.01	0.96	15.78	16.35	18.02	5.87	9.17	7.93	4.97	7.6	6.52	4.02	3.79	2.92	1291
Cluster-927.28081	4433	4447	3381	6019	5791.63	5263	2624	2497	4821	1522	1409	1394	5497	5589	6702.91	6920.98	5087	5001	3858	3908	4567.87	2275.01	1614.17	1621	128.93	129.26	102.68	180.12	171.93	163.75	82.75	84.84	147.39	46.18	43.42	42.04	164.55	168.09	202.6	210.99	165.06	152.36	129.73	123.17	151.77	67.75	49.81	51.89	2178
Cluster-927.28082	429	362	566	508	514	370	384	342	465	412	365	391	349	345	324.78	472	528	623	418.89	492	423	498	439	401	13.45	11.35	18.53	16.39	16.45	12.4	13.06	12.53	15.31	13.48	12.12	12.71	11.25	11.18	10.58	15.51	18.47	20.46	15.19	16.7	15.15	15.99	14.6	13.83	2040
Cluster-17799.0	1	5	3	9	12	16	4	7	0	2	1	4	17	13	11	3	2	3	0	1	2	0	1	4	0.07	0.33	0.21	0.62	0.82	1.13	0.29	0.55	0	0.14	0.07	0.28	1.15	0.89	0.75	0.21	0.15	0.21	0	0.07	0.15	0	0.07	0.29	1104
Cluster-927.45097	13	29	0	0	6	0	2	0	1	2	0	0	32	37	24	1	4	0	2	3	0	2	0	1	0.4	0.9	0	0	0.19	0	0.07	0	0.03	0.06	0	0	1.02	1.18	0.77	0.03	0.14	0	0.07	0.1	0	0.06	0	0.03	2065
Cluster-927.45094	26	37	61	80	71	110	79	62	70	61	63	76	49	28	56	69	81	108	70	87	61	97	103	113	0.84	1.2	2.06	2.66	2.34	3.8	2.77	2.34	2.38	2.06	2.16	2.55	1.63	0.94	1.88	2.34	2.92	3.66	2.62	3.05	2.25	3.21	3.53	4.02	1986
Cluster-927.45098	95	107	88	21	31	19	16	11	13	13	9	15	74	64	50	30	39	38	32	8	23	17	16	10	2.04	2.29	1.97	0.46	0.68	0.44	0.37	0.28	0.29	0.29	0.2	0.33	1.64	1.42	1.12	0.68	0.93	0.85	0.79	0.19	0.56	0.37	0.37	0.24	2854
Cluster-12813.0	23	14	24	0	0	0	0	0	0	0	0	0	0	2	1	0	0	0	0	0	0	0	0	0	1.76	1.07	1.91	0	0	0	0	0	0	0	0	0	0	0.16	0.08	0	0	0	0	0	0	0	0	0	998
Cluster-927.46907	0	0	2	6	1	20.56	4	1	12	0	4	9	1	2	1	8	6	6	7	3	5	15	11	3	0	0	0.1	0.3	0.05	1.07	0.21	0.06	0.61	0	0.21	0.46	0.05	0.1	0.05	0.41	0.33	0.31	0.4	0.16	0.28	0.75	0.57	0.16	1406
Cluster-927.46906	20	257.98	9	15	73	108	1	1	17	1	6	2	44	103	173	15	36	59	9	7	19	9	5	1	0.8	10.27	0.37	0.61	2.97	4.59	0.04	0.05	0.71	0.04	0.25	0.08	1.8	4.22	7.13	0.63	1.6	2.46	0.41	0.3	0.86	0.37	0.21	0.04	1665
Cluster-927.19513	5	1.46	6.96	13	3	15	6.01	5	14	1.96	10	6	3	6	3	17	20	24	13	13	4	9	12.99	8	0.39	0.11	0.56	1.03	0.24	1.23	0.5	0.45	1.12	0.16	0.82	0.48	0.23	0.47	0.24	1.37	1.72	1.95	1.16	1.07	0.35	0.71	1.05	0.67	990
Cluster-927.23119	211.09	247.04	276.18	106.01	81.73	65.8	74.51	35.55	36.62	93	78.25	111.78	187.91	204.04	157.69	88.01	106.33	84.01	48.04	92.56	65.17	55.16	57.38	64.64	25.09	29.6	34.26	12.97	9.91	8.2	9.64	4.95	4.43	11.48	9.78	13.82	22.35	24.39	19	10.95	14.11	10.5	6.61	11.56	8.84	6.75	7.1	8.3	738
Cluster-927.19514	13.01	9.56	3	67	50	76	58.97	39	48.01	36	34.02	42.63	11.96	25	4	56	43	78.95	40	64	34	59	67.71	31.95	0.86	0.63	0.21	4.53	3.36	5.3	4.21	3	3.28	2.47	2.36	2.91	0.8	1.68	0.27	3.86	3.16	5.45	3.04	4.5	2.55	3.98	4.69	2.3	1115
Cluster-927.19515	17	16	18	30	27	38	38	29	20	15	13	32	16	25	23	16	14	30	13	16	9	36	26	7	4.77	4.59	5.26	8.64	7.7	10.78	11.64	9.53	5.4	4.32	3.78	9.37	4.29	6.73	6.28	4.68	4.38	8.89	4.21	4.47	2.86	10.48	7.34	2.05	467
Cluster-927.19519	73.96	64	48.01	441.79	476.71	375.11	79.23	107.92	130.45	101.84	142.93	124.57	73.48	99.26	69.45	390.25	436.76	639.69	64.74	178.02	99.34	253.57	209.4	67.67	3.15	2.73	2.14	19.39	20.75	17.06	3.67	5.38	5.82	4.53	6.45	5.51	3.21	4.36	3.07	17.44	20.78	28.59	3.19	8.19	4.84	11.08	9.45	3.17	1572
Cluster-927.36861	1034	1208	754	24	35	52	17	13	23	2	6	8	578	826	686	12	69	33	21	35	41	15	6	11	38.19	44.62	29.08	0.91	1.32	2.05	0.68	0.56	0.89	0.08	0.23	0.31	21.92	31.47	26.27	0.46	2.84	1.28	0.9	1.4	1.73	0.57	0.23	0.45	1773
Cluster-927.36862	130.92	59.03	263.26	36.06	22	27.63	11	17	17.96	27.84	23	59	5	32.79	11	38	42	23.89	21	15	19.01	16	30	20	6	2.71	12.59	1.7	1.03	1.35	0.55	0.91	0.86	1.33	1.12	2.8	0.23	1.55	0.52	1.82	2.15	1.15	1.11	0.74	0.99	0.75	1.45	1.01	1482
Cluster-927.36864	24	47	11	0	0	0	0	0	3	0	0	0	49	50	99	1	1	3	1	2	0	2	0	1	1.99	3.92	0.95	0	0	0	0	0	0.26	0	0	0	4.12	4.22	8.41	0.09	0.09	0.26	0.1	0.18	0	0.17	0	0.09	940
Cluster-927.36867	18.66	22.88	2.08	5.18	3.22	13.49	10.55	4.23	6.52	18.86	45.43	31.74	18.75	10.51	18.02	4.34	7.56	13.85	9.54	10.63	3.14	45.45	49.42	25.2	0.21	0.26	0.02	0.06	0.04	0.17	0.13	0.06	0.08	0.23	0.55	0.38	0.22	0.12	0.22	0.05	0.1	0.17	0.13	0.13	0.04	0.53	0.6	0.32	5121
Cluster-927.36869	719.06	699	463	123	113	235	257	170	142	350	254	306	792	880	785	91	130	207	192	181	170	210	191	200	11.84	11.49	7.96	2.08	1.9	4.15	4.58	3.27	2.47	6.02	4.44	5.22	13.47	15.04	13.48	1.57	2.39	3.57	3.65	3.24	3.2	3.54	3.35	3.63	3639
Cluster-927.17029	112	101	128	216	222	223	204	139	224	200.04	175.02	171	135	132.11	173	294.19	255	411	241.38	329	288	210.08	274	322	3.86	3.48	4.61	7.67	7.82	8.22	7.63	5.6	8.11	7.2	6.39	6.12	4.79	4.7	6.19	10.64	9.81	14.86	9.63	12.28	11.35	7.42	10.02	12.21	1879
Cluster-927.51595	78	86	65	9	22	13	10	12	13	16	13	11	60	99	109	20	30	27	13	18	3	22	22	30	4.2	4.64	3.66	0.5	1.21	0.75	0.58	0.76	0.73	0.9	0.74	0.62	3.3	5.47	6.06	1.13	1.8	1.53	0.81	1.04	0.18	1.22	1.25	1.77	1301
Cluster-927.9241	0	0	0	61	34	61	45	49	74	3	5	0	0	1	0	79	40	102	56	43	64	20	8	2	0	0	0	4.37	2.42	4.5	3.41	3.99	5.34	0.22	0.37	0	0	0.07	0	5.76	3.11	7.46	4.51	3.2	5.09	1.43	0.59	0.15	1068
Cluster-927.17023	9	9	11	28	8	33	58	23	17	34	49	34	9	17	5	11	11	19	32	14	9	75	83	18	0.32	0.32	0.41	1.03	0.29	1.26	2.25	0.96	0.64	1.27	1.85	1.26	0.33	0.63	0.19	0.41	0.44	0.71	1.32	0.54	0.37	2.74	3.14	0.71	1825
Cluster-927.17024	198	94	549	12	11	4	4	4	3	47	9	65	13	29	13	3	2	10	1	3	2	2	62	6	9.36	4.45	27.09	0.58	0.53	0.2	0.21	0.22	0.15	2.32	0.45	3.19	0.63	1.41	0.64	0.15	0.11	0.5	0.05	0.15	0.11	0.1	3.1	0.31	1445
Cluster-927.17027	65	65	46	67	65	72	56	62	84	53	40	63	48	75.04	47	86.81	108	102	64.62	83	63	81	85	74	1.73	1.73	1.28	1.83	1.77	2.05	1.62	1.93	2.35	1.47	1.13	1.74	1.32	2.07	1.3	2.42	3.21	2.84	1.99	2.4	1.92	2.21	2.4	2.17	2355
Cluster-927.24835	385	344	260	118	95	163	102	105	73	42	60	60	297	367	263	81	93	95	78	72	99	61	64	38	8.72	7.78	6.15	2.75	2.2	3.96	2.5	2.78	1.74	0.99	1.44	1.41	6.94	8.61	6.2	1.92	2.35	2.25	2.04	1.77	2.56	1.41	1.54	0.95	2719
Cluster-927.9424	22	22	13	32	14	25	15	16.52	15	39	45.52	44.98	24	13	15	15	12	21	7	12	22	33.43	37.28	28	1	1	0.62	1.5	0.65	1.21	0.74	0.88	0.71	1.85	2.19	2.12	1.12	0.61	0.71	0.71	0.61	1	0.37	0.59	1.14	1.56	1.79	1.4	1491
Cluster-927.24831	1181.99	1315.67	1098	597.05	706	618	396.97	339.28	439	293.97	274.3	355.02	957	1381	1241.84	622.24	780.79	828.57	374	577.98	444.72	407	279.3	298.74	55.62	61.99	53.95	28.91	33.91	30.99	20.28	18.66	21.58	14.42	13.66	17.34	46.09	66.83	60.43	30.69	41	40.88	20.35	29.29	23.9	19.64	13.89	15.42	1450
Cluster-927.51591	47	44	20	9	3	5	1	0	0	2	0	1	24	27	46	2	8	3	4	3	6	13	1	4	1.56	1.46	0.69	0.31	0.1	0.18	0.04	0	0	0.07	0	0.03	0.82	0.92	1.58	0.07	0.3	0.1	0.15	0.11	0.23	0.44	0.04	0.15	1945
Cluster-927.24839	96	95	169	65	87	56	36	55	85	39	37	38	150	164	150	92	114	119	71	108	95	27	28	52	20.24	20.37	37.16	14.09	18.69	12.13	8.28	13.58	17.67	8.49	8.13	8.35	30.84	33.86	31.31	20.26	26.83	26.47	17.3	23.21	22.79	5.89	6.03	11.62	533
Cluster-927.9420	13	14	31	450	338	110	368.99	347	442	83	84	158	30.97	14	52	520	516	528	579	435	442	313	247	250	1.48	1.6	3.67	52.57	39.15	13.11	45.59	46.12	51.17	9.79	10.03	18.65	3.52	1.6	5.99	61.79	65.4	63.03	76.04	51.99	57.25	36.59	29.23	30.69	760
Cluster-927.9421	0	0	0	23	13	10	9	7	14	31	26	33	1	0	0	0	1	0	0	4	5	14	10	30	0	0	0	2.48	1.39	1.1	1.02	0.86	1.5	3.37	2.86	3.59	0.11	0	0	0	0.12	0	0	0.44	0.6	1.51	1.09	3.4	802
Cluster-927.14392	204.9	239	201.99	64	59	45	31	46	53	28.97	29.16	31	310.96	294.74	274.48	48	62.37	55	51	80.06	54	37	26	19.87	5.76	6.72	5.93	1.85	1.69	1.35	0.95	1.51	1.57	0.85	0.87	0.9	9	8.57	8.02	1.42	1.96	1.62	1.66	2.44	1.73	1.07	0.78	0.62	2243
Cluster-927.14391	27	9	2	0	0	2	1	0	0	0	0	0	39	27	8	2	0	2	0	0	0	0	0	0	1.89	0.63	0.15	0	0	0.15	0.08	0	0	0	0	0	2.77	1.92	0.57	0.15	0	0.15	0	0	0	0	0	0	1066
Cluster-927.47461	8	13	14	71	38.96	87	77	46	42	92	72	115	34	24	24	27	26	17	33	32	31	112	100	126	0.36	0.59	0.66	3.3	1.8	4.19	3.78	2.43	1.98	4.34	3.45	5.4	1.57	1.12	1.12	1.28	1.31	0.81	1.73	1.56	1.6	5.19	4.78	6.25	1498
Cluster-927.19711	41	56	70	16	24	21	15	8	14	11	9	7	44	75	61	21	27	26	14	17	29	4	13	4	1.07	1.46	1.9	0.43	0.64	0.59	0.42	0.24	0.38	0.3	0.25	0.19	1.18	2.02	1.65	0.57	0.78	0.71	0.42	0.48	0.86	0.11	0.36	0.11	2402
Cluster-927.5262	1	0	3	0	0	0	0	1	4	4	7	4	0	0	0	2	1	0	2	3	4	6	11	6	0.09	0	0.28	0	0	0	0	0.1	0.36	0.37	0.65	0.37	0	0	0	0.18	0.1	0	0.2	0.28	0.4	0.54	1.01	0.57	903
Cluster-927.5264	36	22	50	10	14	3	1	3	0	1	1	3	59	79	79	8	19	12	7	15	7	2	2	2	3.35	2.06	4.86	0.96	1.33	0.29	0.1	0.33	0	0.1	0.1	0.29	5.55	7.46	7.51	0.78	1.98	1.17	0.75	1.48	0.74	0.19	0.2	0.2	867
Cluster-927.49705	15	7	5	0	0	4	1	0	0	0	0	0	7	21	5	0	0	4	3	2	0	2	0	0	2.7	1.28	0.94	0	0	0.75	0.2	0	0	0	0	0	1.24	3.74	0.9	0	0	0.76	0.63	0.37	0	0.37	0	0	578
Cluster-927.12628	45	55	52	16	16	19	18	3	4	5	7	1	29	35	29	18	36	36	3	24	14	5	1	2	1.48	1.81	1.79	0.54	0.54	0.67	0.64	0.12	0.14	0.17	0.24	0.03	0.98	1.19	0.99	0.62	1.32	1.24	0.11	0.86	0.53	0.17	0.03	0.07	1954
Cluster-5936.0	0	6	0	0	1	0	0	0	0	0	0	0	8	25	11	3	0	1	0	2	0	0	0	0	0	1.75	0	0	0.29	0	0	0	0	0	0	0	2.18	6.83	3.04	0.89	0	0.3	0	0.57	0	0	0	0	464
Cluster-927.13557	57	41	60	60	40	55	46	73	54	56	51	50	67	71	140	77	60	84	50	73	60	67	64	87	16.92	12.47	18.55	18.28	12.07	16.45	14.91	25.37	15.36	17.07	15.66	15.49	18.93	20.15	40.27	23.81	19.86	26.36	17.12	21.48	20.19	20.66	19.06	26.89	456
Cluster-927.49898	72	102	111	194	199.67	155.38	240	166.32	254.44	189	186	213.31	226	167	254.97	327.96	475.26	383	369	432	276.77	395	253.02	381.31	8.5	12.14	13.68	23.58	24.06	19.24	30.85	23	30.59	23.17	23.1	26.2	26.72	19.84	30.53	40.54	62.66	47.57	50.42	53.63	37.29	48.05	31.12	48.65	741
Cluster-927.49899	26	33	15	1	21	14	2	9	7	7	5	4	43	73	42.99	14	15	23	6	11	16	4	13	15	5.03	6.48	3.03	0.2	4.14	2.79	0.42	2.04	1.34	1.4	1.01	0.81	8.15	13.89	8.27	2.83	3.24	4.69	1.34	2.18	3.52	0.8	2.58	3.09	557
Cluster-927.49894	12	9	12	199.99	284.69	303.63	490	348	285	636	575	458.98	18	17	19	135.05	182	180	231	223	317	449.81	381.99	592	0.6	0.45	0.63	10.34	14.6	16.25	26.73	20.45	14.94	33.31	30.57	23.94	0.92	0.88	0.99	7.11	10.21	9.49	13.43	12.06	18.2	23.19	20.28	32.61	1375
Cluster-6193.0	0	0	0	0	0	0	0	0	0	0	2	0	0	0	0	1	0	0	0	1	2	12	7	2	0	0	0	0	0	0	0	0	0	0	0.54	0	0	0	0	0.27	0	0	0	0.26	0.6	3.26	1.85	0.55	481
Cluster-927.12864	36	51	43	47	57	41	36	26	48	52	68	74	42	40	63	63	79	66	59	89	76	82	73	79	4.99	7.14	6.22	6.71	8.06	5.93	5.44	4.22	6.73	7.48	9.9	10.68	5.8	5.55	8.81	9.14	12.23	9.63	9.46	12.88	12.02	11.73	10.5	11.78	671
Cluster-927.21704	68	74	55	12	13	18	4	4	7	2	4	5	96	95	79	14	26	16	11	19	7	6	1	1	4.92	5.38	4.16	0.89	0.96	1.38	0.31	0.34	0.52	0.15	0.31	0.38	7.05	7.01	5.87	1.06	2.1	1.22	0.92	1.47	0.58	0.45	0.08	0.08	1038
Cluster-927.21705	94	71	43	20	24	39	7	4	2	9	13	9	58	63	30	38	25	88	9	9	5	13	13.61	8	2.69	2.03	1.28	0.59	0.7	1.19	0.22	0.13	0.06	0.27	0.39	0.27	1.71	1.86	0.89	1.14	0.8	2.64	0.3	0.28	0.16	0.38	0.41	0.25	2211
Cluster-927.31767	528	465	1348.11	200.91	173	160	106.99	119	139	161	125	151.02	159	379.88	224	209	184	269	134	146	158	132	121	145	9.66	8.5	25.76	3.78	3.23	3.14	2.12	2.54	2.68	3.08	2.43	2.86	3.01	7.21	4.27	4.01	3.76	5.15	2.83	2.91	3.3	2.47	2.35	2.93	3301
Cluster-927.21707	402	430	279	23	33	43	17	21	33	2	4	9	322	389	371	64	51	58	47	63	54	21	8	25	11.74	12.55	8.51	0.69	0.98	1.34	0.54	0.72	1.01	0.06	0.12	0.27	9.68	11.75	11.26	1.96	1.66	1.77	1.59	1.99	1.8	0.63	0.25	0.8	2170
Cluster-927.31765	371	219	591	16	17	25	12	24	19	30	15	26	116	152	124	13	24	35	24	20	18	34	24	18	9.57	5.65	15.93	0.42	0.45	0.69	0.34	0.72	0.52	0.81	0.41	0.7	3.08	4.06	3.33	0.35	0.69	0.95	0.72	0.56	0.53	0.9	0.66	0.51	2420
Cluster-927.21709	274	284	189	1364.92	987	1384.19	2150.01	1641.48	1513.36	1861.91	1966.85	2081.34	275	366	296	1307	873.07	1122.81	1506.5	1017.26	1361	2053.06	2191.13	1912.94	4.37	4.52	3.15	22.41	16.08	23.7	37.19	30.6	25.51	31.02	33.3	34.42	4.54	6.07	4.93	21.87	15.54	18.76	27.79	17.68	24.82	33.52	37.21	33.7	3745
Cluster-927.31763	71	77	134	16	8	13	6	0	5	4	3	4	32	93	24	5	8	14	3	5	6	4	7	4	1.48	1.6	2.92	0.34	0.17	0.29	0.14	0	0.11	0.09	0.07	0.09	0.69	2.01	0.52	0.11	0.19	0.31	0.07	0.11	0.14	0.09	0.16	0.09	2928
Cluster-12822.0	22	9	3	3	5	6	0	1	0	0	0	0	7.92	15.89	7	10	0	2	1	4	1	1	3	2	1.12	0.46	0.16	0.16	0.26	0.33	0	0.06	0	0	0	0	0.41	0.83	0.37	0.53	0	0.11	0.06	0.22	0.06	0.05	0.16	0.11	1358
Cluster-927.31762	476.3	706.98	278	1755.64	2132.52	1857.39	660.79	776.95	2073.65	360.02	313	294.36	1124.02	1238.47	1475.34	1082	1311.53	1309.95	845.15	2314.85	1584.13	178.94	267	379.15	82.68	124.36	50.34	313.43	377.28	333.92	125.02	157.94	359.44	64.66	56.84	53.21	192.21	212.74	255.93	196.29	254.13	239.59	169.62	414.59	313.15	32.09	47.7	70.29	590
Cluster-927.3820	2	3	8	3	5	1	2	3	1	0	2	0	85	58	59	12	10	18	2	3	4	1.87	0	2	0.11	0.16	0.44	0.16	0.27	0.06	0.11	0.19	0.06	0	0.11	0	4.6	3.15	3.22	0.67	0.59	1	0.12	0.17	0.24	0.1	0	0.12	1319
Cluster-927.31760	2152	1748	2855	584.99	574	599	1078	545	501	993	972	702	1325	1471	1022	1046.93	605	899	587	659	948	933	883	656	70.25	57.05	97.33	19.65	19.13	20.9	38.17	20.79	17.17	33.82	33.61	23.77	44.47	49.6	34.64	35.82	22.04	30.75	22.16	23.29	35.35	31.2	30.56	23.55	1970
Cluster-927.54102	1	0	0	1	0	1	0	0	4	6	3	3	9	4	11	0	3	3	0	6	2	2	1	2	0.1	0	0	0.1	0	0.1	0	0	0.39	0.59	0.3	0.3	0.86	0.39	1.07	0	0.32	0.3	0	0.6	0.22	0.2	0.1	0.21	855
Cluster-927.37384	672	370	252	452	354	746	533	534	512	528	604	574	404	432	507	302	409	480	378	529	522	452	717	527	17.05	9.38	6.68	11.8	9.17	20.26	14.66	15.83	13.67	13.98	16.24	15.1	10.56	11.35	13.38	8.03	11.58	12.75	11.09	14.56	15.13	11.74	19.32	14.73	2457
Cluster-927.5840	0	0	0	68	13	11	8	23	14	23	29	90	7	2	0	201	56	86	13	85	125	11	30	32	0	0	0	3.38	0.64	0.57	0.42	1.3	0.71	1.16	1.48	4.51	0.35	0.1	0	10.16	3.02	4.35	0.73	4.42	6.89	0.54	1.53	1.69	1421
Cluster-927.32153	92.01	83	148.14	119	84.99	126.71	271.03	134	141.94	103	105.74	89	37.68	48	42	92.44	112.09	147	178	100	192.87	153.89	139.01	120.73	3.1	2.8	5.21	4.13	2.92	4.56	9.91	5.28	5.02	3.62	3.77	3.11	1.31	1.67	1.47	3.26	4.21	5.19	6.94	3.65	7.42	5.31	4.97	4.47	1917
Cluster-927.2813	75	65	12	7	4	19	8	0	6	2	1	7	26	29	39	0	3	14	1	4	6	5	3	1	1.52	1.32	0.25	0.15	0.08	0.41	0.18	0	0.13	0.04	0.02	0.15	0.54	0.61	0.82	0	0.07	0.3	0.02	0.09	0.14	0.1	0.06	0.02	3003
Cluster-927.32155	172	70	70	22	14	41	7	6	12	7	3	6	40	43	19	77	21	64	10	10	13	15	10	0	2.26	0.92	0.96	0.3	0.19	0.58	0.1	0.09	0.17	0.1	0.04	0.08	0.54	0.59	0.26	1.06	0.31	0.88	0.15	0.14	0.19	0.2	0.14	0	4498
Cluster-927.37389	131.38	125.96	86.23	68.03	46	57	32	27	37.95	50	33	32	128.21	137.64	98.64	38	35	51	34	43.57	35.92	32	39	24	5.78	5.55	3.96	3.08	2.07	2.68	1.53	1.39	1.75	2.3	1.54	1.46	5.78	6.24	4.5	1.75	1.72	2.35	1.73	2.07	1.81	1.44	1.82	1.16	1531
Cluster-927.39172	239.25	160.65	260.75	30	44.16	68.37	64.08	33.71	22.98	88.34	68.93	77.94	69.55	105.35	52.05	15	18.27	46.92	15.99	4	6.1	52.31	59.63	53	45.64	31.1	51.88	5.88	8.58	13.46	13.33	7.53	4.35	17.42	13.73	15.49	13.01	19.79	9.88	2.99	3.89	9.44	3.53	0.78	1.33	10.32	11.66	10.76	561
Cluster-927.28781	622.85	442.13	602.54	6	10	11	5	4	2	0	3	0	216	321.05	144	2	13	7	0	0	2	0	0	1	67.93	48.58	68.6	0.67	1.11	1.26	0.59	0.51	0.22	0	0.34	0	23.65	35.32	15.96	0.23	1.58	0.8	0	0	0.25	0	0	0.12	780
Cluster-927.28403	2513.83	1926.93	5698.1	6587.02	6662.89	6931.73	9858.26	8455.74	9566.95	7683.36	6469.75	7703.99	1245.45	1572.54	1543.54	6260.89	6203.58	6213.99	6328.54	7735.75	7279.1	7719.5	6856.15	9057.7	742.12	582.82	1752.41	1996.53	2000.29	2063.62	3179.49	2923.17	2707.78	2329.33	1975.93	2373.7	350.27	444.06	441.8	1925.55	2043.09	1939.7	2156.04	2265.85	2437.07	2367.26	2031.94	2785.6	457
Cluster-10779.0	12	18	10	0	0	0	0	1	0	4	2	9	3	6	3	1	0	0	0	0	0	2	5	0	0.5	0.75	0.44	0	0	0	0	0.05	0	0.17	0.09	0.39	0.13	0.26	0.13	0.04	0	0	0	0	0	0.09	0.22	0	1602
Cluster-927.3146	3	7	4	13	9	19	13	4	5	4	5	5	2	4	6	4	11	4	8	16	6	20	12	5	0.3	0.7	0.41	1.32	0.91	1.98	1.4	0.46	0.51	0.41	0.52	0.51	0.2	0.4	0.6	0.41	1.21	0.42	0.91	1.67	0.68	2.03	1.24	0.54	833
Cluster-927.3143	1	0	0	3	2	6	0	1	0	0	1	1	57	20	43	20	28	11	2	15	11	10	3	4	0.06	0	0	0.17	0.11	0.35	0	0.06	0	0	0.06	0.06	3.22	1.13	2.45	1.16	1.73	0.64	0.13	0.89	0.69	0.57	0.17	0.24	1275
Cluster-927.40966	49	30	28	52	62	42	42.99	46.01	116	61.98	50	97.47	93	58	64	94.99	68	55	57.99	112	75	74	65	111.2	22.41	14.25	13.31	24.35	28.74	18.74	21.52	24.62	48.42	28.83	23.32	46.64	38.91	24.35	27.35	45.06	34.65	26.69	30.51	48.47	38.68	35.37	28.94	51.38	389
Cluster-927.37658	1004	900.97	1079	1001.18	1015.77	918.12	866.33	716	844	1053.28	993	1110	1117	944.14	1212.99	998.96	946.78	1016.5	824	860	925	1073.28	1001	1039.05	42.26	37.95	47.42	43.36	43.64	41.23	39.57	35.22	37.17	46.22	44.24	48.47	48.19	40.93	52.87	44.07	44.47	44.85	40.11	39.05	44.47	46.31	44.58	48.01	1589
Cluster-927.37654	133	167	42	30	24	42	24	13	26	11	10	1	88	91	155	51	35	70	29	23	23	40	28	10	2.36	2.96	0.78	0.55	0.43	0.8	0.46	0.27	0.49	0.2	0.19	0.02	1.61	1.68	2.87	0.95	0.69	1.3	0.6	0.44	0.47	0.73	0.53	0.2	3395
Cluster-927.37656	56.29	39.56	72.77	0	0	1.33	0	1	0	2	0	0	14.97	30.1	6.25	0	0	4	0	0	0	0	0	0	15.33	11.01	20.65	0	0	0.37	0	0.32	0	0.56	0	0	3.91	7.89	1.66	0	0	1.15	0	0	0	0	0	0	473
Cluster-927.37650	144	163.99	171	324	331	337	334	307	316	284	331	326	213	213	244	451	352.02	378	387	495	359	403	407	444.93	42.29	49.33	52.32	97.69	98.85	99.84	107.16	105.58	89.02	85.66	100.58	99.92	59.62	59.86	69.5	137.99	115.33	117.37	131.16	144.3	119.57	122.93	120.03	136.16	458
Cluster-927.25712	4.01	9	14	24	41	9	22	16	36	32	22.1	30	7	6	17	22	24	14	30	41	35.89	23	21	37	0.18	0.4	0.65	1.09	1.85	0.42	1.06	0.83	1.66	1.47	1.03	1.38	0.32	0.27	0.78	1.02	1.18	0.65	1.53	1.95	1.81	1.04	0.98	1.79	1526
Cluster-927.39179	189	212.07	187	85	64	78	47	35	57	22	17	38	139	177	147	64.03	85	100	50	45	31	52	35	23	3.5	3.92	3.62	1.62	1.21	1.55	0.94	0.76	1.11	0.43	0.33	0.73	2.66	3.4	2.84	1.24	1.76	1.94	1.07	0.91	0.66	0.99	0.69	0.47	3266
Cluster-927.26528	105	114	79	312	279	169	47	172	150	28	30	32	74.1	77	65	315	203	326	187	142	229	101	66	31	1.9	2.06	1.5	5.82	5.16	3.29	0.92	3.64	2.87	0.53	0.58	0.6	1.39	1.45	1.23	5.99	4.11	6.19	3.92	2.8	4.74	1.87	1.27	0.62	3329
Cluster-927.26525	675.96	395.72	5206.23	5289	5030.59	5052.21	7422.72	6364.26	6615.27	8524.96	7669.9	8778.91	102	87	376	4847.27	3464.06	4037.14	5197.99	5196.81	5560.96	6245.73	7416.97	8270.96	12.97	7.58	104.35	104.44	98.55	103.97	154.41	142.67	133.95	170.79	156.12	174.64	2.02	1.73	7.52	97.53	74.17	81.13	115.33	108.47	121.95	122.67	151.36	175.09	3160
Cluster-927.26524	170	102	235.03	3070.03	1663.91	4370.19	4706.27	2722.22	2399.22	2459.66	3282.87	2303.78	89	97.07	70.97	1269.88	699.01	1416.59	1927.62	1486.43	2319.7	2640.4	3839.72	1426.82	2.55	1.53	3.68	47.33	25.45	70.28	76.42	47.64	37.99	38.48	52.19	35.77	1.38	1.51	1.11	19.95	11.68	22.22	33.39	24.26	39.72	40.47	61.23	23.6	3971
Cluster-927.26520	762.68	690.41	800.24	114.59	100.71	111.02	123.58	88.78	81.05	101.34	130.57	103.28	137.28	215.78	115.24	106.35	56.77	88.43	84.29	106.56	84.16	107.18	125.7	65.36	40.65	36.87	44.54	6.29	5.48	6.3	7.15	5.53	4.5	5.63	7.36	5.71	7.47	11.8	6.34	5.94	3.38	4.94	5.2	6.1	5.12	5.86	7.07	3.82	1312
Cluster-927.26523	793	420	2315	65	75	33	34	36	18	42	29	46	93	187	106	99	73	69	16	24.77	23	24	26	29	146.76	78.85	446.88	12.37	14.14	6.31	6.86	7.8	3.31	8.04	5.61	8.87	16.9	34.14	19.55	19.14	15.08	13.46	3.42	4.71	4.85	4.59	4.94	5.72	570
Cluster-927.26522	1181.08	1587.58	974.39	528.25	540.69	437	144.8	214.74	359.96	102	101	102	1638.96	1640.01	1809.44	618.09	623	525.01	351	440	414.61	171.98	168	160.86	43.45	58.41	37.43	19.99	20.3	17.17	5.78	9.23	13.88	3.91	3.93	3.89	61.9	62.23	69.02	23.83	25.57	20.24	14.93	17.49	17.42	6.48	6.55	6.5	1779
Cluster-927.48305	5	9	12	1	0	0	0	3	1	0	0	0	1	0	0	0	1	0	0	0	0	0	0	0	0.73	1.33	1.84	0.15	0	0	0	0.52	0.15	0	0	0	0.15	0	0	0	0.16	0	0	0	0	0	0	0	649
Cluster-927.48307	16	17.02	20	18	29	12	1	9	9	5	0	2	68	55	119	54	31	28	7	24	6	5	7	5	2.57	2.77	3.35	2.97	4.75	2	0.17	1.69	1.45	0.83	0	0.33	10.8	8.77	19.16	9.07	5.56	4.74	1.3	3.99	1.1	0.83	1.16	0.86	616
Cluster-927.48300	4	8	4	0	0	0	0	0	0	0	0	0	3	11	9	0	0	0	0	0	0	0	0	0	0.46	0.92	0.48	0	0	0	0	0	0	0	0	0	0.34	1.27	1.05	0	0	0	0	0	0	0	0	0	755
Cluster-927.40968	668	596	623	797	753	1160.56	852	597	542.17	833	897.28	848.1	577	478	702.44	730	663	972	611	504	575	1092	1038.96	678.01	11.6	10.33	11.3	14.24	13.35	21.62	16.03	12.11	9.94	15.1	16.53	15.26	10.35	8.62	12.72	13.29	12.84	17.67	12.27	9.52	11.41	19.4	19.19	12.99	3464
Cluster-927.867	10	9	3	0	0	0	1	0	0	0	0	0	8	16	6	4	4	6	5	6	6	0	0	0	0.79	0.71	0.25	0	0	0	0.09	0	0	0	0	0	0.64	1.28	0.48	0.33	0.35	0.49	0.45	0.5	0.54	0	0	0	978
Cluster-927.8179	2	1	3	22	9	36	5	4	6	5	5	0	4	7	0	15	11	14	2	4	5	20	17	2	0.11	0.05	0.17	1.2	0.49	2.03	0.29	0.25	0.33	0.28	0.28	0	0.22	0.38	0	0.83	0.65	0.78	0.12	0.23	0.3	1.09	0.95	0.12	1317
Cluster-927.8176	86	52	86	45	62	51	56	38	61	118	69	76	92	101	80	56	72	68	62	90.92	53	90	90	137	2.85	1.72	2.97	1.53	2.09	1.8	2.01	1.47	2.12	4.07	2.42	2.61	3.13	3.45	2.75	1.94	2.66	2.36	2.37	3.26	2	3.05	3.16	4.99	1947
Cluster-927.8171	1	6	1	3	10	2	5	9	17	23	24	27	1	8	4	5	20	2	15	20	11	19	9	12	0.1	0.61	0.1	0.31	1.02	0.21	0.55	1.06	1.75	2.4	2.53	2.81	0.1	0.81	0.41	0.52	2.24	0.21	1.74	2.12	1.26	1.96	0.94	1.3	825
Cluster-927.39670	148	138	116	125	142	120	136	127	166	108	112	126	199	156	164	239	224	207	245	287	333	169	189	185	28.23	26.72	23.08	24.52	27.6	23.62	28.29	28.37	31.43	21.29	22.32	25.04	37.21	29.3	31.13	47.63	47.69	41.63	54.02	56.17	72.3	33.33	36.97	37.55	561
Cluster-927.51040	82	64	225	608	456	226	316	335	260	939	864	1122	11	14	26	1011	424	953	235	361	593	643	908	1077	3.2	2.5	9.16	24.39	18.14	9.4	13.36	15.26	10.62	38.17	35.66	45.37	0.44	0.56	1.05	41.31	18.44	38.94	10.59	15.2	26.41	25.69	37.48	46.12	1694
Cluster-927.38830	96.77	72.15	210.81	11.83	4.99	1	4	0	4	0	0	0	36.1	32	18.84	6	8	20	0	6	1	2.75	0	0	18.98	14.37	43.11	2.38	1	0.2	0.86	0	0.78	0	0	0	6.93	6.17	3.67	1.23	1.75	4.14	0	1.21	0.22	0.56	0	0	553
Cluster-927.38838	103	120	71	10	29	22	5	8	11	6	14	7	97	114	68	26	30	42	23	20	17	6	11	11	9.89	11.6	7.12	0.99	2.84	2.23	0.52	0.9	1.08	0.6	1.42	0.7	9.39	11.09	6.66	2.62	3.22	4.24	2.56	2.03	1.86	0.59	1.11	1.15	849
Cluster-927.3855	52	35	53	4	9	4	1	0	2	2	3	2	56	70	65	11	15	11	6	11	5	6	1	3	3.97	2.68	4.23	0.31	0.7	0.32	0.08	0	0.16	0.16	0.24	0.16	4.34	5.45	5.09	0.88	1.28	0.88	0.53	0.9	0.44	0.47	0.08	0.25	998
Cluster-16624.0	2	0	2	1	0	1	4	0	3.01	6	2	5	0	0	0	2	0	6	0	1	1	4	10	5	0.16	0	0.17	0.08	0	0.08	0.35	0	0.25	0.5	0.17	0.42	0	0	0	0.17	0	0.51	0	0.09	0.09	0.33	0.84	0.44	963
Cluster-927.3853	24	26	5	0	3	0	0	0	4	0	0	0	222	163	79	7	7	1	3	0	8	0	0	0	1.96	2.14	0.43	0	0.25	0	0	0	0.34	0	0	0	18.38	13.56	6.62	0.6	0.64	0.09	0.28	0	0.75	0	0	0	950
Cluster-927.3852	33	68	28	11	9	6	1	4	2	0	0	0	43	44	68.13	0	15	10	10	9	7	0	0	0	1.03	2.13	0.92	0.35	0.29	0.2	0.03	0.15	0.07	0	0	0	1.39	1.43	2.22	0	0.52	0.33	0.36	0.31	0.25	0	0	0	2040
Cluster-927.39128	853.26	917.62	986.7	1303.41	1520.42	1135	1861.86	1572.69	2109.1	1715.24	1782.24	1843.07	1134.5	1391.91	1312.81	1792.65	1737.68	1732.48	1582.58	2239.16	1705.22	1982.76	1753.02	2069	30.28	32.57	36.57	47.6	55.08	43.03	71.67	65.22	78.5	63.49	66.99	67.84	41.36	50.98	48.33	66.68	68.81	64.43	64.94	85.93	69.13	72.09	65.92	80.71	1834
Cluster-927.39125	81	71.07	101.99	75.61	76	94.11	71	51.91	54	60.99	39	54	54	59	50	118	69	133	42.64	53	57	73	78	67	3.86	3.4	5.08	3.71	3.7	4.78	3.68	2.89	2.69	3.03	1.97	2.67	2.64	2.89	2.47	5.9	3.67	6.65	2.35	2.72	3.11	3.57	3.93	3.5	1434
Cluster-927.39124	1777	1620	1226	306	316	212	148	225	247	135	239	146	1258	1458	1249	441	563	575	360	495	412	400	368	171	46.88	42.71	33.78	8.31	8.51	5.99	4.23	6.93	6.86	3.72	6.68	3.99	34.19	39.81	34.27	12.2	16.57	15.89	10.98	14.17	12.42	10.8	10.31	4.97	2373
Cluster-927.39121	137	169	121	32	48	44	40	40	20	53	21	41	130	142	148	38	52	37	53	35	51	43	39	19	4.29	5.29	3.96	1.03	1.54	1.47	1.36	1.46	0.66	1.73	0.7	1.33	4.19	4.6	4.82	1.25	1.82	1.21	1.92	1.19	1.83	1.38	1.3	0.66	2041
Cluster-927.55961	0	0	0	0	0	4	6	5	3	1	4	1	0	0	0	0	1	2	9	0	8	12	10	1	0	0	0	0	0	0.78	1.23	1.1	0.56	0.19	0.79	0.2	0	0	0	0	0.21	0.4	1.96	0	1.71	2.33	1.93	0.2	565
Cluster-927.39122	302	396	326	135	171	144	52	44	78	45	31	35	313	343	305	80	123	110	53	54	78	47	22	25	7.47	9.79	8.42	3.44	4.32	3.82	1.4	1.27	2.03	1.16	0.81	0.9	7.98	8.79	7.85	2.08	3.4	2.85	1.52	1.45	2.21	1.19	0.58	0.68	2512
Cluster-927.36071	78	56	54	50	58	15	13	8	44	3	2	6	176	69	94	99	63	79	30	55	39	7	11	5	9.15	6.62	6.61	6.04	6.94	1.85	1.66	1.1	5.26	0.37	0.25	0.73	20.68	8.15	11.19	12.16	8.25	9.75	4.07	6.79	5.22	0.85	1.34	0.63	744
Cluster-927.3184	7	17	0	3	8	11	0	2	4	4	1	0	25	11	12	7	0	3	7	4	3	2	0	0	0.69	1.7	0	0.31	0.81	1.15	0	0.23	0.41	0.41	0.1	0	2.5	1.1	1.21	0.73	0	0.31	0.8	0.42	0.34	0.2	0	0	831
Cluster-927.15607	109	163	64	5	10	8	1	6	5	2	1	1	162	122	135	11	17	5	2	6	9	3	0	0	8.3	12.46	5.09	0.39	0.78	0.65	0.08	0.53	0.39	0.16	0.08	0.08	12.51	9.47	10.55	0.88	1.45	0.4	0.18	0.49	0.78	0.23	0	0	1000
Cluster-927.52542	6	1.76	17.98	629.88	214.54	1819.15	7630.59	5510.22	5309.93	6855.9	6469.2	4864.79	0	0.99	0	532.59	226.61	428.86	5943.59	4893.83	4864.15	5798.72	6730.1	6823.64	2.25	0.68	7.03	242.76	81.87	677.98	3137.2	2424.54	1865.56	2633.32	2497.34	1910.93	0	0.35	0	208.1	94.96	170.77	2574.32	1781	2067.56	2271.39	2499.81	2630.29	416
Cluster-1739.0	0	2	0	0	1	0	10	1	4	16	7	4	0	0	0	0	1	0	1	1	0	2	5	10	0	0.1	0	0	0.05	0	0.55	0.06	0.21	0.84	0.37	0.21	0	0	0	0	0.06	0	0.06	0.05	0	0.1	0.27	0.55	1372
Cluster-927.30229	25	12	7	0	6	8	4	3	12	0	1	0	25	17	18	8	9	9	2	2	7	2	1	0	3.1	1.5	0.91	0	0.76	1.04	0.54	0.44	1.51	0	0.13	0	3.1	2.12	2.26	1.04	1.25	1.18	0.29	0.26	0.99	0.26	0.13	0	718
Cluster-927.13244	3	0	5	5	6	3	7	1	8	0	3	5	1	1	0	5	9	6	6	8	17	5	13	8	0.39	0	0.68	0.67	0.8	0.41	0.99	0.15	1.06	0	0.41	0.68	0.13	0.13	0	0.68	1.31	0.82	0.9	1.09	2.53	0.67	1.76	1.12	697
Cluster-927.13246	18	33	15	0	2	3	0	0	0	3	0	2	23	5	33	1	11	11	2	5	3	1	0	0	0.95	1.74	0.82	0	0.11	0.17	0	0	0	0.16	0	0.11	1.24	0.27	1.79	0.06	0.65	0.61	0.12	0.28	0.18	0.05	0	0	1326
Cluster-927.13248	145	224.11	58.03	571.24	638.21	723.99	391.01	418.64	603.99	116.9	120.01	152.02	247	331.14	242	642.37	632.1	724.73	584.56	503.72	673.29	202	205.49	198.04	8.59	13.31	3.59	34.82	38.58	45.57	25.15	29	37.2	7.21	7.51	9.35	14.92	20.09	14.77	39.86	41.79	45.03	40.05	32	45.54	12.28	12.83	12.83	1208
Cluster-927.13249	22	14	2	0	0	1	0	0	0	0	0	0	0	5	3	0	0	0	0	0	0	0	0	0	1.35	0.86	0.13	0	0	0.07	0	0	0	0	0	0	0	0.31	0.19	0	0	0	0	0	0	0	0	0	1174
Cluster-927.42645	33	21	23	9	5	8	1	6	6	0	0	0	38	27	28	8	8	10	8	5	11	6	3	7	3.67	2.35	2.67	1.03	0.57	0.93	0.12	0.78	0.68	0	0	0	4.24	3.03	3.16	0.93	0.99	1.17	1.03	0.59	1.4	0.69	0.35	0.84	770
Cluster-927.38805	155	215	125	10	17	10	4	5	2	1	4	1	119	168.13	130.15	7	16	13	8	12	6	11	4	8	3.03	4.2	2.55	0.2	0.34	0.21	0.08	0.11	0.04	0.02	0.08	0.02	2.4	3.41	2.65	0.14	0.35	0.27	0.18	0.26	0.13	0.22	0.08	0.17	3104
Cluster-927.60321	23	15	1	2	0	0	0	0	0	0	0	0	8	9	5	2	3	3	2	0	1	10	0	0	1.29	0.84	0.06	0.12	0	0	0	0	0	0	0	0	0.46	0.52	0.29	0.12	0.19	0.18	0.13	0	0.06	0.57	0	0	1263
Cluster-927.30443	163234	202258	179672	124893	144395	57184	103575	131106	107778	83616.3	55604	59394.4	78712	108445	135848	47886.9	109340	82425.6	63295.1	75969.9	69457	24688	16739	28250	9049.26	11235.4	10400.1	7125.45	8170.51	3371.78	6234.67	8498.41	6221.23	4829.86	3259.35	3417.75	4454.14	6165.55	7769.13	2781.72	6765.16	4793.15	4058.5	4522.96	4397.72	1404.21	979.18	1714.42	1272
Cluster-927.30444	682.19	485.09	213.63	254.49	172.64	433.87	150	60.59	76	57.58	87.99	71.98	199.76	135.05	333.43	160.97	139.81	191.01	124.77	110.32	89.64	116.67	173.62	75.88	36.75	26.18	12.02	14.11	9.49	24.87	8.77	3.82	4.27	3.23	5.01	4.02	10.99	7.47	18.54	9.09	8.41	10.79	7.77	6.39	5.52	6.45	9.87	4.48	1301
Cluster-927.30447	374	309	222	3	20	7	0	2	0	0	0	0	489	556	553	2	13	5	0	2	0	1	0	0	23.27	19.28	14.42	0.19	1.27	0.46	0	0.15	0	0	0	0	30.99	35.4	35.43	0.13	0.9	0.33	0	0.13	0	0.06	0	0	1163
Cluster-927.30446	791	203	846	129	78	82	90	95	37	30	37	24	133	172	185	15.37	35	15	39	25	40	86	57	39	17.41	4.46	19.45	2.92	1.75	1.93	2.15	2.44	0.86	0.69	0.86	0.55	3.02	3.92	4.24	0.35	0.86	0.35	0.99	0.6	1.01	1.94	1.33	0.95	2790
Cluster-927.30449	1849	1690	1189	1694	1416	1716	1607	1419	1614	1343	1510	1519	1246.94	1341	1369	1703	1370	1807	1305	1569	1502.99	2204	2155.93	1232	20.38	18.59	13.69	19.21	15.93	20.32	19.19	18.27	18.83	15.46	17.67	17.35	14.23	15.38	15.76	19.68	16.85	20.85	16.63	18.86	18.93	24.85	25.31	15	5300
Cluster-927.30448	948	781	826	338	282	301	288	243	339	230	222	256	820	816	930	429	417	419	290	400	380	283	310	187	29.13	23.99	26.5	10.69	8.84	9.89	9.6	8.72	10.94	7.37	7.23	8.16	25.92	25.92	29.69	13.82	14.3	13.49	10.3	13.31	13.34	8.91	10.1	6.32	2076
Cluster-927.52546	37	50	15	4	6	5	0	5	0	2	1	2	46	45	43	4	22.53	11	4	4	9.5	4	7	5	1.76	2.38	0.74	0.2	0.29	0.25	0	0.28	0	0.1	0.05	0.1	2.23	2.2	2.11	0.2	1.19	0.55	0.22	0.2	0.51	0.19	0.35	0.26	1440
Cluster-927.24317	32	48	73	127	53	165	123	51	54	113	111	137	0	8	6	127.98	83	171.49	64	47	84	150	171.13	99	1.01	1.52	2.41	4.13	1.71	5.57	4.21	1.88	1.79	3.72	3.71	4.49	0	0.26	0.2	4.24	2.93	5.67	2.34	1.61	3.03	4.85	5.73	3.44	2027
Cluster-927.18554	3	14	13	0	0	0	0	0	0	0	1	0	8	7	8.99	2	1	1	0	1	1	0	0	0	0.26	1.2	1.16	0	0	0	0	0	0	0	0.09	0	0.69	0.61	0.78	0.18	0.1	0.09	0	0.09	0.1	0	0	0	922
Cluster-927.12197	6	19	11	60	54	26	14	5	55	9	11	11	2	8	8	119	107	180	18	75	27	5	24	10	0.16	0.5	0.3	1.63	1.46	0.74	0.4	0.15	1.53	0.25	0.31	0.3	0.05	0.22	0.22	3.3	3.16	4.99	0.55	2.15	0.82	0.14	0.67	0.29	2366
Cluster-927.12195	40	39	99	122	99	89	39	62	54	30	15	23	37	70	65	171	174.59	178	75	86	80	55	37	31	2.23	2.18	5.77	7	5.64	5.28	2.36	4.04	3.14	1.74	0.88	1.33	2.11	4	3.74	9.99	10.87	10.41	4.84	5.15	5.1	3.15	2.18	1.89	1266
Cluster-2525.0	0	0	0	3	0	0	2	4	21	0	0	0	0	0	0	10	6	3	14	96	12	4	6	5	0	0	0	0.53	0	0	0.37	0.81	3.61	0	0	0	0	0	0	1.8	1.15	0.54	2.78	17.04	2.35	0.71	1.06	0.92	593
Cluster-927.1178	0	0	0	0	0	0	0	0	0	0	0	0	10	22.79	75	15.92	57.99	0	78.47	63	77.3	33.19	0	6.12	0	0	0	0	0	0	0	0	0	0	0	0	2.13	4.88	16.24	3.64	14.18	0	19.87	14.03	19.26	7.53	0	1.42	523
Cluster-927.1175	4	1	4	0	0	1	0	0	0	4	0	4	13	17	7	0	9	5	0	0	0	0	6	1	0.26	0.06	0.27	0	0	0.07	0	0	0	0.27	0	0.27	0.85	1.12	0.46	0	0.64	0.34	0	0	0	0	0.41	0.07	1136
Cluster-927.1171	52	36	44	5	5	5	4	3	3	2	5	2	14	43	34	8	15	3	5	7	3	3	4	0	1.16	0.8	1.03	0.11	0.11	0.12	0.1	0.08	0.07	0.05	0.12	0.05	0.32	1	0.79	0.19	0.37	0.07	0.13	0.17	0.08	0.07	0.09	0	2753
Cluster-927.1282	17	59	35	5	5	4	2	3	3	7	0	1	7	21	53	10	10	29	3	1	7	2	0	14	0.96	3.33	2.06	0.29	0.29	0.24	0.12	0.2	0.18	0.41	0	0.06	0.4	1.21	3.08	0.59	0.63	1.72	0.2	0.06	0.45	0.12	0	0.86	1255
Cluster-927.36704	177	144	86	180	176	351	323	217	213	165	227	199	289	260	206	171	170	280	322	195	239	323	263	193	2.99	2.43	1.52	3.13	3.04	6.37	5.92	4.29	3.81	2.91	4.07	3.49	5.05	4.57	3.63	3.03	3.21	4.96	6.3	3.59	4.62	5.59	4.73	3.6	3548
Cluster-927.22416	0	0	0	5	8	10	3	12	9	17	17	14	0	0	0	3	6	5	7	0	7	7	12	9	0	0	0	1.66	2.64	3.25	1.06	4.55	2.77	5.65	5.69	4.74	0	0	0	1.01	2.17	1.71	2.62	0	2.57	2.36	3.88	3.02	440
Cluster-927.15978	217	314	197	43	49	55	15	30	41	24	33	23	280	328	413	66	77	50	58	54	34	29	21	22	5.74	8.3	5.44	1.17	1.32	1.56	0.43	0.93	1.14	0.66	0.92	0.63	7.63	8.98	11.36	1.83	2.27	1.39	1.77	1.55	1.03	0.79	0.59	0.64	2368
Cluster-927.22413	482.17	473.19	200.35	1122.2	998.41	1067.72	737.46	755.01	694.05	799.6	900.37	822.34	796.02	830.64	860.21	848.45	979.71	1128.86	735.89	773.61	699.82	898.77	818.99	769.04	14.02	13.75	6.08	33.56	29.62	33.2	23.24	25.64	21.21	24.25	27.73	24.78	23.82	24.97	25.99	25.85	31.77	34.37	24.73	24.37	23.24	26.75	25.26	24.6	2179
Cluster-927.22412	149	83	154	453	292	288	542	259	354	367	358	393	210	205	349	589	450	673	426	416.03	496	613	660	487	9.83	5.49	10.61	30.77	19.67	20.17	38.86	19.99	24.23	25.22	24.96	26.93	14.1	13.83	23.69	40.73	33.15	46.62	32.52	29.38	37.38	41.54	45.86	35.11	1112
Cluster-927.15975	60	83	120	115	132	84.03	90	124	104	86	109	78	129	152.88	200	172	186	170	153	204	137	131	120	161.66	4.36	6.05	9.1	8.6	9.79	6.47	7.11	10.54	7.82	6.51	8.36	5.89	9.52	11.33	14.92	13.09	15.09	12.97	12.86	15.83	11.37	9.78	9.17	12.81	1035
Cluster-927.15976	92	80	45	21	37	17	22	10	14	10	8	7	100	86	94	9	26	15	24	19	18	11	12	16	5.51	4.81	2.82	1.3	2.26	1.08	1.43	0.7	0.87	0.62	0.51	0.44	6.11	5.28	5.8	0.57	1.74	0.94	1.66	1.22	1.23	0.68	0.76	1.05	1197
Cluster-927.52179	28	20	38	20	23	32	38	13	41	31	45	32	21	31	18	61	53	40	33	35	42	46	44	32	0.53	0.38	0.75	0.39	0.44	0.64	0.77	0.29	0.81	0.61	0.9	0.62	0.41	0.6	0.35	1.2	1.11	0.79	0.72	0.72	0.9	0.88	0.88	0.66	3222
Cluster-927.15971	32	83	24	4	5	0	0	0	10	0	1	3	68	177	18	8	15	9	4	1	2	1	0	2	1.07	2.76	0.83	0.14	0.17	0	0	0	0.35	0	0.04	0.1	2.33	6.09	0.62	0.28	0.56	0.31	0.15	0.04	0.08	0.03	0	0.07	1937
Cluster-927.15972	136	207	218	172	249	145	30	40	33	23	18	15	156	147	146	183	104	124	20	33	61	16	14	10	10.88	16.63	18.21	14.16	20.33	12.27	2.61	3.74	2.72	1.91	1.52	1.25	12.64	11.97	11.97	15.34	9.29	10.42	1.85	2.81	5.57	1.32	1.18	0.87	965
Cluster-12138.0	3	5	0	2	1	3	0	1	3	0	0	0	8	13	4	5	0	3	1	2	0	0	0	0	0.38	0.63	0	0.26	0.13	0.4	0	0.15	0.38	0	0	0	1.01	1.64	0.51	0.66	0	0.4	0.15	0.26	0	0	0	0	712
Cluster-927.21855	117	73	82	195	168	211	255	326	377	168	213	231	22	22.47	67	164	170	230	390	325	327	435	298	345	9.7	6.08	7.09	16.63	14.21	18.49	22.98	31.61	32.21	14.49	18.62	19.89	1.85	1.89	5.68	14.24	15.73	20.02	37.4	28.65	30.94	37.06	25.91	31.12	941
Cluster-927.21857	337.93	325	250	127	110	122	72	75	97	39	45	46	196	280	267	103	115	135	73	83	110	64	70	45	6.12	5.88	4.73	2.37	2.03	2.37	1.41	1.59	1.86	0.74	0.86	0.86	3.67	5.27	5.04	1.96	2.32	2.56	1.53	1.64	2.28	1.19	1.35	0.9	3331
Cluster-927.21850	362.58	271	460.14	47	29	20	26.99	53	28	25	40	62.07	132	287.6	171	80	53.99	43	42	64	66	43	50	24	51.04	38.54	67.59	6.81	4.16	2.94	4.14	8.74	3.98	3.65	5.91	9.09	18.48	40.45	24.26	11.78	8.48	6.37	6.84	9.4	10.59	6.24	7.29	3.63	665
Cluster-927.57610	9	3	0	1	0	1	0	0	0	0	0	3	14	8	10	0	0	0	0	1	0	0	0	1	0.55	0.18	0	0.06	0	0.07	0	0	0	0	0	0.19	0.88	0.5	0.63	0	0	0	0	0.07	0	0	0	0.07	1174
Cluster-927.44643	17.99	18.17	14	1	0	0	0	0	1	0	0	0	34	30	29.98	0	3	6.39	0	1	0	0	0	0	9.68	10.22	7.83	0.55	0	0	0	0	0.48	0	0	0	16.45	14.55	14.83	0	1.8	3.65	0	0.5	0	0	0	0	370
Cluster-927.25199	611	542	448	405	294	486	449.97	386	315	808	1015	813	437.63	481	498	411	387	491	435	340	393	1031	1041.96	645	9.6	8.5	7.35	6.55	4.72	8.2	7.66	7.08	5.23	13.26	16.92	13.24	7.11	7.85	8.16	6.77	6.78	8.08	7.9	5.82	7.06	16.58	17.42	11.19	3799
Cluster-927.25198	142	152.6	168.2	70.02	65.95	77	25	35.24	32	53.85	33	46	141	99	100.14	85.32	57.08	79	43.98	48	44	77	79.1	52.99	9.08	9.79	11.23	4.61	4.3	5.23	1.74	2.64	2.12	3.59	2.23	3.05	9.18	6.47	6.59	5.72	4.07	5.3	3.25	3.29	3.21	5.05	5.33	3.7	1139
Cluster-927.25192	366	379.06	435.69	422.81	521	384.02	338	345	534	383	417	389	393	379	392.04	586.87	608	664.53	510	636	443	532	487	497	18.1	18.77	22.5	21.52	26.3	20.23	18.14	19.95	27.56	19.74	21.82	19.96	19.88	19.26	20.03	30.41	33.55	34.46	29.17	33.85	25.02	26.98	25.44	26.94	1393
Cluster-927.25194	0	0	1	2	9	8	7	4	5	3	5	0	4	0	5	13	11	5	3	7	5	11	4	11	0	0	0.2	0.39	1.72	1.55	1.43	0.88	0.93	0.58	0.98	0	0.74	0	0.93	2.55	2.3	0.99	0.65	1.35	1.07	2.13	0.77	2.2	566
Cluster-927.44644	12.72	7.1	6.6	2	0	3.03	2	0	0	0	0	0	14.83	7.04	4.99	5	3.94	3.71	0	1	1	2	0	2	4.12	2.36	2.23	0.67	0	0.98	0.71	0	0	0	0	0	4.55	2.17	1.56	1.69	1.42	1.27	0	0.32	0.37	0.67	0	0.67	440
Cluster-927.2796	10	18	7	2	1	1	3	0	0	0	1	0	3	1	9	3	2	2	4	0	4	0	4	1	0.76	1.37	0.55	0.16	0.08	0.08	0.25	0	0	0	0.08	0	0.23	0.08	0.7	0.24	0.17	0.16	0.35	0	0.35	0	0.32	0.08	1003
Cluster-927.28488	335	339	355	109	123	67	59	68	113	93	78	70	409	395	387	130	172	158	131	177	108	121	71	111	27.27	27.73	30.17	9.13	10.22	5.77	5.22	6.48	9.49	7.88	6.7	5.92	33.71	32.71	32.27	11.09	15.63	13.51	12.34	15.34	10.04	10.13	6.07	9.84	953
Cluster-927.28489	904.52	888.28	933.35	934.85	975.1	988.73	1081.82	916.91	1025.75	1148.95	1016.4	1182.18	1274.48	1231.06	1080.02	1149.53	1181.06	1197.13	1090.87	1219.9	1121.93	1107.09	1069.44	1203.63	18.65	18.29	20.1	19.83	20.52	21.85	24.18	22.08	22.3	24.73	22.23	25.27	27.12	26.32	23.2	24.85	27.17	25.85	26.01	27.34	26.43	23.36	23.44	27.37	2960
Cluster-927.28480	938.29	918.18	670.01	486.65	404.12	529.42	247.17	143.93	133.87	323	324.01	299.98	264.45	325.16	235.74	274.2	327.1	499.58	108	97.09	137.46	292.28	319.73	155.97	256.77	256.94	191.06	136.77	112.51	146.78	73.87	46.13	35.37	90.89	91.91	85.65	69.34	85.62	62.87	78.22	99.87	144.47	34.12	26.54	42.69	83.01	88.22	44.66	472
Cluster-927.28481	555	690	364	48	79	111	34	31	19	9	5	8	289	422	178	27	44	33	14	19	17	8	6	1	9.47	11.75	6.49	0.84	1.38	2.03	0.63	0.62	0.34	0.16	0.09	0.14	5.1	7.48	3.17	0.48	0.84	0.59	0.28	0.35	0.33	0.14	0.11	0.02	3520
Cluster-927.28482	1263.99	1150.9	1188.93	1772.33	1993.01	1710.91	982.48	1125.76	1909.65	437.06	436.75	546.98	1842.11	1757	1784.15	1900.83	2243	2157.3	1419.91	1803.34	1326.99	829	758	812	17.19	15.62	16.88	24.8	27.66	24.98	14.48	17.88	27.45	6.21	6.3	7.71	25.91	24.83	25.33	27.1	34.03	30.71	22.32	26.72	20.62	11.53	10.97	12.19	4348
Cluster-927.28483	554.91	541.99	546.39	1140.76	1027.49	1039.59	615.82	530.07	771	512.96	565.99	621.18	701.97	695.99	920.74	1033.51	999.31	955.82	975.26	1148.98	820.8	869.9	810.56	922.36	4.68	4.56	4.81	9.9	8.85	9.43	5.63	5.22	6.89	4.52	5.07	5.43	6.14	6.11	8.12	9.14	9.4	8.44	9.51	10.58	7.91	7.5	7.29	8.6	6842
Cluster-927.14977	35	35	10	12	12	33	7	5	6	0	3	2	19	19	20	6	9	21	15	10	10	5	8	4	0.91	0.91	0.27	0.32	0.32	0.92	0.2	0.15	0.17	0	0.08	0.05	0.51	0.51	0.54	0.16	0.26	0.57	0.45	0.28	0.3	0.13	0.22	0.12	2393
Cluster-927.2735	37	15	10	0	0	2	0	0	0	2	2	0	6	11	11	2	1	10	0	0	0	4	4	1	1.24	0.5	0.35	0	0	0.07	0	0	0	0.07	0.07	0	0.21	0.38	0.38	0.07	0.04	0.35	0	0	0	0.14	0.14	0.04	1926
Cluster-927.15353	29	41	14	0	3	1	0	0	0	0	0	0	17	15	9	2	0	0	0	0	0	0	0	0	1.27	1.79	0.64	0	0.13	0.05	0	0	0	0	0	0	0.76	0.67	0.41	0.09	0	0	0	0	0	0	0	0	1542
Cluster-927.2738	0	0	0	0	0	0	0	0	0	0	0	0	5	6	21	0	0	0	0	0	0	0	0	0	0	0	0	0	0	0	0	0	0	0	0	0	0.48	0.58	2.05	0	0	0	0	0	0	0	0	0	852
Cluster-927.15356	50	84	55	183	160.99	323.15	281	253	316	114	276	146	198	130	258	215	204	177	284	268	156	355.44	320	233	2.17	3.65	2.49	8.17	7.13	14.95	13.23	12.83	14.33	5.16	12.67	6.57	8.8	5.81	11.58	9.77	9.87	8.05	14.25	12.54	7.73	15.8	14.68	11.09	1550
Cluster-927.22382	6	2.01	2	107.88	94.25	199.23	227.59	128.68	120.9	143.26	117.93	164.31	27.18	14.93	36.24	100.11	89.2	84.28	123.71	84.24	87.06	122.43	187.49	149.1	2.58	0.9	0.89	47.51	41.09	84.01	107.08	64.73	47.81	62.73	51.82	73.87	10.76	5.93	14.64	44.67	42.73	38.42	61.21	34.52	42.24	54.95	78.85	65.08	397
Cluster-927.44647	14.04	15	11	8	5	14.02	2	2	1	9.03	2.01	5.02	6.07	4	4	14	8	16	2.01	1	5	16	15	7	1.47	1.59	1.21	0.86	0.54	1.55	0.23	0.25	0.11	0.98	0.22	0.55	0.64	0.42	0.43	1.54	0.94	1.77	0.24	0.11	0.6	1.73	1.64	0.8	800
Cluster-927.20791	343.16	248.69	319.64	524.34	501.63	650.59	344.4	357.69	329.51	354.13	417.89	432.15	187.83	223.93	198.31	589.37	339.93	586.07	322.46	268.42	310.41	591.12	666.7	319.51	19.67	14.29	19.13	30.94	29.35	39.65	21.44	23.98	19.66	21.15	25.33	25.72	10.98	13.16	11.72	35.4	21.75	35.25	21.38	16.52	20.32	34.77	40.31	20.04	1239
Cluster-927.52826	3	5	3	302	214	106	46	137	156	32	27	61	12	39	50	477	1092.82	601	104	570.94	342	45	41	117	0.18	0.3	0.19	18.67	13.12	6.76	3	9.62	9.74	2	1.71	3.8	0.73	2.4	3.09	30.02	73.26	37.87	7.23	36.77	23.46	2.77	2.6	7.69	1195
Cluster-927.52822	0	0	0	6	5	6	11	6	14	35	49.91	19	0	0	0	2	1	3	4	9	8	20	26	23	0	0	0	0.93	0.77	0.95	1.82	1.06	2.13	5.49	7.93	3	0	0	0	0.32	0.17	0.48	0.7	1.42	1.38	3.13	4.07	3.74	637
Cluster-927.52821	0	0	0	29	21	19	67	93	109	100	145.27	136	1	0	0	17	8	10	53	50	35	133.11	149	164.01	0	0	0	1.66	1.19	1.13	4.05	6.06	6.32	5.81	8.56	7.87	0.06	0	0	0.99	0.5	0.58	3.42	2.99	2.23	7.61	8.76	10	1267
Cluster-927.54338	1	1	0	1	2	0	0	0	0	0	0	0	0	0	0	0	1	0	0	0	0	4	1	6	0.18	0.18	0	0.18	0.36	0	0	0	0	0	0	0	0	0	0	0	0.2	0	0	0	0	0.73	0.18	1.14	583
Cluster-927.18626	117	73	383	7435	8711	5450	8016	8100.24	10599	8850	7454.13	8931.01	65	37	104	6455	5930	5821	6952	8567	7452	7415	6693	11049	11.03	6.92	37.69	721.45	838.08	541.77	822.01	893.8	1025.99	867.52	740.61	875.21	6.18	3.53	10.01	637.25	624.16	576.69	758.32	855.89	801.93	719.13	660.38	1131.12	860
Cluster-927.18625	40	29	31	22	19	28	14	11	19	13	6	19.79	10	17	15	26	22	41	12	18	21	19	32	15	0.88	0.63	0.71	0.5	0.42	0.66	0.33	0.28	0.44	0.3	0.14	0.45	0.23	0.39	0.34	0.6	0.54	0.94	0.3	0.43	0.53	0.43	0.74	0.36	2805
Cluster-927.40352	80	120	52	28	12	44	19	9	19	10	10	9	100	98	86	45	41	67	21	8	10	38	23	11	1.16	1.73	0.79	0.42	0.18	0.68	0.3	0.15	0.29	0.15	0.15	0.13	1.5	1.47	1.3	0.68	0.66	1.01	0.35	0.13	0.17	0.56	0.35	0.18	4105
Cluster-927.44872	4	0	2	1461	1092	1303	4757	6372.19	9069	1869	2238	2207	7	8	2	3079.94	2031	2167	8720	6339	6624	6678	4138.06	4010.97	0.08	0	0.04	28.69	21.28	26.67	98.41	142.06	182.63	37.24	45.3	43.66	0.14	0.16	0.04	61.63	43.25	43.31	192.41	131.58	144.46	130.43	83.98	84.44	3176
Cluster-927.40356	185	162	125	31	26	30	22	20	37	21	31	18	180.01	179	163	30	44	44	50	38	41	42	42	22	3.43	2.99	2.42	0.59	0.49	0.6	0.44	0.43	0.72	0.41	0.61	0.35	3.44	3.44	3.15	0.58	0.91	0.85	1.07	0.77	0.87	0.8	0.83	0.45	3266
Cluster-927.14755	20	38	9	3	3	3	0	0	1	1	0	1	25	21	38	6	3	0	0	0	5	3	0	3	2.57	4.93	1.21	0.4	0.39	0.4	0	0	0.13	0.13	0	0.13	3.21	2.7	4.94	0.81	0.43	0	0	0	0.73	0.4	0	0.42	703
Cluster-927.44874	15	16	6	0	0	1	2	0	0	1	0	0	5	20	10	0	0	0	0	0	0	0	0	0	0.92	0.98	0.38	0	0	0.07	0.13	0	0	0.06	0	0	0.31	1.25	0.63	0	0	0	0	0	0	0	0	0	1177
Cluster-927.3464	41	42	37	7	14	5	6	2	6	0	5	8	26	45	28	8	14	9	6	14	8	6	3	3	0.85	0.87	0.8	0.15	0.3	0.11	0.13	0.05	0.13	0	0.11	0.17	0.55	0.96	0.6	0.17	0.32	0.19	0.14	0.31	0.19	0.13	0.07	0.07	2955
Cluster-927.3465	0	0	0	0	0	0	0	0	0	0	0	0	1	36	20	6	2669.12	0	8	5431.44	304	12	0	0	0	0	0	0	0	0	0	0	0	0	0	0	0.34	12.23	6.9	2.26	1075.79	0	3.33	1909.02	124.33	4.52	0	0	422
Cluster-927.10458	23	19	2	1	1	3	3	3	0	0	2	2	19	19	2	1	2	3	0	0	0	0	0	1	1.16	0.96	0.11	0.05	0.05	0.16	0.16	0.18	0	0	0.11	0.1	0.98	0.98	0.1	0.05	0.11	0.16	0	0	0	0	0	0.06	1371
Cluster-927.28007	193.01	221	109.99	25	23	31	4	7	19	9	7	8	136.13	138	136.01	22	32	34	15	20	20	8	13	3	3.73	4.27	2.22	0.5	0.45	0.64	0.08	0.16	0.39	0.18	0.14	0.16	2.72	2.77	2.74	0.45	0.69	0.69	0.34	0.42	0.44	0.16	0.27	0.06	3139
Cluster-927.10455	17	24	12	26	36	54	18	22	36	31	38	35	6	13	2	31	36	33	14	31	22	39	42	32	1.79	2.55	1.32	2.82	3.87	5.98	2.06	2.71	3.88	3.39	4.21	3.83	0.64	1.38	0.21	3.42	4.23	3.66	1.71	3.45	2.64	4.23	4.62	3.65	798
Cluster-927.10457	67	79	20	5	5	19	2	3	8	7	2	0	38	39	47	2	12	18	7	5	1	1	4	5	1.36	1.6	0.42	0.1	0.1	0.41	0.04	0.07	0.17	0.15	0.04	0	0.8	0.82	0.99	0.04	0.27	0.38	0.16	0.11	0.02	0.02	0.09	0.11	3006
Cluster-927.10452	129	123	194	465	397.01	627.9	391	286	270	293	268.8	320.62	157	136	133	244	214	256	305	281	269	404.01	295	365	3.88	3.7	6.09	14.38	12.18	20.19	12.75	10.04	8.53	9.19	8.56	9.99	4.86	4.23	4.15	7.69	7.18	8.06	10.6	9.15	9.24	12.44	9.41	12.07	2116
Cluster-927.8236	66	53	29	25	17	11	1	5	9	4	11	4	46	37	36	17	17	16	8	12	13	2	7	3	1.76	1.41	0.81	0.68	0.46	0.31	0.03	0.16	0.25	0.11	0.31	0.11	1.26	1.02	1	0.47	0.5	0.45	0.25	0.35	0.4	0.05	0.2	0.09	2354
Cluster-927.8235	17	15	21	59	55	36	4	6	8	33	18	26	4	3	4	39	25	25	5	8	2	16	4	9	1.29	1.14	1.67	4.61	4.26	2.89	0.33	0.53	0.63	2.61	1.44	2.05	0.31	0.23	0.31	3.1	2.12	1.99	0.44	0.65	0.17	1.25	0.32	0.75	1002
Cluster-927.35469	402.01	395.97	285.98	118	146.28	135	91	87	92	103	124	73.41	275.05	315.01	313.92	90	114.94	168.89	101	156	155	92	135	67	4.28	4.21	3.18	1.29	1.59	1.55	1.05	1.08	1.04	1.15	1.4	0.81	3.03	3.49	3.5	1.01	1.37	1.88	1.24	1.81	1.89	1	1.53	0.79	5473
Cluster-927.8231	0	0	0	16	0	0	0	4	0	8	1	10	0	0	0	0	0	0	0	0	0	0	0	0	0	0	0	8.65	0	0	0	2.47	0	4.28	0.54	5.53	0	0	0	0	0	0	0	0	0	0	0	0	372
Cluster-927.35464	135	146	57	12	7	3	8	8	7	3	5	4	173	235	178	13	19	21	4	19	8	15	17	8	4.57	4.94	2.01	0.42	0.24	0.11	0.29	0.32	0.25	0.11	0.18	0.14	6.02	8.21	6.25	0.46	0.72	0.74	0.16	0.7	0.31	0.52	0.61	0.3	1910
Cluster-927.35466	1018	932	1482.98	321.96	322.01	351	311.57	159	205	251.25	207	212	848.97	853.03	1247	428.24	580	455	320.97	423.26	342	339.97	266.87	274.27	33.81	30.95	51.43	11	10.92	12.46	11.22	6.17	7.15	8.7	7.28	7.3	28.99	29.26	42.99	14.91	21.49	15.83	12.33	15.21	12.98	11.57	9.4	10.02	1941
Cluster-927.35460	153	216.67	67	2	2	24	5	8	1	12	5	16	305	345	450.22	41	566.94	7	146.02	356	211	80	4	13	4.18	5.92	1.91	0.06	0.06	0.7	0.15	0.26	0.03	0.34	0.14	0.45	8.59	9.76	12.8	1.18	17.3	0.2	4.62	10.56	6.59	2.24	0.12	0.39	2299
Cluster-927.8238	0	0	0	98.89	66.21	48.93	37	32	88.91	2	2	2	5	3.02	2	276.38	120.69	266.36	58.03	184.1	75.67	26.06	22.41	60.25	0	0	0	9.97	6.62	5.05	3.94	3.67	8.93	0.2	0.21	0.2	0.49	0.3	0.2	28.34	13.2	27.42	6.58	19.08	8.46	2.63	2.3	6.4	838
Cluster-927.28801	195	247	186	1	11	14	5	5	8	2	6	1	47	107	74	13	22	2	16	16	8	5	0	0	12.63	16.04	12.58	0.07	0.73	0.96	0.35	0.38	0.54	0.13	0.41	0.07	3.1	7.09	4.93	0.88	1.59	0.14	1.2	1.11	0.59	0.33	0	0	1128
Cluster-927.18109	109	176	136	671.03	571	756	1045	915.96	1009.83	590	457	533.78	125	124	195	697.99	728	761	918.93	931.01	941.98	885	803	977	8.73	14.16	11.38	55.34	46.69	64.07	91.02	85.87	83.5	49.19	38.64	44.43	10.14	10.11	16.01	58.58	65.12	64.03	85.18	79.43	86.17	72.88	67.54	85.25	964
Cluster-927.17229	18	15	20	3	16	9	12.99	6	5	1	1	2	6	18	20	10	10	5	4.99	9	4	5	2	10	7.3	6.29	8.43	1.25	6.58	3.6	5.76	2.85	1.88	0.41	0.42	0.85	2.25	6.78	7.66	4.21	4.52	2.15	2.33	3.5	1.83	2.11	0.8	4.13	405
Cluster-927.41088	22	20	40	191	168	219	218.1	157	163	248	272.13	259.87	28	42	39	132	190	240	199	170	177	310.41	389	256	1.26	1.15	2.4	11.29	9.85	13.38	13.61	10.55	9.74	14.84	16.53	15.5	1.64	2.47	2.31	7.95	12.18	14.46	13.22	10.48	11.61	18.3	23.57	16.09	1237
Cluster-927.17223	281.08	306.98	352.66	401	388.15	426.9	327.85	290.06	326.01	421.99	385.08	438.11	230	231	205.89	370.24	368.8	444.42	370.81	312.68	321.9	460	402.01	420.06	6.22	6.79	8.16	9.14	8.77	10.13	7.87	7.5	7.61	9.75	9.04	10.06	5.25	5.3	4.75	8.6	9.11	10.31	9.49	7.52	8.14	10.43	9.46	10.25	2775
Cluster-927.17220	259	175	147	134	186	60	29	31	83	6	17	8	311.97	205	109	523	337	525	51	227	315	28	39	10	12.13	8.2	7.19	6.46	8.89	2.99	1.47	1.7	4.06	0.29	0.84	0.39	14.95	9.87	5.28	25.66	17.61	25.77	2.76	11.45	16.85	1.34	1.93	0.51	1456
[truncated: 22,599 more rows]
[truncated: 47 more columns]

## Sheet: Table S4
Table S4 The Summary of 5751 common differentially expressed genes of peel and flesh.
[truncated: 5,752 more rows]
[truncated: 47 more columns]

## Sheet: Table S5
Table S5 The 29 anthocyanin metabolites detected by anthocyanin-targeted metabolomics in FF3 and FF4.
[truncated: 30 more rows]

## Sheet: Table S6
Table S6 The 109 anthocyanin synthesis-related structural genes and transcription factors of the common differentially expressed genes in the transcriptome.
[truncated: 110 more rows]
[truncated: 50 more columns]

[truncated: 2 more sheets: Table S7, Table S8]
